# Supplementary material for: Epicardioid single-cell genomics uncovers principles of human epicardium biology in heart development and disease
Source: Nat Biotechnol. 2023 Apr 3;41(12):1787–800. doi: 10.1038/s41587-023-01718-7 (PMC10713454; doi:10.1038/s41587-023-01718-7)
Supplement: Supplementary file 6 — Supplementary Table 1. DEGs of the 14 clusters obtained from scRNA-seq analysis of epicardioids day 15 and day 30. DEGs were obtained using a Wilcoxon rank-sum test using as threshold P value of <0.05. We used adjusted P values based on Bonferroni correction using all features in the dataset. Supplementary Table 2. DEGs of the 11 epicardial subclusters in epicardioids day 15 and day 30. DEGs were obtained using a Wilcoxon rank-sum test using as threshold P value of <0.05. We used adjusted P values based on Bonferroni correction using all features in the dataset. Supplementary Table 3. DEGs of the 24 metacell clusters obtained from paired scRNA-seq and scATAC-seq analysis of epicardioids at days 2, 3, 4, 5, 7, 10 and 15. DEGs were obtained with the Wilcoxon rank-sum test (scanpy.tl.rank_genes_groups) and corrected for multiple testing using the Benjamini–Hochberg method. We applied a significance threshold of 0.05 to the FDR-adjusted P values. Supplementary Table 4. Positive downstream targets of TFs in the GRN of the metacell cluster 14 (JCF). Supplementary Table 5. Negative downstream targets of TFs in the GRN of the metacell cluster 14 (JCF). Supplementary Table 6. DEGs of the seven epicardial metacell subclusters in epicardioids day 15. DEGs were obtained with the Wilcoxon rank-sum test (scanpy.tl.rank_genes_groups) and corrected for multiple testing using the Benjamini–Hochberg method. We applied a significance threshold of 0.05 to the FDR-adjusted P values. [file 41587_2023_1718_MOESM6_ESM.xlsx]

## Sheet: Supp Table 1
Supplementary Table 1
DEGs of the 14 clusters obtained from scRNA-seq analysis of epicardioids d15 and d30. DEGs were obtained using a Wilcoxon rank sum test using as threshold p-value < 0.05. We used adjusted p-value based on Bonferroni correction using all features in the dataset.
	p_val	avg_log2FC	pct,1	pct,2	p_val_adj	cluster	gene
IK	0	-0.317868	0.091	0.506	0	0	IK
ADD1	0	-0.318157	0.107	0.529	0	0	ADD1
CAPZB	0	-0.320255	0.106	0.534	0	0	CAPZB
NR2F6	0	-0.324356	0.093	0.509	0	0	NR2F6
BRD4	0	-0.326083	0.093	0.507	0	0	BRD4
U2SURP	0	-0.326438	0.103	0.529	0	0	U2SURP
DDB1	0	-0.326464	0.117	0.552	0	0	DDB1
TMED10	0	-0.327038	0.135	0.585	0	0	TMED10
SLC25A36	0	-0.327805	0.11	0.538	0	0	SLC25A36
PHB2	0	-0.327991	0.134	0.589	0	0	PHB2
ROCK1	0	-0.32834	0.11	0.538	0	0	ROCK1
TUSC3	0	-0.329581	0.103	0.528	0	0	TUSC3
USP47	0	-0.330444	0.087	0.494	0	0	USP47
RAD23A	0	-0.332779	0.11	0.536	0	0	RAD23A
SEC31A	0	-0.33288	0.1	0.52	0	0	SEC31A
MAGED1	0	-0.333191	0.098	0.523	0	0	MAGED1
G3BP1	0	-0.333229	0.082	0.482	0	0	G3BP1
PLEKHO1	0	-0.333249	0.105	0.534	0	0	PLEKHO1
PVRL2	0	-0.334738	0.098	0.518	0	0	PVRL2
PHF20L1	0	-0.335066	0.101	0.516	0	0	PHF20L1
OAZ2	0	-0.335076	0.128	0.577	0	0	OAZ2
TBL1XR1	0	-0.336681	0.098	0.518	0	0	TBL1XR1
EIF4G1	0	-0.339095	0.118	0.547	0	0	EIF4G1
NDN	0	-0.33968	0.103	0.535	0	0	NDN
MIDN	0	-0.341535	0.084	0.491	0	0	MIDN
PRNP	0	-0.342722	0.115	0.54	0	0	PRNP
GOPC	0	-0.343205	0.094	0.527	0	0	GOPC
ATXN10	0	-0.343397	0.117	0.565	0	0	ATXN10
TAF7	0	-0.343402	0.096	0.53	0	0	TAF7
ACADVL	0	-0.345154	0.154	0.621	0	0	ACADVL
RPL7L1	0	-0.345177	0.133	0.599	0	0	RPL7L1
WHSC1L1	0	-0.345871	0.128	0.571	0	0	WHSC1L1
SMARCA4	0	-0.346588	0.094	0.508	0	0	SMARCA4
MLF2	0	-0.348135	0.108	0.555	0	0	MLF2
PPP2R1A	0	-0.348699	0.134	0.597	0	0	PPP2R1A
NIPBL	0	-0.349195	0.085	0.496	0	0	NIPBL
BBX	0	-0.350417	0.101	0.53	0	0	BBX
MT-ATP6	0	-0.350968	0.873	0.986	0	0	MT-ATP6
EPRS	0	-0.351312	0.085	0.502	0	0	EPRS
TOP1	0	-0.351538	0.138	0.595	0	0	TOP1
LRPAP1	0	-0.352805	0.151	0.618	0	0	LRPAP1
REST	0	-0.355404	0.096	0.532	0	0	REST
DDX46	0	-0.355661	0.122	0.569	0	0	DDX46
NCKAP1	0	-0.355713	0.132	0.591	0	0	NCKAP1
RPN2	0	-0.356258	0.138	0.593	0	0	RPN2
ZNF207	0	-0.356558	0.121	0.567	0	0	ZNF207
TRIM28	0	-0.357241	0.114	0.564	0	0	TRIM28
CCT7	0	-0.357257	0.152	0.625	0	0	CCT7
PRRC2B	0	-0.357817	0.12	0.567	0	0	PRRC2B
ADD3	0	-0.358479	0.102	0.53	0	0	ADD3
DAAM1	0	-0.358996	0.135	0.58	0	0	DAAM1
UNC5B	0	-0.359438	0.141	0.595	0	0	UNC5B
SMARCA1	0	-0.360066	0.115	0.558	0	0	SMARCA1
RTF1	0	-0.360101	0.145	0.613	0	0	RTF1
FAM115A	0	-0.360141	0.115	0.553	0	0	FAM115A
AKIRIN1	0	-0.360798	0.163	0.649	0	0	AKIRIN1
UBE2H	0	-0.360806	0.169	0.65	0	0	UBE2H
C5orf24	0	-0.360889	0.129	0.588	0	0	C5orf24
BCLAF1	0	-0.361916	0.107	0.549	0	0	BCLAF1
AP2M1	0	-0.362389	0.166	0.643	0	0	AP2M1
SETD5-AS1	0	-0.363053	0.093	0.506	0	0	SETD5-AS1
FKBP8	0	-0.363462	0.124	0.592	0	0	FKBP8
TMEM245	0	-0.364929	0.14	0.586	0	0	TMEM245
SEC62	0	-0.365004	0.173	0.657	0	0	SEC62
ABI2	0	-0.365482	0.129	0.586	0	0	ABI2
USP22	0	-0.366311	0.128	0.594	0	0	USP22
RNMT	0	-0.366791	0.11	0.548	0	0	RNMT
PRPF40A	0	-0.367173	0.114	0.57	0	0	PRPF40A
NDUFS1	0	-0.367895	0.137	0.604	0	0	NDUFS1
ANKRD12	0	-0.368078	0.105	0.534	0	0	ANKRD12
KIF1B	0	-0.368309	0.107	0.542	0	0	KIF1B
TJP1	0	-0.368427	0.153	0.628	0	0	TJP1
MLEC	0	-0.370209	0.127	0.585	0	0	MLEC
HSPA9	0	-0.37037	0.146	0.619	0	0	HSPA9
THRAP3	0	-0.370972	0.12	0.577	0	0	THRAP3
DHX36	0	-0.371445	0.126	0.589	0	0	DHX36
GATA6	0	-0.372519	0.096	0.542	0	0	GATA6
PSMD2	0	-0.372743	0.147	0.619	0	0	PSMD2
ZRANB2	0	-0.372873	0.137	0.61	0	0	ZRANB2
KHDRBS1	0	-0.375676	0.145	0.623	0	0	KHDRBS1
PLEKHA5	0	-0.375751	0.124	0.564	0	0	PLEKHA5
ZC3H13	0	-0.37618	0.095	0.534	0	0	ZC3H13
CAMK2D	0	-0.376937	0.117	0.564	0	0	CAMK2D
APP	0	-0.37893	0.159	0.636	0	0	APP
PSMD1	0	-0.37926	0.118	0.576	0	0	PSMD1
CELF1	0	-0.379433	0.105	0.546	0	0	CELF1
WASF2	0	-0.379554	0.103	0.566	0	0	WASF2
ARID1A	0	-0.379628	0.111	0.557	0	0	ARID1A
GRN	0	-0.380086	0.09	0.54	0	0	GRN
YY1	0	-0.380638	0.125	0.592	0	0	YY1
MT-CO1	0	-0.380748	0.892	0.99	0	0	MT-CO1
ILK	0	-0.380754	0.141	0.619	0	0	ILK
KDELR1	0	-0.381081	0.116	0.567	0	0	KDELR1
TRIM24	0	-0.381084	0.114	0.566	0	0	TRIM24
MEF2C	0	-0.381775	0.127	0.565	0	0	MEF2C
OBSL1	0	-0.382365	0.125	0.588	0	0	OBSL1
PSD3	0	-0.382961	0.104	0.544	0	0	PSD3
FHOD3	0	-0.383484	0.138	0.606	0	0	FHOD3
YWHAQ	0	-0.384607	0.184	0.675	0	0	YWHAQ
PPIG	0	-0.385601	0.131	0.606	0	0	PPIG
SFPQ	0	-0.385604	0.147	0.615	0	0	SFPQ
ACSL3	0	-0.3859	0.134	0.598	0	0	ACSL3
KMT2E	0	-0.386257	0.117	0.581	0	0	KMT2E
ENAH	0	-0.387097	0.156	0.635	0	0	ENAH
XRCC6	0	-0.387803	0.141	0.621	0	0	XRCC6
PABPN1	0	-0.387995	0.126	0.599	0	0	PABPN1
P4HB	0	-0.388787	0.183	0.663	0	0	P4HB
MLLT4	0	-0.389282	0.109	0.562	0	0	MLLT4
CD164	0	-0.393197	0.183	0.684	0	0	CD164
TTC3	0	-0.395525	0.188	0.681	0	0	TTC3
CAP2	0	-0.395993	0.139	0.596	0	0	CAP2
AKAP13	0	-0.396235	0.114	0.563	0	0	AKAP13
LPP	0	-0.396818	0.123	0.59	0	0	LPP
C11orf58	0	-0.397411	0.152	0.648	0	0	C11orf58
HNRNPR	0	-0.397756	0.19	0.696	0	0	HNRNPR
CYC1	0	-0.398925	0.158	0.64	0	0	CYC1
PLD3	0	-0.399382	0.181	0.681	0	0	PLD3
PRKAR1A	0	-0.399807	0.201	0.703	0	0	PRKAR1A
HADHA	0	-0.399959	0.166	0.664	0	0	HADHA
FOXP1	0	-0.400036	0.127	0.591	0	0	FOXP1
ABLIM1	0	-0.400696	0.141	0.607	0	0	ABLIM1
ACO2	0	-0.401276	0.134	0.611	0	0	ACO2
MAT2A	0	-0.401935	0.164	0.653	0	0	MAT2A
CSNK1A1	0	-0.402211	0.215	0.737	0	0	CSNK1A1
KPNB1	0	-0.402935	0.17	0.664	0	0	KPNB1
KIF26B	0	-0.403554	0.129	0.584	0	0	KIF26B
CCDC141	0	-0.403769	0.119	0.557	0	0	CCDC141
PA2G4	0	-0.403817	0.122	0.6	0	0	PA2G4
MATR3	0	-0.404559	0.192	0.698	0	0	MATR3
SLC25A37	0	-0.405875	0.13	0.598	0	0	SLC25A37
GATA4	0	-0.40597	0.132	0.608	0	0	GATA4
MT-CO3	0	-0.406111	0.851	0.986	0	0	MT-CO3
CUX1	0	-0.406256	0.124	0.608	0	0	CUX1
VPS35	0	-0.406277	0.115	0.592	0	0	VPS35
RBM25	0	-0.407197	0.121	0.604	0	0	RBM25
CLTC	0	-0.407219	0.138	0.633	0	0	CLTC
ALPK3	0	-0.408208	0.112	0.557	0	0	ALPK3
SF1	0	-0.40854	0.116	0.59	0	0	SF1
ARMCX3	0	-0.411158	0.17	0.676	0	0	ARMCX3
VCL	0	-0.411192	0.193	0.698	0	0	VCL
MT-ATP8	0	-0.413608	0.134	0.588	0	0	MT-ATP8
IGF2BP2	0	-0.413764	0.131	0.618	0	0	IGF2BP2
YWHAB	0	-0.41445	0.178	0.676	0	0	YWHAB
SPTAN1	0	-0.414539	0.15	0.636	0	0	SPTAN1
SF3B1	0	-0.416968	0.153	0.659	0	0	SF3B1
GOLIM4	0	-0.417074	0.183	0.674	0	0	GOLIM4
CCND1	0	-0.417151	0.161	0.62	0	0	CCND1
BOD1L1	0	-0.417467	0.106	0.577	0	0	BOD1L1
SRSF11	0	-0.417954	0.187	0.697	0	0	SRSF11
MTDH	0	-0.418376	0.142	0.642	0	0	MTDH
N4BP2L2	0	-0.418432	0.157	0.657	0	0	N4BP2L2
PRKDC	0	-0.419357	0.164	0.66	0	0	PRKDC
CTNNA1	0	-0.419578	0.147	0.647	0	0	CTNNA1
PDK1	0	-0.420809	0.168	0.633	0	0	PDK1
JMJD1C	0	-0.421209	0.121	0.595	0	0	JMJD1C
RBFOX2	0	-0.422076	0.17	0.68	0	0	RBFOX2
UBXN4	0	-0.422165	0.199	0.72	0	0	UBXN4
SRRM1	0	-0.422943	0.185	0.695	0	0	SRRM1
VAMP2	0	-0.423137	0.087	0.559	0	0	VAMP2
TLN1	0	-0.424223	0.145	0.636	0	0	TLN1
STAT3	0	-0.42443	0.118	0.585	0	0	STAT3
FADS1	0	-0.425019	0.156	0.631	0	0	FADS1
KDM5B	0	-0.425486	0.097	0.578	0	0	KDM5B
MT-CO2	0	-0.425979	0.831	0.982	0	0	MT-CO2
EIF3A	0	-0.426501	0.178	0.688	0	0	EIF3A
MEF2A	0	-0.426986	0.173	0.677	0	0	MEF2A
FERMT2	0	-0.426988	0.175	0.678	0	0	FERMT2
TMED9	0	-0.427467	0.175	0.687	0	0	TMED9
HK1	0	-0.427764	0.167	0.677	0	0	HK1
LAMB2	0	-0.428868	0.163	0.656	0	0	LAMB2
ASPH	0	-0.43085	0.162	0.666	0	0	ASPH
ZNF292	0	-0.43128	0.101	0.569	0	0	ZNF292
RSF1	0	-0.43152	0.125	0.615	0	0	RSF1
LRRFIP1	0	-0.432016	0.172	0.667	0	0	LRRFIP1
NKX2-5	0	-0.43215	0.163	0.618	0	0	NKX2-5
MT-CYB	0	-0.432456	0.788	0.978	0	0	MT-CYB
SCAF11	0	-0.436091	0.132	0.633	0	0	SCAF11
BPTF	0	-0.437772	0.144	0.642	0	0	BPTF
MAP4	0	-0.43855	0.203	0.724	0	0	MAP4
MTRNR2L1	0	-0.441	0.127	0.577	0	0	MTRNR2L1
PARP1	0	-0.441586	0.166	0.676	0	0	PARP1
TCF25	0	-0.444275	0.185	0.718	0	0	TCF25
CANX	0	-0.445471	0.219	0.753	0	0	CANX
RBMS1	0	-0.445689	0.146	0.661	0	0	RBMS1
RBM39	0	-0.446276	0.211	0.744	0	0	RBM39
GOLGA4	0	-0.447036	0.154	0.658	0	0	GOLGA4
GSN	0	-0.448449	0.178	0.696	0	0	GSN
CHD4	0	-0.449303	0.156	0.668	0	0	CHD4
AKAP9	0	-0.449988	0.139	0.633	0	0	AKAP9
GOLGB1	0	-0.451265	0.134	0.632	0	0	GOLGB1
TPR	0	-0.459417	0.179	0.697	0	0	TPR
PNN	0	-0.459798	0.158	0.679	0	0	PNN
DSP	0	-0.460068	0.2	0.713	0	0	DSP
DST	0	-0.46073	0.148	0.642	0	0	DST
COL6A1	0	-0.463032	0.159	0.664	0	0	COL6A1
FUS	0	-0.468275	0.205	0.742	0	0	FUS
PPP1R12A	0	-0.470798	0.197	0.728	0	0	PPP1R12A
DYNC1H1	0	-0.47469	0.167	0.696	0	0	DYNC1H1
COL4A1	0	-0.474758	0.131	0.622	0	0	COL4A1
MYOCD	0	-0.475763	0.167	0.641	0	0	MYOCD
LTBP1	0	-0.477349	0.177	0.679	0	0	LTBP1
MEIS2	0	-0.478685	0.171	0.687	0	0	MEIS2
NCAM1	0	-0.482028	0.198	0.726	0	0	NCAM1
ATRX	0	-0.482207	0.167	0.692	0	0	ATRX
EZR	0	-0.485722	0.239	0.763	0	0	EZR
ANKRD11	0	-0.486102	0.144	0.664	0	0	ANKRD11
TNRC6B	0	-0.488947	0.147	0.677	0	0	TNRC6B
RHOBTB3	0	-0.489196	0.24	0.775	0	0	RHOBTB3
WNK1	0	-0.490611	0.184	0.71	0	0	WNK1
PRRC2C	0	-0.49966	0.184	0.729	0	0	PRRC2C
ATP2B4	0	-0.505254	0.19	0.721	0	0	ATP2B4
VCP	0	-0.508277	0.194	0.753	0	0	VCP
COL4A2	0	-0.50978	0.17	0.707	0	0	COL4A2
QKI	0	-0.511835	0.267	0.812	0	0	QKI
PALLD	0	-0.511979	0.248	0.787	0	0	PALLD
SIPA1L2	0	-0.520982	0.153	0.685	0	0	SIPA1L2
FLNC	0	-0.527267	0.221	0.753	0	0	FLNC
DDX17	0	-0.530537	0.235	0.816	0	0	DDX17
WSB1	0	-0.535389	0.274	0.825	0	0	WSB1
PPM1K	0	-0.540875	0.211	0.715	0	0	PPM1K
RYR2	0	-0.543367	0.21	0.729	0	0	RYR2
SON	0	-0.544474	0.247	0.823	0	0	SON
APLP2	0	-0.548366	0.256	0.831	0	0	APLP2
SPTBN1	0	-0.551345	0.24	0.811	0	0	SPTBN1
COL18A1	0	-0.557913	0.249	0.806	0	0	COL18A1
MT-ND4	0	-0.561565	0.697	0.97	0	0	MT-ND4
KCNQ1OT1	0	-0.564479	0.143	0.633	0	0	KCNQ1OT1
MAP1B	0	-0.569771	0.248	0.799	0	0	MAP1B
MACF1	0	-0.579969	0.243	0.821	0	0	MACF1
MT-ND3	0	-0.581709	0.644	0.958	0	0	MT-ND3
PNISR	0	-0.586359	0.238	0.832	0	0	PNISR
MT-ND1	0	-0.61085	0.618	0.958	0	0	MT-ND1
MT-ND2	0	-0.629716	0.576	0.954	0	0	MT-ND2
MT-ND4L	0	-0.666668	0.256	0.846	0	0	MT-ND4L
MT-ND5	0	-0.690907	0.417	0.922	0	0	MT-ND5
NEAT1	0	-0.753417	0.335	0.881	0	0	NEAT1
LUC7L3	4.76735e-308	-0.437806	0.25	0.791	9.33208e-304	0	LUC7L3
MAGEF1	5.08238e-308	-0.33777	0.14	0.592	9.94875e-304	0	MAGEF1
PSAP	5.47927e-308	-0.381091	0.191	0.681	1.07257e-303	0	PSAP
SRRM2	6.20048e-308	-0.498043	0.276	0.824	1.21374e-303	0	SRRM2
UBR4	6.79172e-308	-0.352021	0.09	0.492	1.32948e-303	0	UBR4
PSMD3	6.97599e-308	-0.314514	0.091	0.501	1.36555e-303	0	PSMD3
DDX24	1.26263e-307	-0.417402	0.214	0.721	2.4716e-303	0	DDX24
UNC45B	1.51079e-307	-0.3672	0.134	0.577	2.95737e-303	0	UNC45B
NDFIP1	1.9113e-307	-0.32871	0.15	0.613	3.74137e-303	0	NDFIP1
GOT1	3.17242e-307	-0.398215	0.175	0.652	6.21001e-303	0	GOT1
SDHA	3.82849e-307	-0.368976	0.172	0.647	7.49428e-303	0	SDHA
NCOR1	1.13744e-306	-0.318336	0.102	0.516	2.22654e-302	0	NCOR1
BNIP3L	1.17947e-306	-0.324486	0.101	0.52	2.3088e-302	0	BNIP3L
UBE2R2	6.20335e-306	-0.302335	0.095	0.507	1.21431e-301	0	UBE2R2
CKAP4	1.2361e-305	-0.340446	0.092	0.498	2.41967e-301	0	CKAP4
EIF3D	1.40112e-305	-0.31587	0.121	0.56	2.74269e-301	0	EIF3D
HNRNPA0	4.22809e-305	-0.326072	0.134	0.58	8.27649e-301	0	HNRNPA0
CALU	4.91697e-305	-0.434955	0.233	0.746	9.62497e-301	0	CALU
DNAJC7	1.05649e-304	-0.3069	0.102	0.52	2.06808e-300	0	DNAJC7
ARL5A	1.52269e-304	-0.325617	0.137	0.583	2.98066e-300	0	ARL5A
BRD2	1.75084e-304	-0.311395	0.088	0.494	3.42727e-300	0	BRD2
NUFIP2	1.8893e-304	-0.330401	0.091	0.496	3.69831e-300	0	NUFIP2
MAP2K2	2.21932e-304	-0.319095	0.114	0.541	4.34432e-300	0	MAP2K2
SF3B2	3.06792e-304	-0.322299	0.124	0.557	6.00545e-300	0	SF3B2
PPP4R2	3.80573e-304	-0.312478	0.098	0.509	7.44972e-300	0	PPP4R2
RB1CC1	6.4412e-304	-0.321771	0.084	0.483	1.26087e-299	0	RB1CC1
NKTR	6.48216e-304	-0.341618	0.097	0.506	1.26888e-299	0	NKTR
ALPK2	8.55107e-304	-0.380419	0.124	0.546	1.67387e-299	0	ALPK2
ARGLU1	1.59018e-303	-0.35369	0.167	0.642	3.11278e-299	0	ARGLU1
MARCKSL1	1.87874e-303	-0.40232	0.149	0.599	3.67763e-299	0	MARCKSL1
C19orf43	1.8845e-303	-0.349764	0.154	0.615	3.68892e-299	0	C19orf43
HNRNPUL1	1.93286e-303	-0.305584	0.072	0.461	3.78358e-299	0	HNRNPUL1
LMO4	4.22046e-303	-0.380625	0.167	0.633	8.26154e-299	0	LMO4
PTTG1IP	4.35801e-303	-0.3444	0.158	0.621	8.5308e-299	0	PTTG1IP
CCT6A	5.8296e-303	-0.324747	0.142	0.595	1.14114e-298	0	CCT6A
KIDINS220	6.09174e-303	-0.327049	0.096	0.503	1.19246e-298	0	KIDINS220
TFG	1.45116e-302	-0.30005	0.111	0.539	2.84065e-298	0	TFG
TUFM	1.52833e-302	-0.359822	0.179	0.66	2.99171e-298	0	TUFM
DCTN2	1.64077e-302	-0.299551	0.099	0.514	3.2118e-298	0	DCTN2
COPB2	4.4567e-302	-0.30741	0.105	0.521	8.724e-298	0	COPB2
PRKAR2A	5.00434e-302	-0.326422	0.105	0.52	9.79599e-298	0	PRKAR2A
CELF2	1.09199e-301	-0.343268	0.105	0.517	2.13756e-297	0	CELF2
PJA2	1.48191e-301	-0.328241	0.129	0.566	2.90084e-297	0	PJA2
NUCB1	1.74654e-301	-0.310511	0.08	0.473	3.41885e-297	0	NUCB1
PLEKHJ1	2.06414e-301	-0.354458	0.176	0.652	4.04055e-297	0	PLEKHJ1
PPIC	3.19893e-301	-0.358565	0.178	0.651	6.2619e-297	0	PPIC
VKORC1	3.69391e-301	-0.321613	0.078	0.472	7.23082e-297	0	VKORC1
PBX1	4.19574e-301	-0.343902	0.14	0.582	8.21316e-297	0	PBX1
ARHGAP5	4.46432e-301	-0.32852	0.129	0.564	8.73891e-297	0	ARHGAP5
HSD17B12	7.29769e-301	-0.319547	0.116	0.542	1.42852e-296	0	HSD17B12
ADH5	1.98441e-300	-0.311135	0.124	0.558	3.88449e-296	0	ADH5
SLC39A10	2.44503e-300	-0.337808	0.085	0.479	4.78615e-296	0	SLC39A10
FBLIM1	3.6922e-300	-0.316422	0.083	0.479	7.22749e-296	0	FBLIM1
CD81	3.90597e-300	-0.486316	0.272	0.809	7.64593e-296	0	CD81
RAB1A	5.69579e-300	-0.302711	0.094	0.503	1.11495e-295	0	RAB1A
SLTM	8.82581e-300	-0.3209	0.111	0.53	1.72765e-295	0	SLTM
SNX6	1.78934e-299	-0.316748	0.125	0.562	3.50263e-295	0	SNX6
SLC16A3	2.98903e-299	-0.379311	0.115	0.53	5.85103e-295	0	SLC16A3
SERINC1	5.76205e-299	-0.311886	0.109	0.527	1.12792e-294	0	SERINC1
EIF5B	6.19423e-299	-0.391666	0.2	0.694	1.21252e-294	0	EIF5B
AFF4	7.38349e-299	-0.334765	0.107	0.518	1.44532e-294	0	AFF4
TRIM55	7.38489e-299	-0.400802	0.164	0.617	1.44559e-294	0	TRIM55
PRRC2A	8.90791e-299	-0.307626	0.084	0.477	1.74372e-294	0	PRRC2A
MRPS5	1.17035e-298	-0.299382	0.097	0.507	2.29096e-294	0	MRPS5
EIF4H	1.32458e-298	-0.316074	0.152	0.61	2.59287e-294	0	EIF4H
COPB1	1.51121e-298	-0.310275	0.077	0.466	2.9582e-294	0	COPB1
CAPNS1	6.32711e-298	-0.306545	0.098	0.506	1.23853e-293	0	CAPNS1
ZNF638	2.07085e-297	-0.325619	0.099	0.503	4.05368e-293	0	ZNF638
BZW2	2.18243e-297	-0.40553	0.209	0.701	4.27211e-293	0	BZW2
TBX3	3.323e-297	-0.404909	0.138	0.568	6.50478e-293	0	TBX3
IMMT	3.40252e-297	-0.311794	0.119	0.547	6.66042e-293	0	IMMT
SERPINH1	1.65735e-296	-0.364463	0.174	0.643	3.24426e-292	0	SERPINH1
DNAJB6	2.57242e-296	-0.302527	0.132	0.569	5.03552e-292	0	DNAJB6
DDX18	3.14845e-296	-0.316718	0.127	0.56	6.16309e-292	0	DDX18
AGL	3.52279e-296	-0.343734	0.109	0.52	6.89585e-292	0	AGL
ARID4B	4.93508e-296	-0.317065	0.092	0.49	9.66042e-292	0	ARID4B
HSP90B1	5.03143e-296	-0.446406	0.235	0.736	9.84903e-292	0	HSP90B1
CCT4	5.40754e-296	-0.318691	0.139	0.583	1.05853e-291	0	CCT4
CCT3	5.70029e-296	-0.363719	0.193	0.682	1.11583e-291	0	CCT3
PRMT1	7.87527e-296	-0.350425	0.178	0.655	1.54158e-291	0	PRMT1
ZC3H15	8.17414e-296	-0.308257	0.133	0.571	1.60009e-291	0	ZC3H15
PTP4A2	8.79295e-296	-0.312842	0.149	0.603	1.72122e-291	0	PTP4A2
GSPT1	9.98352e-296	-0.300701	0.098	0.505	1.95427e-291	0	GSPT1
UBE3A	1.00818e-295	-0.302564	0.101	0.51	1.97351e-291	0	UBE3A
SNRPB2	1.22202e-295	-0.308478	0.129	0.565	2.3921e-291	0	SNRPB2
SLC16A1	1.31278e-295	-0.361335	0.118	0.535	2.56976e-291	0	SLC16A1
DCAF7	1.84129e-295	-0.293665	0.089	0.486	3.60432e-291	0	DCAF7
BZW1	2.224e-295	-0.33044	0.143	0.588	4.35349e-291	0	BZW1
RNH1	2.82265e-295	-0.307732	0.134	0.574	5.52533e-291	0	RNH1
G3BP2	2.85257e-295	-0.354056	0.18	0.655	5.5839e-291	0	G3BP2
ATXN7L3B	4.51355e-295	-0.294866	0.086	0.482	8.83528e-291	0	ATXN7L3B
EMP2	5.13845e-295	-0.366779	0.15	0.593	1.00585e-290	0	EMP2
FAM213A	5.9625e-295	-0.342535	0.17	0.637	1.16716e-290	0	FAM213A
SLC2A3	7.00468e-295	-0.402561	0.153	0.589	1.37117e-290	0	SLC2A3
DPP7	7.91594e-295	-0.339185	0.108	0.521	1.54955e-290	0	DPP7
SMARCA5	1.04816e-294	-0.315947	0.123	0.55	2.05176e-290	0	SMARCA5
RAB2A	1.66551e-294	-0.379028	0.201	0.694	3.26023e-290	0	RAB2A
USP34	1.87655e-294	-0.31382	0.096	0.496	3.67335e-290	0	USP34
CD59	2.46143e-294	-0.313777	0.142	0.589	4.81824e-290	0	CD59
EIF3F	2.46916e-294	-0.350996	0.172	0.648	4.83338e-290	0	EIF3F
SETD5	5.20402e-294	-0.321195	0.092	0.487	1.01869e-289	0	SETD5
SLC20A2	5.73811e-294	-0.3394	0.117	0.532	1.12324e-289	0	SLC20A2
CDH2	6.24017e-294	-0.502346	0.282	0.822	1.22151e-289	0	CDH2
TAOK1	7.89136e-294	-0.315554	0.09	0.483	1.54473e-289	0	TAOK1
RBPJ	1.08936e-293	-0.31296	0.094	0.494	2.13243e-289	0	RBPJ
CHD9	1.1842e-293	-0.324949	0.124	0.549	2.31808e-289	0	CHD9
TMBIM6	1.45729e-293	-0.389842	0.22	0.728	2.85264e-289	0	TMBIM6
PDIA3	2.44609e-293	-0.365566	0.182	0.652	4.78821e-289	0	PDIA3
ERP29	2.88554e-293	-0.344652	0.161	0.616	5.64845e-289	0	ERP29
GTF2I	2.9486e-293	-0.403983	0.231	0.746	5.77189e-289	0	GTF2I
FDFT1	3.71133e-293	-0.338413	0.126	0.55	7.26492e-289	0	FDFT1
SYNE2	3.98308e-293	-0.395246	0.135	0.559	7.79688e-289	0	SYNE2
AHCYL1	4.92788e-293	-0.302298	0.084	0.474	9.64632e-289	0	AHCYL1
TIMP3	1.17193e-292	-0.388236	0.167	0.62	2.29405e-288	0	TIMP3
SAT2	1.21622e-292	-0.313929	0.147	0.595	2.38074e-288	0	SAT2
PTOV1	1.33173e-292	-0.282878	0.098	0.502	2.60685e-288	0	PTOV1
TUG1	2.75082e-292	-0.316935	0.098	0.498	5.38473e-288	0	TUG1
PKN2	3.59057e-292	-0.322816	0.104	0.509	7.02853e-288	0	PKN2
YAP1	5.90381e-292	-0.311027	0.138	0.575	1.15567e-287	0	YAP1
HRC	6.63958e-292	-0.355229	0.11	0.519	1.2997e-287	0	HRC
CCT2	8.55435e-292	-0.374969	0.186	0.659	1.67451e-287	0	CCT2
PCBP1	1.35386e-291	-0.34968	0.191	0.677	2.65018e-287	0	PCBP1
NFIC	1.49278e-291	-0.312445	0.079	0.46	2.92211e-287	0	NFIC
HNRNPC	2.03403e-291	-0.412426	0.227	0.733	3.98161e-287	0	HNRNPC
ATP6AP2	2.07343e-291	-0.305992	0.104	0.51	4.05875e-287	0	ATP6AP2
LMAN1	2.73547e-291	-0.311502	0.097	0.496	5.35468e-287	0	LMAN1
UBXN1	3.86342e-291	-0.307363	0.136	0.576	7.56265e-287	0	UBXN1
PXDN	4.075e-291	-0.341343	0.09	0.48	7.97681e-287	0	PXDN
IGFBP2	6.25188e-291	-0.411359	0.195	0.668	1.2238e-286	0	IGFBP2
LARP1	6.28176e-291	-0.294217	0.087	0.48	1.22965e-286	0	LARP1
LAMC1	8.99231e-291	-0.320966	0.101	0.501	1.76024e-286	0	LAMC1
XRCC5	9.13868e-291	-0.370824	0.204	0.698	1.7889e-286	0	XRCC5
DNAJC8	9.67725e-291	-0.303568	0.142	0.588	1.89432e-286	0	DNAJC8
ANKRD17	1.77121e-290	-0.321936	0.065	0.433	3.46714e-286	0	ANKRD17
RAC1	1.9884e-290	-0.40827	0.214	0.712	3.8923e-286	0	RAC1
YTHDF2	2.58404e-290	-0.292932	0.079	0.464	5.05825e-286	0	YTHDF2
RSBN1L	2.77577e-290	-0.309556	0.087	0.479	5.43358e-286	0	RSBN1L
WEE1	5.58645e-290	-0.341023	0.118	0.532	1.09355e-285	0	WEE1
PUM1	8.22557e-290	-0.300174	0.099	0.499	1.61015e-285	0	PUM1
PGAM1	1.17001e-289	-0.403172	0.212	0.705	2.2903e-285	0	PGAM1
GPC1	1.17582e-289	-0.354324	0.156	0.603	2.30166e-285	0	GPC1
LINC00657	1.48112e-289	-0.333303	0.186	0.662	2.89929e-285	0	LINC00657
TAX1BP1	1.6977e-289	-0.324677	0.162	0.619	3.32325e-285	0	TAX1BP1
TROVE2	1.88297e-289	-0.29898	0.103	0.506	3.68592e-285	0	TROVE2
COPS6	2.25214e-289	-0.2908	0.121	0.548	4.40856e-285	0	COPS6
BMPR2	3.97423e-289	-0.315116	0.097	0.493	7.77955e-285	0	BMPR2
COPA	4.83558e-289	-0.297928	0.076	0.457	9.46564e-285	0	COPA
DDX3X	5.86144e-289	-0.301243	0.105	0.51	1.14738e-284	0	DDX3X
PRDX4	8.85469e-289	-0.317383	0.119	0.535	1.73331e-284	0	PRDX4
PAFAH1B1	1.50577e-288	-0.301121	0.119	0.538	2.94755e-284	0	PAFAH1B1
GPX1	2.02074e-288	-0.343144	0.155	0.607	3.95559e-284	0	GPX1
HAND2	2.12131e-288	-0.386278	0.202	0.683	4.15246e-284	0	HAND2
CCND2	2.2601e-288	-0.386251	0.203	0.69	4.42415e-284	0	CCND2
HAGH	2.81298e-288	-0.307282	0.122	0.542	5.50641e-284	0	HAGH
PDHB	3.68453e-288	-0.312522	0.142	0.581	7.21247e-284	0	PDHB
LARP7	4.26583e-288	-0.297482	0.105	0.512	8.35037e-284	0	LARP7
NOL7	4.53475e-288	-0.311223	0.154	0.607	8.87678e-284	0	NOL7
NDUFS2	5.43125e-288	-0.378852	0.206	0.693	1.06317e-283	0	NDUFS2
C1orf63	7.47417e-288	-0.302093	0.12	0.538	1.46307e-283	0	C1orf63
RBMX	1.34328e-287	-0.317115	0.151	0.596	2.62946e-283	0	RBMX
XIRP1	1.35838e-287	-0.378572	0.11	0.509	2.65904e-283	0	XIRP1
DYNC1LI2	1.89442e-287	-0.308114	0.115	0.527	3.70832e-283	0	DYNC1LI2
FAM127A	2.13909e-287	-0.328979	0.161	0.619	4.18727e-283	0	FAM127A
SREK1	2.18694e-287	-0.299437	0.094	0.487	4.28093e-283	0	SREK1
TDG	2.69497e-287	-0.294193	0.071	0.446	5.27541e-283	0	TDG
2006-03-01	3.10223e-287	-0.300981	0.092	0.484	6.07262e-283	0	2006-03-01
USP9X	3.15666e-287	-0.305352	0.08	0.459	6.17916e-283	0	USP9X
KMT2A	4.07316e-287	-0.320994	0.075	0.449	7.97322e-283	0	KMT2A
NDUFV1	4.24738e-287	-0.30527	0.148	0.594	8.31424e-283	0	NDUFV1
MT-ND6	5.00329e-287	-0.570686	0.312	0.829	9.79393e-283	0	MT-ND6
WDR6	5.38835e-287	-0.294058	0.073	0.447	1.05477e-282	0	WDR6
SNTA1	6.59818e-287	-0.362586	0.178	0.64	1.29159e-282	0	SNTA1
CPNE3	8.19476e-287	-0.291222	0.089	0.479	1.60413e-282	0	CPNE3
LAMTOR1	8.83632e-287	-0.292448	0.132	0.567	1.72971e-282	0	LAMTOR1
SLC39A7	1.27276e-286	-0.306532	0.1	0.496	2.49143e-282	0	SLC39A7
GLG1	1.46189e-286	-0.314314	0.078	0.454	2.86164e-282	0	GLG1
FKBP1A	1.90742e-286	-0.310279	0.124	0.546	3.73377e-282	0	FKBP1A
USP14	1.92149e-286	-0.288864	0.103	0.503	3.76132e-282	0	USP14
RBM5	1.93609e-286	-0.301075	0.095	0.488	3.78989e-282	0	RBM5
UQCRC1	2.11627e-286	-0.327824	0.156	0.609	4.14259e-282	0	UQCRC1
ABCF1	2.25127e-286	-0.293077	0.086	0.473	4.40686e-282	0	ABCF1
PSMC6	3.82886e-286	-0.294426	0.137	0.567	7.495e-282	0	PSMC6
UBE2D2	4.42472e-286	-0.310087	0.17	0.632	8.6614e-282	0	UBE2D2
ASAP1	5.02686e-286	-0.308818	0.099	0.496	9.84008e-282	0	ASAP1
PCMTD1	1.18461e-285	-0.297139	0.079	0.461	2.31888e-281	0	PCMTD1
CPEB4	1.22192e-285	-0.337158	0.125	0.542	2.39192e-281	0	CPEB4
UPF3A	2.21365e-285	-0.292138	0.101	0.5	4.33321e-281	0	UPF3A
PUF60	2.57003e-285	-0.267172	0.098	0.501	5.03083e-281	0	PUF60
ENDOG	2.86883e-285	-0.316984	0.128	0.554	5.61573e-281	0	ENDOG
HADHB	3.42391e-285	-0.347681	0.171	0.63	6.70231e-281	0	HADHB
EIF3B	4.20263e-285	-0.29883	0.085	0.47	8.22664e-281	0	EIF3B
RUNX1T1	4.47711e-285	-0.321991	0.09	0.477	8.76395e-281	0	RUNX1T1
NDUFAF3	4.82733e-285	-0.310575	0.145	0.587	9.4495e-281	0	NDUFAF3
PDIA6	9.85903e-285	-0.386797	0.216	0.709	1.92991e-280	0	PDIA6
IGF2BP1	1.03415e-284	-0.306366	0.09	0.479	2.02435e-280	0	IGF2BP1
RCN2	1.03515e-284	-0.300696	0.103	0.502	2.02631e-280	0	RCN2
POLR2A	1.12405e-284	-0.296379	0.077	0.453	2.20032e-280	0	POLR2A
HUWE1	1.2981e-284	-0.300298	0.101	0.498	2.54102e-280	0	HUWE1
PKP2	1.52731e-284	-0.34631	0.112	0.514	2.9897e-280	0	PKP2
CLTB	3.0303e-284	-0.323398	0.148	0.59	5.93182e-280	0	CLTB
MYADM	3.75466e-284	-0.29999	0.1	0.501	7.34975e-280	0	MYADM
RABL6	4.056e-284	-0.322552	0.137	0.564	7.93961e-280	0	RABL6
STUB1	4.67995e-284	-0.287449	0.132	0.566	9.16101e-280	0	STUB1
USP28	5.25398e-284	-0.321418	0.111	0.513	1.02847e-279	0	USP28
CCT5	9.84503e-284	-0.297975	0.127	0.552	1.92716e-279	0	CCT5
PHB	1.0707e-283	-0.365387	0.219	0.712	2.09589e-279	0	PHB
LUZP1	1.57059e-283	-0.295621	0.091	0.479	3.07443e-279	0	LUZP1
CNBP	1.90436e-283	-0.322233	0.153	0.599	3.72778e-279	0	CNBP
ITGAV	2.33533e-283	-0.322787	0.123	0.537	4.57141e-279	0	ITGAV
HDAC2	3.1494e-283	-0.290841	0.129	0.552	6.16495e-279	0	HDAC2
ZFAND5	4.57549e-283	-0.282928	0.134	0.562	8.95652e-279	0	ZFAND5
GGNBP2	5.14528e-283	-0.291328	0.091	0.478	1.00719e-278	0	GGNBP2
VGLL4	6.84826e-283	-0.293934	0.079	0.456	1.34055e-278	0	VGLL4
EPM2AIP1	1.25803e-282	-0.309876	0.084	0.463	2.46259e-278	0	EPM2AIP1
VAPA	1.3255e-282	-0.3135	0.17	0.63	2.59467e-278	0	VAPA
RERE	1.78363e-282	-0.296632	0.095	0.484	3.49146e-278	0	RERE
KIF5B	1.8165e-282	-0.39656	0.229	0.732	3.5558e-278	0	KIF5B
ALKBH7	1.94277e-282	-0.283609	0.112	0.524	3.80298e-278	0	ALKBH7
SH3PXD2A	2.01543e-282	-0.3283	0.096	0.482	3.94521e-278	0	SH3PXD2A
MLTK	2.28239e-282	-0.419088	0.201	0.669	4.46778e-278	0	MLTK
WDR1	2.47655e-282	-0.291591	0.111	0.521	4.84784e-278	0	WDR1
RPAIN	2.88971e-282	-0.281394	0.12	0.533	5.65661e-278	0	RPAIN
BSG	3.05855e-282	-0.412636	0.239	0.748	5.98712e-278	0	BSG
TGFB2	3.22235e-282	-0.365724	0.085	0.46	6.30775e-278	0	TGFB2
PLOD2	3.8372e-282	-0.324066	0.089	0.473	7.51133e-278	0	PLOD2
MSI2	4.72911e-282	-0.312057	0.08	0.454	9.25723e-278	0	MSI2
DNAJC21	4.80422e-282	-0.308326	0.117	0.528	9.40426e-278	0	DNAJC21
MRPL15	5.0343e-282	-0.285731	0.117	0.533	9.85464e-278	0	MRPL15
NID2	6.3224e-282	-0.346437	0.104	0.496	1.23761e-277	0	NID2
CFDP1	6.99929e-282	-0.293381	0.101	0.501	1.37011e-277	0	CFDP1
PHF3	7.13211e-282	-0.302733	0.076	0.448	1.39611e-277	0	PHF3
COPE	7.8611e-282	-0.342051	0.185	0.657	1.53881e-277	0	COPE
CPE	7.97553e-282	-0.361493	0.176	0.632	1.56121e-277	0	CPE
POLR2E	2.14338e-281	-0.273335	0.087	0.476	4.19567e-277	0	POLR2E
ATP6V1G1	2.56476e-281	-0.383428	0.21	0.697	5.02052e-277	0	ATP6V1G1
HCN4	3.04861e-281	-0.350762	0.094	0.479	5.96766e-277	0	HCN4
SRSF4	5.03563e-281	-0.294468	0.075	0.445	9.85724e-277	0	SRSF4
TCEAL8	5.17438e-281	-0.300264	0.148	0.587	1.01289e-276	0	TCEAL8
PSMB7	5.19844e-281	-0.306101	0.152	0.6	1.01759e-276	0	PSMB7
RANBP2	6.03389e-281	-0.304037	0.084	0.462	1.18113e-276	0	RANBP2
MSMO1	6.92511e-281	-0.387338	0.135	0.548	1.35559e-276	0	MSMO1
SNRNP200	7.69366e-281	-0.297996	0.097	0.486	1.50603e-276	0	SNRNP200
PRMT2	1.05368e-280	-0.287665	0.094	0.484	2.06258e-276	0	PRMT2
PDAP1	1.11195e-280	-0.294029	0.148	0.59	2.17663e-276	0	PDAP1
BAZ2B	1.66098e-280	-0.311166	0.059	0.415	3.25138e-276	0	BAZ2B
ECH1	1.80321e-280	-0.327225	0.161	0.611	3.52979e-276	0	ECH1
NARS	2.54573e-280	-0.288754	0.131	0.557	4.98326e-276	0	NARS
TCEAL4	2.66674e-280	-0.293577	0.119	0.536	5.22015e-276	0	TCEAL4
HSPG2	2.77844e-280	-0.341599	0.085	0.46	5.4388e-276	0	HSPG2
IRF2BPL	5.58032e-280	-0.283042	0.074	0.448	1.09235e-275	0	IRF2BPL
UACA	6.49028e-280	-0.330214	0.11	0.508	1.27047e-275	0	UACA
C1QBP	6.58217e-280	-0.283391	0.124	0.544	1.28846e-275	0	C1QBP
CHD2	7.74724e-280	-0.314686	0.092	0.475	1.51652e-275	0	CHD2
SSR2	9.82099e-280	-0.321282	0.166	0.621	1.92246e-275	0	SSR2
ATP1B3	1.21207e-279	-0.31237	0.143	0.572	2.37263e-275	0	ATP1B3
TMED4	1.57165e-279	-0.282465	0.101	0.498	3.07651e-275	0	TMED4
SDCBP	1.57292e-279	-0.284957	0.116	0.527	3.07898e-275	0	SDCBP
RHOC	1.91148e-279	-0.33985	0.167	0.623	3.74172e-275	0	RHOC
HIPK2	1.96126e-279	-0.303046	0.084	0.463	3.83917e-275	0	HIPK2
ECI1	2.07851e-279	-0.357586	0.192	0.664	4.06867e-275	0	ECI1
ACTR10	2.47312e-279	-0.274762	0.098	0.495	4.84113e-275	0	ACTR10
DYNC1LI1	2.82203e-279	-0.28909	0.092	0.479	5.52412e-275	0	DYNC1LI1
PCM1	2.86663e-279	-0.307892	0.103	0.495	5.61142e-275	0	PCM1
TRIP12	3.14009e-279	-0.280762	0.093	0.482	6.14673e-275	0	TRIP12
DRAP1	3.54812e-279	-0.305155	0.16	0.609	6.94545e-275	0	DRAP1
LEPROT	3.75872e-279	-0.301073	0.133	0.551	7.35769e-275	0	LEPROT
RNF207	4.05726e-279	-0.354467	0.102	0.487	7.94209e-275	0	RNF207
PAK2	6.59337e-279	-0.280586	0.098	0.491	1.29065e-274	0	PAK2
AFG3L2	1.15171e-278	-0.296232	0.102	0.496	2.25446e-274	0	AFG3L2
UBE2M	1.75133e-278	-0.301518	0.156	0.603	3.42823e-274	0	UBE2M
OCIAD1	1.98101e-278	-0.318711	0.176	0.639	3.87784e-274	0	OCIAD1
HIF1A	2.1555e-278	-0.296874	0.118	0.526	4.21938e-274	0	HIF1A
SPINT2	2.8252e-278	-0.314655	0.144	0.575	5.53032e-274	0	SPINT2
LARS	3.01947e-278	-0.282198	0.104	0.502	5.91062e-274	0	LARS
REEP3	3.41366e-278	-0.293755	0.134	0.555	6.68223e-274	0	REEP3
RABAC1	3.60387e-278	-0.314892	0.142	0.571	7.05457e-274	0	RABAC1
ACBD3	4.34469e-278	-0.287647	0.078	0.451	8.50474e-274	0	ACBD3
CDC5L	4.49178e-278	-0.285312	0.072	0.439	8.79265e-274	0	CDC5L
PWAR6	4.92378e-278	-0.340272	0.086	0.458	9.6383e-274	0	PWAR6
PSMA3	4.97997e-278	-0.289631	0.138	0.567	9.74829e-274	0	PSMA3
ZMYM2	6.95843e-278	-0.293603	0.093	0.479	1.36211e-273	0	ZMYM2
MSRB3	7.27096e-278	-0.30172	0.123	0.536	1.42329e-273	0	MSRB3
CMYA5	7.51145e-278	-0.489853	0.239	0.718	1.47037e-273	0	CMYA5
PSMD11	7.94689e-278	-0.284138	0.099	0.492	1.5556e-273	0	PSMD11
SQSTM1	1.05723e-277	-0.29872	0.122	0.535	2.06952e-273	0	SQSTM1
TUBB6	1.08042e-277	-0.348074	0.154	0.587	2.11492e-273	0	TUBB6
EIF3M	1.09747e-277	-0.303396	0.155	0.602	2.1483e-273	0	EIF3M
MRPS34	1.18803e-277	-0.28247	0.117	0.529	2.32557e-273	0	MRPS34
OSBPL9	1.50163e-277	-0.278122	0.072	0.439	2.93944e-273	0	OSBPL9
MMP15	1.88047e-277	-0.35543	0.178	0.628	3.68101e-273	0	MMP15
DDX21	2.32624e-277	-0.294384	0.066	0.427	4.55362e-273	0	DDX21
RSRC2	2.33771e-277	-0.310043	0.161	0.609	4.57607e-273	0	RSRC2
SPEG	3.32016e-277	-0.336013	0.165	0.607	6.49921e-273	0	SPEG
DARS	5.08422e-277	-0.281485	0.076	0.45	9.95236e-273	0	DARS
GNAI2	2.11667e-276	-0.308573	0.081	0.454	4.14338e-272	0	GNAI2
MICAL3	2.59261e-276	-0.325608	0.095	0.475	5.07504e-272	0	MICAL3
GRSF1	3.63188e-276	-0.274056	0.09	0.473	7.10941e-272	0	GRSF1
HECTD1	3.78997e-276	-0.298627	0.082	0.453	7.41887e-272	0	HECTD1
MGAT4B	4.75597e-276	-0.276712	0.096	0.484	9.30982e-272	0	MGAT4B
HNRNPF	6.51604e-276	-0.279772	0.12	0.529	1.27551e-271	0	HNRNPF
TMEM50A	6.84761e-276	-0.301305	0.159	0.602	1.34042e-271	0	TMEM50A
SLC25A11	1.146e-275	-0.304191	0.144	0.575	2.24329e-271	0	SLC25A11
CD99	1.87063e-275	-0.354219	0.184	0.649	3.66176e-271	0	CD99
FXYD6	1.89415e-275	-0.301285	0.134	0.557	3.7078e-271	0	FXYD6
BCAM	2.2018e-275	-0.308438	0.078	0.448	4.31003e-271	0	BCAM
EIF1AX	2.4324e-275	-0.315088	0.162	0.605	4.76141e-271	0	EIF1AX
TET1	2.96706e-275	-0.314475	0.082	0.454	5.80801e-271	0	TET1
MORF4L2	3.57342e-275	-0.321816	0.175	0.636	6.99496e-271	0	MORF4L2
GHITM	3.89866e-275	-0.338986	0.197	0.676	7.63163e-271	0	GHITM
UBE2I	3.9078e-275	-0.292143	0.144	0.572	7.64953e-271	0	UBE2I
KIAA0232	5.91223e-275	-0.293351	0.085	0.461	1.15732e-270	0	KIAA0232
WAC	6.05976e-275	-0.285421	0.103	0.493	1.1862e-270	0	WAC
SMC3	6.87017e-275	-0.31274	0.138	0.559	1.34483e-270	0	SMC3
ERBB2	7.60911e-275	-0.294906	0.098	0.483	1.48948e-270	0	ERBB2
HIPK3	8.01325e-275	-0.301472	0.136	0.558	1.56859e-270	0	HIPK3
DICER1	8.24355e-275	-0.29915	0.082	0.454	1.61368e-270	0	DICER1
MRPL28	9.42742e-275	-0.272701	0.101	0.495	1.84542e-270	0	MRPL28
CCDC85B	1.47533e-274	-0.31495	0.166	0.611	2.88796e-270	0	CCDC85B
CBX3	1.70719e-274	-0.327018	0.184	0.649	3.34183e-270	0	CBX3
PSMD13	1.77355e-274	-0.269134	0.094	0.481	3.47173e-270	0	PSMD13
PRICKLE1	2.28024e-274	-0.323903	0.085	0.457	4.46357e-270	0	PRICKLE1
KLHDC2	3.0502e-274	-0.267362	0.086	0.463	5.97077e-270	0	KLHDC2
ANXA6	3.5546e-274	-0.43108	0.253	0.761	6.95814e-270	0	ANXA6
HNRNPAB	4.52611e-274	-0.331535	0.131	0.545	8.85987e-270	0	HNRNPAB
CSNK1E	5.34107e-274	-0.281958	0.088	0.465	1.04552e-269	0	CSNK1E
NPEPPS	6.00743e-274	-0.288539	0.095	0.477	1.17595e-269	0	NPEPPS
KDM5A	6.73836e-274	-0.305129	0.073	0.435	1.31903e-269	0	KDM5A
THOC2	6.7901e-274	-0.287915	0.078	0.445	1.32916e-269	0	THOC2
MRPL14	6.85494e-274	-0.298257	0.147	0.584	1.34185e-269	0	MRPL14
TERF2IP	7.15289e-274	-0.279705	0.101	0.495	1.40018e-269	0	TERF2IP
EIF3I	1.09401e-273	-0.288715	0.13	0.55	2.14153e-269	0	EIF3I
DYNC1I2	1.15361e-273	-0.300595	0.15	0.586	2.2582e-269	0	DYNC1I2
GPBP1	1.22706e-273	-0.282364	0.105	0.497	2.40198e-269	0	GPBP1
FSTL1	1.31007e-273	-0.307404	0.166	0.612	2.56445e-269	0	FSTL1
ZNF302	1.48546e-273	-0.287772	0.088	0.465	2.90779e-269	0	ZNF302
TMX4	1.79695e-273	-0.287215	0.087	0.465	3.51753e-269	0	TMX4
AEBP1	3.0943e-273	-0.305531	0.081	0.449	6.0571e-269	0	AEBP1
SRP54	5.40161e-273	-0.275508	0.095	0.479	1.05737e-268	0	SRP54
ADCY6	5.53552e-273	-0.29289	0.094	0.476	1.08358e-268	0	ADCY6
SORBS2	6.53863e-273	-0.552067	0.33	0.834	1.27994e-268	0	SORBS2
SRSF2	6.84182e-273	-0.31096	0.156	0.59	1.33929e-268	0	SRSF2
SEC23A	7.34412e-273	-0.273989	0.097	0.484	1.43761e-268	0	SEC23A
MESDC2	9.50193e-273	-0.295397	0.078	0.445	1.86e-268	0	MESDC2
HNRNPU	1.0177e-272	-0.336132	0.198	0.67	1.99214e-268	0	HNRNPU
SELT	1.13612e-272	-0.275206	0.126	0.537	2.22396e-268	0	SELT
PRPF38B	1.27707e-272	-0.285048	0.069	0.427	2.49987e-268	0	PRPF38B
DNAJA2	2.0764e-272	-0.266661	0.094	0.48	4.06456e-268	0	DNAJA2
TOX4	2.30896e-272	-0.268045	0.061	0.414	4.51979e-268	0	TOX4
TXNL1	3.31741e-272	-0.27315	0.111	0.513	6.49383e-268	0	TXNL1
SQLE	3.33987e-272	-0.366099	0.121	0.518	6.5378e-268	0	SQLE
CCT8	4.24552e-272	-0.30749	0.181	0.638	8.3106e-268	0	CCT8
FXR1	6.19648e-272	-0.315805	0.185	0.65	1.21296e-267	0	FXR1
PSMD7	6.79834e-272	-0.334207	0.198	0.667	1.33078e-267	0	PSMD7
TM9SF3	8.58423e-272	-0.276951	0.105	0.498	1.68036e-267	0	TM9SF3
PCDH7	9.64744e-272	-0.39142	0.117	0.506	1.88849e-267	0	PCDH7
HSPA5	1.10411e-271	-0.480436	0.289	0.809	2.1613e-267	0	HSPA5
ARPC2	1.54738e-271	-0.401998	0.238	0.735	3.02899e-267	0	ARPC2
OSBPL8	2.04918e-271	-0.288528	0.086	0.46	4.01126e-267	0	OSBPL8
ANP32B	2.87197e-271	-0.308033	0.147	0.574	5.62188e-267	0	ANP32B
KLHL24	3.06985e-271	-0.304937	0.079	0.443	6.00923e-267	0	KLHL24
HDLBP	4.25644e-271	-0.291999	0.152	0.585	8.33198e-267	0	HDLBP
ARF1	4.43996e-271	-0.372764	0.225	0.718	8.69122e-267	0	ARF1
YAF2	4.53161e-271	-0.262722	0.099	0.488	8.87062e-267	0	YAF2
ASH1L	5.22938e-271	-0.298556	0.095	0.474	1.02365e-266	0	ASH1L
YME1L1	7.52416e-271	-0.276642	0.095	0.477	1.47285e-266	0	YME1L1
GBAS	8.16422e-271	-0.283835	0.124	0.534	1.59815e-266	0	GBAS
NDUFA10	9.9086e-271	-0.294771	0.17	0.621	1.93961e-266	0	NDUFA10
PPP2CA	1.29067e-270	-0.262966	0.077	0.443	2.52649e-266	0	PPP2CA
BDP1	1.42438e-270	-0.304661	0.077	0.438	2.78823e-266	0	BDP1
UQCRC2	1.49155e-270	-0.361511	0.219	0.711	2.91971e-266	0	UQCRC2
RTCB	1.58581e-270	-0.264715	0.081	0.451	3.10422e-266	0	RTCB
NEMF	1.63159e-270	-0.285317	0.086	0.458	3.19385e-266	0	NEMF
MTCH1	1.6529e-270	-0.357876	0.215	0.702	3.23554e-266	0	MTCH1
HTRA1	1.68005e-270	-0.309112	0.086	0.458	3.28869e-266	0	HTRA1
NDRG2	2.25439e-270	-0.295226	0.14	0.564	4.41296e-266	0	NDRG2
TNPO1	2.59079e-270	-0.28388	0.073	0.434	5.07148e-266	0	TNPO1
ARID3A	2.63513e-270	-0.310256	0.069	0.425	5.15828e-266	0	ARID3A
HNRNPD	5.50084e-270	-0.310784	0.178	0.631	1.07679e-265	0	HNRNPD
RBM17	6.11701e-270	-0.268838	0.097	0.479	1.1974e-265	0	RBM17
ILF2	7.39966e-270	-0.275996	0.111	0.508	1.44848e-265	0	ILF2
EIF3L	7.43871e-270	-0.29458	0.158	0.6	1.45613e-265	0	EIF3L
MYH10	8.73873e-270	-0.324697	0.139	0.553	1.71061e-265	0	MYH10
MPDZ	3.01899e-269	-0.294322	0.098	0.478	5.90967e-265	0	MPDZ
NUDT3	4.7024e-269	-0.274365	0.109	0.502	9.20494e-265	0	NUDT3
MAPRE1	5.11284e-269	-0.270879	0.126	0.535	1.00084e-264	0	MAPRE1
GNB2	5.14719e-269	-0.265147	0.109	0.509	1.00756e-264	0	GNB2
ZKSCAN1	5.46443e-269	-0.289434	0.068	0.423	1.06966e-264	0	ZKSCAN1
SLC38A1	5.99718e-269	-0.304969	0.092	0.464	1.17395e-264	0	SLC38A1
PPP1R15A	8.07995e-269	-0.29959	0.089	0.462	1.58165e-264	0	PPP1R15A
NDUFS7	8.67116e-269	-0.27794	0.143	0.567	1.69738e-264	0	NDUFS7
MTRNR2L8	1.39676e-268	-0.368588	0.138	0.541	2.73415e-264	0	MTRNR2L8
NUDC	1.86879e-268	-0.283572	0.145	0.573	3.65816e-264	0	NUDC
ILF3	2.43224e-268	-0.287478	0.12	0.519	4.76112e-264	0	ILF3
SLK	2.51283e-268	-0.286454	0.101	0.483	4.91887e-264	0	SLK
SERPINB6	6.33966e-268	-0.261864	0.11	0.507	1.24099e-263	0	SERPINB6
SNRNP70	7.13379e-268	-0.286557	0.165	0.608	1.39644e-263	0	SNRNP70
ZNF24	8.1421e-268	-0.27434	0.057	0.402	1.59382e-263	0	ZNF24
FDPS	1.22448e-267	-0.361207	0.197	0.658	2.39693e-263	0	FDPS
NES	1.23387e-267	-0.555674	0.332	0.853	2.41529e-263	0	NES
PPP1R2	1.86055e-267	-0.260488	0.084	0.457	3.64202e-263	0	PPP1R2
OBSCN	2.0939e-267	-0.328595	0.081	0.441	4.0988e-263	0	OBSCN
JUN	2.29762e-267	-0.427212	0.208	0.667	4.4976e-263	0	JUN
BMP5	2.89798e-267	-0.358723	0.205	0.668	5.6728e-263	0	BMP5
RIOK3	4.25561e-267	-0.271125	0.087	0.461	8.33035e-263	0	RIOK3
MYH7B	6.02512e-267	-0.349988	0.095	0.465	1.17942e-262	0	MYH7B
RAB7A	6.93753e-267	-0.251742	0.07	0.428	1.35802e-262	0	RAB7A
SMAD9	7.8242e-267	-0.294737	0.08	0.444	1.53159e-262	0	SMAD9
SPCS1	1.12565e-266	-0.292602	0.165	0.612	2.20345e-262	0	SPCS1
STAU1	1.1438e-266	-0.259364	0.095	0.476	2.23898e-262	0	STAU1
ATP6V1D	1.62571e-266	-0.270344	0.109	0.503	3.18233e-262	0	ATP6V1D
ZCCHC11	1.75931e-266	-0.291449	0.109	0.497	3.44384e-262	0	ZCCHC11
MXRA7	1.76092e-266	-0.297062	0.151	0.58	3.447e-262	0	MXRA7
ADRM1	2.53174e-266	-0.264637	0.101	0.487	4.95587e-262	0	ADRM1
TOP2B	4.40853e-266	-0.260063	0.076	0.436	8.62969e-262	0	TOP2B
XBP1	4.42021e-266	-0.283101	0.061	0.408	8.65256e-262	0	XBP1
TBX5	4.4384e-266	-0.310476	0.089	0.459	8.68816e-262	0	TBX5
HSPA4	6.10733e-266	-0.265621	0.108	0.498	1.19551e-261	0	HSPA4
GINM1	6.48733e-266	-0.269008	0.078	0.44	1.26989e-261	0	GINM1
ZNF106	7.08988e-266	-0.284886	0.084	0.449	1.38784e-261	0	ZNF106
LMAN2	8.64294e-266	-0.274581	0.118	0.516	1.69186e-261	0	LMAN2
NRP1	1.02478e-265	-0.326283	0.11	0.496	2.006e-261	0	NRP1
PPIB	1.03271e-265	-0.37409	0.196	0.657	2.02153e-261	0	PPIB
CST3	1.34697e-265	-0.303697	0.123	0.527	2.6367e-261	0	CST3
ZFR	1.71664e-265	-0.267007	0.102	0.485	3.36031e-261	0	ZFR
YWHAG	1.75833e-265	-0.2551	0.112	0.506	3.44193e-261	0	YWHAG
SIVA1	1.80176e-265	-0.262205	0.096	0.478	3.52695e-261	0	SIVA1
CAST	1.87747e-265	-0.274813	0.125	0.534	3.67515e-261	0	CAST
EIF2S2	2.81436e-265	-0.314918	0.185	0.644	5.5091e-261	0	EIF2S2
PDHA1	3.64806e-265	-0.349099	0.207	0.679	7.14109e-261	0	PDHA1
VEGFA	4.02208e-265	-0.347354	0.162	0.591	7.87323e-261	0	VEGFA
2002-09-01	4.85238e-265	-0.407964	0.266	0.782	9.49853e-261	0	2002-09-01
ATP13A3	6.5028e-265	-0.408485	0.243	0.735	1.27292e-260	0	ATP13A3
EPHB3	7.74006e-265	-0.330988	0.109	0.487	1.51512e-260	0	EPHB3
SOX4	9.14839e-265	-0.444561	0.25	0.733	1.7908e-260	0	SOX4
MICAL2	1.18876e-264	-0.311867	0.144	0.556	2.327e-260	0	MICAL2
KIF21A	1.73957e-264	-0.299284	0.083	0.447	3.40521e-260	0	KIF21A
EPB41L3	1.8345e-264	-0.282308	0.081	0.445	3.59103e-260	0	EPB41L3
CTSD	2.58749e-264	-0.269202	0.108	0.501	5.06502e-260	0	CTSD
RBM8A	2.69306e-264	-0.295752	0.179	0.629	5.27167e-260	0	RBM8A
CLIC4	4.11518e-264	-0.278393	0.152	0.582	8.05547e-260	0	CLIC4
OSTC	6.71165e-264	-0.32084	0.189	0.648	1.3138e-259	0	OSTC
ARL1	6.79927e-264	-0.254409	0.099	0.482	1.33096e-259	0	ARL1
RAB14	7.4469e-264	-0.256806	0.07	0.423	1.45773e-259	0	RAB14
STIP1	7.98374e-264	-0.256907	0.074	0.433	1.56282e-259	0	STIP1
MRPS18B	1.04942e-263	-0.271372	0.079	0.44	2.05423e-259	0	MRPS18B
FAM133B	1.49428e-263	-0.289282	0.104	0.485	2.92505e-259	0	FAM133B
CALM1	1.98571e-263	-0.397771	0.24	0.729	3.88703e-259	0	CALM1
WLS	2.33459e-263	-0.272202	0.099	0.479	4.56995e-259	0	WLS
ZFYVE16	2.72051e-263	-0.301619	0.114	0.502	5.3254e-259	0	ZFYVE16
CADM1	4.22604e-263	-0.31028	0.098	0.474	8.27247e-259	0	CADM1
ATP6V0D1	4.72403e-263	-0.257422	0.073	0.431	9.24728e-259	0	ATP6V0D1
PDLIM7	4.94146e-263	-0.285553	0.147	0.568	9.67291e-259	0	PDLIM7
VEGFB	6.62051e-263	-0.288958	0.166	0.609	1.29596e-258	0	VEGFB
MAP4K4	6.68681e-263	-0.287184	0.106	0.49	1.30894e-258	0	MAP4K4
CALD1	6.91628e-263	-0.451046	0.275	0.783	1.35386e-258	0	CALD1
C1orf122	9.88605e-263	-0.291821	0.167	0.613	1.93519e-258	0	C1orf122
CYB5R3	9.95665e-263	-0.270788	0.136	0.55	1.94901e-258	0	CYB5R3
RBPMS	1.22119e-262	-0.30329	0.19	0.65	2.39048e-258	0	RBPMS
KPNA6	1.29231e-262	-0.276302	0.071	0.421	2.5297e-258	0	KPNA6
MRPS7	1.72197e-262	-0.252349	0.118	0.519	3.37076e-258	0	MRPS7
TOMM20	2.11783e-262	-0.339889	0.213	0.693	4.14565e-258	0	TOMM20
SMAD5	3.00236e-262	-0.287564	0.064	0.408	5.87711e-258	0	SMAD5
RNF115	3.0372e-262	-0.278653	0.133	0.541	5.94532e-258	0	RNF115
ARL6IP4	3.34012e-262	-0.324982	0.202	0.67	6.53829e-258	0	ARL6IP4
MKRN1	3.59371e-262	-0.260926	0.098	0.476	7.03469e-258	0	MKRN1
SYNE1	5.02655e-262	-0.310258	0.095	0.463	9.83947e-258	0	SYNE1
TMEM41B	5.61243e-262	-0.280972	0.081	0.441	1.09863e-257	0	TMEM41B
NRD1	7.4722e-262	-0.280329	0.112	0.5	1.46268e-257	0	NRD1
KDR	8.2292e-262	-0.441015	0.099	0.46	1.61087e-257	0	KDR
MTPN	1.2308e-261	-0.317288	0.189	0.651	2.4093e-257	0	MTPN
KMT2C	1.43009e-261	-0.288149	0.076	0.431	2.7994e-257	0	KMT2C
SMARCE1	1.60927e-261	-0.260709	0.092	0.466	3.15014e-257	0	SMARCE1
GLO1	1.77802e-261	-0.260942	0.131	0.541	3.48048e-257	0	GLO1
ANP32A	2.10957e-261	-0.294461	0.177	0.627	4.12949e-257	0	ANP32A
RASSF8	2.215e-261	-0.30605	0.12	0.514	4.33587e-257	0	RASSF8
2007-03-01	2.80181e-261	-0.261494	0.11	0.5	5.48454e-257	0	2007-03-01
KPNA4	3.73887e-261	-0.26117	0.072	0.426	7.31884e-257	0	KPNA4
YWHAZ	3.77387e-261	-0.360706	0.231	0.724	7.38736e-257	0	YWHAZ
PRPF4B	7.28521e-261	-0.28184	0.104	0.486	1.42608e-256	0	PRPF4B
ARL6IP5	7.78347e-261	-0.416734	0.26	0.762	1.52361e-256	0	ARL6IP5
ESD	8.75049e-261	-0.256773	0.118	0.519	1.71291e-256	0	ESD
ELAVL1	9.71317e-261	-0.260573	0.088	0.457	1.90135e-256	0	ELAVL1
CCDC88A	1.04792e-260	-0.284129	0.085	0.445	2.0513e-256	0	CCDC88A
CUEDC2	1.08113e-260	-0.25964	0.11	0.5	2.11631e-256	0	CUEDC2
LSM14A	1.12629e-260	-0.250677	0.098	0.476	2.20471e-256	0	LSM14A
SYNPO2L	1.25929e-260	-0.39028	0.162	0.578	2.46506e-256	0	SYNPO2L
MRC2	2.20562e-260	-0.322461	0.108	0.485	4.31749e-256	0	MRC2
SUPT16H	2.23219e-260	-0.273256	0.106	0.489	4.36952e-256	0	SUPT16H
ATP2B1	2.25523e-260	-0.338857	0.104	0.478	4.41461e-256	0	ATP2B1
PAM	2.30318e-260	-0.369805	0.212	0.676	4.50848e-256	0	PAM
WASL	2.36577e-260	-0.25691	0.06	0.402	4.631e-256	0	WASL
UBE2B	3.00344e-260	-0.290499	0.181	0.636	5.87924e-256	0	UBE2B
CD151	4.02958e-260	-0.269611	0.116	0.508	7.8879e-256	0	CD151
TOMM40	4.03798e-260	-0.267983	0.101	0.478	7.90435e-256	0	TOMM40
PSMC5	4.38659e-260	-0.277835	0.156	0.585	8.58675e-256	0	PSMC5
HNRNPH2	4.61084e-260	-0.259346	0.095	0.467	9.02572e-256	0	HNRNPH2
STRAP	5.24154e-260	-0.26463	0.151	0.579	1.02603e-255	0	STRAP
H2AFY	5.42037e-260	-0.355238	0.23	0.718	1.06104e-255	0	H2AFY
TRAPPC1	9.85258e-260	-0.276502	0.133	0.544	1.92864e-255	0	TRAPPC1
AP2B1	1.14645e-259	-0.25176	0.084	0.449	2.24418e-255	0	AP2B1
CDK6	1.51029e-259	-0.285149	0.081	0.439	2.95639e-255	0	CDK6
SRSF7	1.53504e-259	-0.305536	0.174	0.614	3.00484e-255	0	SRSF7
TEAD1	1.5824e-259	-0.281047	0.097	0.468	3.09755e-255	0	TEAD1
ATP6V1F	1.65453e-259	-0.281787	0.157	0.587	3.23874e-255	0	ATP6V1F
PSMB2	1.70256e-259	-0.261654	0.135	0.549	3.33275e-255	0	PSMB2
PIN1	1.71576e-259	-0.266671	0.137	0.55	3.35859e-255	0	PIN1
PRKAG2	1.78208e-259	-0.380733	0.189	0.632	3.48842e-255	0	PRKAG2
SNRPD3	1.85636e-259	-0.292334	0.172	0.612	3.63382e-255	0	SNRPD3
SMS	2.47573e-259	-0.273197	0.124	0.524	4.84623e-255	0	SMS
CUTA	2.66468e-259	-0.338009	0.213	0.686	5.21612e-255	0	CUTA
MAPK1IP1L	3.26845e-259	-0.25016	0.095	0.471	6.39798e-255	0	MAPK1IP1L
SRSF5	4.58665e-259	-0.335564	0.22	0.702	8.97837e-255	0	SRSF5
MSRB2	5.3903e-259	-0.273787	0.147	0.567	1.05515e-254	0	MSRB2
RBBP4	6.00106e-259	-0.286735	0.117	0.504	1.17471e-254	0	RBBP4
RAB3IP	6.84791e-259	-0.301517	0.101	0.475	1.34048e-254	0	RAB3IP
HMGCS1	7.05319e-259	-0.381484	0.145	0.548	1.38066e-254	0	HMGCS1
SPCS2	8.06717e-259	-0.304865	0.197	0.663	1.57915e-254	0	SPCS2
GRB2	8.07495e-259	-0.259088	0.066	0.413	1.58067e-254	0	GRB2
ADPRHL1	8.18443e-259	-0.319427	0.134	0.534	1.6021e-254	0	ADPRHL1
RALY	8.81037e-259	-0.255566	0.063	0.407	1.72463e-254	0	RALY
SYNCRIP	9.81023e-259	-0.266518	0.108	0.492	1.92035e-254	0	SYNCRIP
HNRNPH3	1.72353e-258	-0.288672	0.167	0.603	3.37382e-254	0	HNRNPH3
PRELID1	1.73718e-258	-0.27005	0.129	0.536	3.40053e-254	0	PRELID1
PSMD4	1.97997e-258	-0.262302	0.146	0.568	3.87579e-254	0	PSMD4
BVES	2.32265e-258	-0.322319	0.154	0.573	4.54659e-254	0	BVES
TMOD1	3.90138e-258	-0.324158	0.162	0.587	7.63695e-254	0	TMOD1
LGALS3BP	3.99333e-258	-0.297748	0.096	0.465	7.81695e-254	0	LGALS3BP
RDH11	4.3868e-258	-0.274406	0.087	0.45	8.58716e-254	0	RDH11
HAND2-AS1	5.0288e-258	-0.304153	0.097	0.465	9.84388e-254	0	HAND2-AS1
ARPC1A	5.22885e-258	-0.298144	0.184	0.636	1.02355e-253	0	ARPC1A
PGM1	5.35616e-258	-0.277493	0.126	0.525	1.04847e-253	0	PGM1
ZFP36L1	5.96345e-258	-0.499056	0.307	0.817	1.16735e-253	0	ZFP36L1
MZT2A	6.88994e-258	-0.282466	0.144	0.561	1.34871e-253	0	MZT2A
CCNL1	7.01979e-258	-0.280532	0.075	0.426	1.37412e-253	0	CCNL1
CDV3	8.81594e-258	-0.264311	0.119	0.511	1.72572e-253	0	CDV3
LDLR	1.02412e-257	-0.371913	0.099	0.463	2.00472e-253	0	LDLR
PRPF8	1.0498e-257	-0.265387	0.083	0.441	2.05499e-253	0	PRPF8
RYBP	1.12709e-257	-0.260134	0.066	0.411	2.20628e-253	0	RYBP
FAM60A	1.44546e-257	-0.257747	0.077	0.433	2.8295e-253	0	FAM60A
ALKBH5	1.5078e-257	-0.26165	0.083	0.446	2.95151e-253	0	ALKBH5
SMARCC1	1.59344e-257	-0.269825	0.079	0.435	3.11916e-253	0	SMARCC1
SVIL	2.13767e-257	-0.538283	0.336	0.865	4.1845e-253	0	SVIL
ACTR3	2.29572e-257	-0.258984	0.122	0.521	4.49387e-253	0	ACTR3
CBX5	2.63067e-257	-0.324013	0.193	0.649	5.14953e-253	0	CBX5
VCAN	2.64013e-257	-0.540493	0.383	0.857	5.16806e-253	0	VCAN
SNW1	2.77865e-257	-0.255415	0.081	0.441	5.43921e-253	0	SNW1
PGP	2.79811e-257	-0.279344	0.144	0.556	5.47729e-253	0	PGP
H1FX	3.2948e-257	-0.336465	0.101	0.47	6.44958e-253	0	H1FX
LAMTOR2	3.43241e-257	-0.263567	0.145	0.564	6.71895e-253	0	LAMTOR2
IGF2R	3.89348e-257	-0.290376	0.062	0.399	7.62149e-253	0	IGF2R
NONO	4.99823e-257	-0.270276	0.157	0.583	9.78403e-253	0	NONO
BRWD1	5.33707e-257	-0.276042	0.071	0.418	1.04473e-252	0	BRWD1
SF3B5	7.03862e-257	-0.286658	0.174	0.619	1.37781e-252	0	SF3B5
CDC37	8.2435e-257	-0.26162	0.107	0.488	1.61367e-252	0	CDC37
RAD21	1.23612e-256	-0.276799	0.113	0.498	2.41971e-252	0	RAD21
TIPARP	1.67568e-256	-0.281581	0.089	0.452	3.28014e-252	0	TIPARP
TMEM66	1.87045e-256	-0.314611	0.213	0.679	3.6614e-252	0	TMEM66
PITPNB	2.56182e-256	-0.257143	0.108	0.49	5.01476e-252	0	PITPNB
DENND5B	2.96289e-256	-0.279289	0.099	0.468	5.79985e-252	0	DENND5B
ZNF148	3.1296e-256	-0.272653	0.071	0.418	6.12619e-252	0	ZNF148
UBE2L3	3.41866e-256	-0.275282	0.168	0.604	6.69203e-252	0	UBE2L3
ATP6V0E1	1.1902e-255	-0.310369	0.198	0.656	2.32981e-251	0	ATP6V0E1
NT5C	1.30219e-255	-0.255442	0.094	0.463	2.54904e-251	0	NT5C
PABPC1	1.32911e-255	-0.286237	0.16	0.588	2.60173e-251	0	PABPC1
FBN2	1.37017e-255	-0.513755	0.31	0.8	2.68211e-251	0	FBN2
ZFAND6	1.52118e-255	-0.250566	0.144	0.561	2.9777e-251	0	ZFAND6
PBRM1	2.30534e-255	-0.275717	0.083	0.44	4.51271e-251	0	PBRM1
MFGE8	3.38546e-255	-0.298568	0.176	0.614	6.62704e-251	0	MFGE8
NSRP1	3.54445e-255	-0.267194	0.065	0.406	6.93827e-251	0	NSRP1
ARF4	4.22966e-255	-0.260139	0.117	0.508	8.27957e-251	0	ARF4
IARS2	8.81524e-255	-0.250556	0.08	0.435	1.72558e-250	0	IARS2
NUDT5	9.24886e-255	-0.25965	0.113	0.498	1.81046e-250	0	NUDT5
NOP56	1.06665e-254	-0.259596	0.079	0.434	2.08798e-250	0	NOP56
PPM1G	1.30185e-254	-0.264811	0.13	0.528	2.54837e-250	0	PPM1G
CDKN1C	1.47345e-254	-0.293582	0.079	0.433	2.88428e-250	0	CDKN1C
ISYNA1	2.52558e-254	-0.277343	0.113	0.498	4.94381e-250	0	ISYNA1
LMNA	3.6358e-254	-0.329356	0.22	0.693	7.11708e-250	0	LMNA
MPHOSPH8	4.35708e-254	-0.266921	0.097	0.466	8.52899e-250	0	MPHOSPH8
EIF3G	4.54299e-254	-0.282897	0.173	0.614	8.8929e-250	0	EIF3G
CCAR1	5.55229e-254	-0.275904	0.078	0.428	1.08686e-249	0	CCAR1
TCEA1	5.56792e-254	-0.259281	0.124	0.52	1.08992e-249	0	TCEA1
BANF1	5.7765e-254	-0.266258	0.139	0.551	1.13075e-249	0	BANF1
UBE2D3	5.9194e-254	-0.290458	0.201	0.664	1.15872e-249	0	UBE2D3
ARMCX6	6.86859e-254	-0.253308	0.085	0.446	1.34453e-249	0	ARMCX6
METAP2	8.94775e-254	-0.259602	0.142	0.553	1.75152e-249	0	METAP2
U2AF1	8.96161e-254	-0.294114	0.188	0.638	1.75424e-249	0	U2AF1
NAP1L4	1.07309e-253	-0.263987	0.151	0.567	2.10057e-249	0	NAP1L4
MITF	1.42594e-253	-0.273496	0.072	0.418	2.79127e-249	0	MITF
SLIT3	1.45824e-253	-0.329454	0.133	0.528	2.8545e-249	0	SLIT3
YIPF3	1.57615e-253	-0.25228	0.059	0.395	3.08532e-249	0	YIPF3
SPAG7	2.13588e-253	-0.35899	0.239	0.718	4.18099e-249	0	SPAG7
LSM7	2.70619e-253	-0.278663	0.114	0.497	5.29736e-249	0	LSM7
EIF4B	3.53878e-253	-0.273326	0.168	0.601	6.92716e-249	0	EIF4B
CAND1	3.69478e-253	-0.264679	0.071	0.416	7.23254e-249	0	CAND1
ZFHX3	4.56293e-253	-0.276853	0.078	0.427	8.93194e-249	0	ZFHX3
PAPOLA	6.33486e-253	-0.251638	0.139	0.548	1.24005e-248	0	PAPOLA
MCL1	7.22148e-253	-0.258928	0.095	0.462	1.4136e-248	0	MCL1
RAB6A	7.26011e-253	-0.253952	0.068	0.413	1.42117e-248	0	RAB6A
SENP6	7.80473e-253	-0.255097	0.078	0.43	1.52777e-248	0	SENP6
EIF5	8.92112e-253	-0.3357	0.222	0.69	1.74631e-248	0	EIF5
SUCLG1	9.68465e-253	-0.301816	0.166	0.597	1.89577e-248	0	SUCLG1
SUN1	1.01832e-252	-0.262243	0.101	0.472	1.99336e-248	0	SUN1
NNT	1.03493e-252	-0.275363	0.111	0.489	2.02587e-248	0	NNT
PINK1	1.37325e-252	-0.252131	0.078	0.431	2.68813e-248	0	PINK1
GATA6-AS1	1.43443e-252	-0.320057	0.189	0.63	2.8079e-248	0	GATA6-AS1
AKR1B1	1.859e-252	-0.281502	0.118	0.502	3.63899e-248	0	AKR1B1
ATXN2	2.05854e-252	-0.277445	0.07	0.412	4.0296e-248	0	ATXN2
NASP	2.61043e-252	-0.362348	0.216	0.69	5.10992e-248	0	NASP
SDF4	2.71327e-252	-0.253729	0.088	0.448	5.31123e-248	0	SDF4
ATP6V0B	3.5913e-252	-0.321958	0.212	0.68	7.02997e-248	0	ATP6V0B
PDCD7	3.76134e-252	-0.257004	0.063	0.4	7.36281e-248	0	PDCD7
CNN3	6.61914e-252	-0.264386	0.115	0.503	1.2957e-247	0	CNN3
FKBP2	9.04796e-252	-0.306754	0.212	0.677	1.77114e-247	0	FKBP2
HNRNPH1	1.50861e-251	-0.279441	0.18	0.619	2.9531e-247	0	HNRNPH1
SYNGR1	1.61787e-251	-0.253863	0.1	0.47	3.16698e-247	0	SYNGR1
BRD7	1.71481e-251	-0.262376	0.086	0.441	3.35674e-247	0	BRD7
HIF3A	2.09274e-251	-0.267749	0.085	0.44	4.09654e-247	0	HIF3A
DHX9	3.09903e-251	-0.263919	0.096	0.459	6.06636e-247	0	DHX9
SLC38A2	4.53631e-251	-0.273738	0.156	0.576	8.87982e-247	0	SLC38A2
ST13	4.67791e-251	-0.299487	0.186	0.637	9.15702e-247	0	ST13
SUMO1	4.94931e-251	-0.258791	0.15	0.569	9.68828e-247	0	SUMO1
LNPEP	5.03548e-251	-0.293571	0.095	0.456	9.85696e-247	0	LNPEP
QPRT	5.30357e-251	-0.289259	0.173	0.609	1.03817e-246	0	QPRT
CAPZA2	8.46696e-251	-0.30398	0.198	0.651	1.65741e-246	0	CAPZA2
JUND	1.07443e-250	-0.434393	0.284	0.785	2.10321e-246	0	JUND
FOXN3	1.091e-250	-0.267109	0.071	0.414	2.13562e-246	0	FOXN3
HNRNPK	1.6708e-250	-0.392117	0.264	0.762	3.27059e-246	0	HNRNPK
CCDC107	1.69137e-250	-0.251689	0.118	0.506	3.31086e-246	0	CCDC107
MPRIP	1.76847e-250	-0.251526	0.085	0.439	3.46177e-246	0	MPRIP
RTN3	2.30335e-250	-0.254046	0.107	0.48	4.5088e-246	0	RTN3
NME4	2.41608e-250	-0.385851	0.236	0.715	4.72949e-246	0	NME4
COX7A2L	2.76386e-250	-0.25883	0.161	0.591	5.41026e-246	0	COX7A2L
PHIP	2.81305e-250	-0.290963	0.099	0.465	5.50655e-246	0	PHIP
LDB3	3.63957e-250	-0.52256	0.309	0.797	7.12446e-246	0	LDB3
RBM24	5.0306e-250	-0.348329	0.189	0.627	9.8474e-246	0	RBM24
SCD	5.8838e-250	-0.368641	0.222	0.682	1.15175e-245	0	SCD
CCNB1IP1	7.12168e-250	-0.292069	0.174	0.613	1.39407e-245	0	CCNB1IP1
LGMN	8.13903e-250	-0.262909	0.068	0.407	1.59322e-245	0	LGMN
NDUFS3	9.28792e-250	-0.265229	0.146	0.558	1.81811e-245	0	NDUFS3
CBX6	1.38708e-249	-0.25883	0.095	0.456	2.71521e-245	0	CBX6
CASZ1	1.52675e-249	-0.298373	0.085	0.436	2.98862e-245	0	CASZ1
YTHDC1	2.30677e-249	-0.25752	0.069	0.409	4.5155e-245	0	YTHDC1
IL6ST	3.56961e-249	-0.267127	0.098	0.463	6.98751e-245	0	IL6ST
DOK4	6.80045e-249	-0.371246	0.203	0.649	1.33119e-244	0	DOK4
P4HA1	7.42187e-249	-0.305098	0.087	0.444	1.45283e-244	0	P4HA1
ATP11A	1.8305e-248	-0.279988	0.075	0.415	3.5832e-244	0	ATP11A
CLTA	2.95646e-248	-0.292076	0.166	0.597	5.78726e-244	0	CLTA
TANC2	3.47065e-248	-0.291783	0.081	0.426	6.79381e-244	0	TANC2
BCAP31	6.23793e-248	-0.254981	0.074	0.418	1.22107e-243	0	BCAP31
PNRC1	8.45789e-248	-0.326279	0.2	0.662	1.65563e-243	0	PNRC1
ZNF644	8.57337e-248	-0.254296	0.079	0.428	1.67824e-243	0	ZNF644
ITM2B	1.13614e-247	-0.366671	0.242	0.727	2.22399e-243	0	ITM2B
SMAD6	1.2015e-247	-0.272101	0.106	0.478	2.35194e-243	0	SMAD6
NDUFV3	1.31819e-247	-0.289886	0.191	0.64	2.58035e-243	0	NDUFV3
PSMA1	1.34242e-247	-0.274278	0.186	0.634	2.62778e-243	0	PSMA1
ATRAID	1.61679e-247	-0.254904	0.135	0.537	3.16486e-243	0	ATRAID
RNF150	1.84861e-247	-0.28211	0.062	0.391	3.61865e-243	0	RNF150
ECHS1	2.04968e-247	-0.267589	0.165	0.594	4.01225e-243	0	ECHS1
BAMBI	2.32043e-247	-0.419894	0.261	0.749	4.54224e-243	0	BAMBI
PPDPF	2.67932e-247	-0.304344	0.174	0.607	5.24476e-243	0	PPDPF
FEM1B	3.62586e-247	-0.261941	0.078	0.422	7.09763e-243	0	FEM1B
SGCB	4.50332e-247	-0.254038	0.101	0.467	8.81525e-243	0	SGCB
MBNL1	5.99965e-247	-0.265439	0.061	0.391	1.17443e-242	0	MBNL1
PLOD1	8.74797e-247	-0.260507	0.067	0.402	1.71242e-242	0	PLOD1
C19orf70	9.80002e-247	-0.295787	0.187	0.636	1.91835e-242	0	C19orf70
NFIB	1.2627e-246	-0.286903	0.102	0.465	2.47173e-242	0	NFIB
ISOC1	1.3907e-246	-0.272633	0.126	0.513	2.7223e-242	0	ISOC1
HERC2	1.5229e-246	-0.271552	0.079	0.422	2.98107e-242	0	HERC2
ATAD1	1.8508e-246	-0.253512	0.086	0.437	3.62295e-242	0	ATAD1
IRF2BP2	4.19219e-246	-0.25515	0.093	0.451	8.20622e-242	0	IRF2BP2
USP11	4.56354e-246	-0.250947	0.057	0.383	8.93313e-242	0	USP11
ACTN4	5.73678e-246	-0.290445	0.108	0.475	1.12297e-241	0	ACTN4
MAP9	5.90579e-246	-0.260049	0.059	0.387	1.15606e-241	0	MAP9
REEP5	6.43551e-246	-0.267416	0.16	0.577	1.25975e-241	0	REEP5
GPI	6.60921e-246	-0.296002	0.179	0.611	1.29375e-241	0	GPI
BIRC6	9.21526e-246	-0.267873	0.067	0.4	1.80389e-241	0	BIRC6
COL6A2	9.99605e-246	-0.358252	0.082	0.422	1.95673e-241	0	COL6A2
LRPPRC	1.0308e-245	-0.25499	0.071	0.409	2.0178e-241	0	LRPPRC
ODF2L	1.06686e-245	-0.272138	0.058	0.383	2.08837e-241	0	ODF2L
NF1	1.07592e-245	-0.263297	0.07	0.407	2.10611e-241	0	NF1
PAWR	1.09631e-245	-0.264575	0.088	0.44	2.14603e-241	0	PAWR
ANK3	1.21923e-245	-0.278466	0.06	0.386	2.38664e-241	0	ANK3
SUCO	2.68194e-245	-0.256121	0.102	0.469	5.2499e-241	0	SUCO
HNRNPM	3.35455e-245	-0.290738	0.183	0.616	6.56652e-241	0	HNRNPM
BAI2	1.25463e-244	-0.294163	0.081	0.422	2.45593e-240	0	BAI2
PGLS	3.18333e-244	-0.252305	0.075	0.417	6.23137e-240	0	PGLS
PALM2	4.70029e-244	-0.316026	0.082	0.422	9.20081e-240	0	PALM2
CHD7	6.08786e-244	-0.266485	0.073	0.409	1.1917e-239	0	CHD7
ZC3H11A	6.63304e-244	-0.250169	0.088	0.438	1.29842e-239	0	ZC3H11A
CD46	1.22937e-243	-0.258839	0.076	0.417	2.4065e-239	0	CD46
EHD4	1.31277e-243	-0.261296	0.066	0.398	2.56974e-239	0	EHD4
TMEM259	1.33601e-243	-0.253901	0.096	0.455	2.61523e-239	0	TMEM259
FBXO21	1.44008e-243	-0.256563	0.056	0.379	2.81896e-239	0	FBXO21
GATAD1	1.51503e-243	-0.26512	0.058	0.381	2.96568e-239	0	GATAD1
ZNF428	1.75473e-243	-0.25045	0.135	0.536	3.43489e-239	0	ZNF428
NDUFA8	2.07728e-243	-0.307476	0.186	0.628	4.06627e-239	0	NDUFA8
DAG1	2.07751e-243	-0.259706	0.106	0.472	4.06673e-239	0	DAG1
RCN1	2.07784e-243	-0.2744	0.081	0.426	4.06737e-239	0	RCN1
SKIL	2.37264e-243	-0.253714	0.093	0.45	4.64445e-239	0	SKIL
FNBP4	5.04104e-243	-0.256933	0.073	0.41	9.86784e-239	0	FNBP4
CKB	5.37385e-243	-0.335654	0.176	0.596	1.05193e-238	0	CKB
MAGED2	5.42803e-243	-0.433313	0.289	0.796	1.06254e-238	0	MAGED2
NDUFB9	8.5522e-243	-0.354828	0.196	0.643	1.67409e-238	0	NDUFB9
LAMTOR4	9.48331e-243	-0.251875	0.149	0.558	1.85636e-238	0	LAMTOR4
RHOQ	1.95133e-242	-0.26148	0.13	0.518	3.81973e-238	0	RHOQ
SH3GLB1	2.15942e-242	-0.251378	0.161	0.578	4.22707e-238	0	SH3GLB1
PSMB5	2.69094e-242	-0.3249	0.212	0.673	5.26751e-238	0	PSMB5
DNAJA1	3.0155e-242	-0.319639	0.218	0.681	5.90284e-238	0	DNAJA1
PSMB3	3.48019e-242	-0.287791	0.188	0.635	6.81246e-238	0	PSMB3
PPP1R10	4.53555e-242	-0.276062	0.072	0.405	8.87833e-238	0	PPP1R10
ASAH1	4.95712e-242	-0.332163	0.22	0.679	9.70357e-238	0	ASAH1
IDI1	6.24463e-242	-0.31665	0.146	0.54	1.22239e-237	0	IDI1
VDAC3	6.69295e-242	-0.316263	0.213	0.67	1.31015e-237	0	VDAC3
SSB	7.47149e-242	-0.311137	0.218	0.68	1.46254e-237	0	SSB
CAP1	8.81872e-242	-0.265909	0.064	0.392	1.72626e-237	0	CAP1
GSE1	9.19237e-242	-0.252235	0.081	0.424	1.79941e-237	0	GSE1
TGM2	1.42314e-241	-0.321522	0.143	0.533	2.7858e-237	0	TGM2
CCDC47	1.54899e-241	-0.253887	0.063	0.389	3.03216e-237	0	CCDC47
VMP1	2.52605e-241	-0.313571	0.175	0.593	4.94475e-237	0	VMP1
RBBP6	2.88055e-241	-0.253029	0.08	0.42	5.63868e-237	0	RBBP6
MYOM1	3.08904e-241	-0.452421	0.269	0.745	6.0468e-237	0	MYOM1
CTNND1	3.67491e-241	-0.251768	0.067	0.397	7.19364e-237	0	CTNND1
TIMM13	4.24316e-241	-0.293613	0.201	0.656	8.30599e-237	0	TIMM13
RDX	7.77263e-241	-0.381545	0.26	0.742	1.52149e-236	0	RDX
PTPLAD1	9.43694e-241	-0.256445	0.103	0.465	1.84728e-236	0	PTPLAD1
CITED2	1.06067e-240	-0.2701	0.09	0.445	2.07626e-236	0	CITED2
VPS28	1.77112e-240	-0.276646	0.187	0.627	3.46698e-236	0	VPS28
SMYD1	2.68583e-240	-0.284797	0.132	0.514	5.2575e-236	0	SMYD1
SEC11A	3.23336e-240	-0.283159	0.2	0.649	6.32931e-236	0	SEC11A
ACTN1	5.05713e-240	-0.290641	0.13	0.512	9.89934e-236	0	ACTN1
LMO7	8.09616e-240	-0.289761	0.115	0.481	1.58482e-235	0	LMO7
CEP350	1.18644e-239	-0.266371	0.065	0.391	2.32246e-235	0	CEP350
MCC	1.22184e-239	-0.276803	0.084	0.427	2.39175e-235	0	MCC
LAPTM4A	1.25442e-239	-0.314545	0.219	0.68	2.45552e-235	0	LAPTM4A
KIAA1715	1.35861e-239	-0.264596	0.082	0.421	2.65948e-235	0	KIAA1715
ANKRD26	1.46773e-239	-0.267929	0.074	0.408	2.87308e-235	0	ANKRD26
ATF4	1.51111e-239	-0.271515	0.18	0.61	2.958e-235	0	ATF4
CHMP2A	2.00043e-239	-0.269426	0.181	0.619	3.91584e-235	0	CHMP2A
FLNA	2.7923e-239	-0.297795	0.103	0.46	5.46592e-235	0	FLNA
DNAJB2	2.86739e-239	-0.25176	0.074	0.409	5.61291e-235	0	DNAJB2
CDC42	3.34495e-239	-0.290573	0.201	0.652	6.54774e-235	0	CDC42
YPEL2	3.82287e-239	-0.27745	0.068	0.395	7.48327e-235	0	YPEL2
BAX	6.7721e-239	-0.254216	0.127	0.511	1.32564e-234	0	BAX
DEK	9.44949e-239	-0.339017	0.222	0.68	1.84974e-234	0	DEK
JAG1	1.18397e-238	-0.293737	0.071	0.4	2.31763e-234	0	JAG1
KIAA1109	1.20977e-238	-0.263482	0.072	0.403	2.36813e-234	0	KIAA1109
CCPG1	2.05009e-238	-0.258541	0.057	0.375	4.01306e-234	0	CCPG1
PSMA4	3.78405e-238	-0.251945	0.167	0.587	7.40728e-234	0	PSMA4
ZNF91	3.88642e-238	-0.255793	0.084	0.427	7.60767e-234	0	ZNF91
CTNNAL1	5.72333e-238	-0.259253	0.106	0.468	1.12034e-233	0	CTNNAL1
EEF1A2	8.05143e-238	-0.341607	0.226	0.687	1.57607e-233	0	EEF1A2
MGEA5	8.09205e-238	-0.259176	0.071	0.4	1.58402e-233	0	MGEA5
AES	8.77119e-238	-0.305012	0.224	0.692	1.71696e-233	0	AES
EIF4EBP1	9.5564e-238	-0.250933	0.107	0.474	1.87066e-233	0	EIF4EBP1
NDUFS8	9.83921e-238	-0.30033	0.195	0.641	1.92603e-233	0	NDUFS8
RNF7	1.0872e-237	-0.263864	0.179	0.615	2.12819e-233	0	RNF7
PYGB	1.54424e-237	-0.258355	0.085	0.428	3.02284e-233	0	PYGB
ZNF704	2.23872e-237	-0.27718	0.081	0.417	4.38229e-233	0	ZNF704
ESF1	2.26556e-237	-0.252985	0.053	0.367	4.43483e-233	0	ESF1
AHNAK	3.20649e-237	-0.280123	0.081	0.417	6.27671e-233	0	AHNAK
CTSB	5.48756e-237	-0.278855	0.147	0.543	1.07419e-232	0	CTSB
RHOA	8.58427e-237	-0.281117	0.187	0.625	1.68037e-232	0	RHOA
TMEM98	8.96825e-237	-0.253173	0.098	0.449	1.75554e-232	0	TMEM98
RFC1	1.04308e-236	-0.250451	0.073	0.405	2.04183e-232	0	RFC1
ITM2C	2.52204e-236	-0.272983	0.16	0.573	4.93689e-232	0	ITM2C
PSMC1	9.5398e-236	-0.255519	0.182	0.616	1.86742e-231	0	PSMC1
GCC2	1.1033e-235	-0.254267	0.065	0.39	2.1597e-231	0	GCC2
KLHL23	1.36219e-235	-0.266617	0.081	0.416	2.6665e-231	0	KLHL23
ZCCHC24	1.68898e-235	-0.254354	0.071	0.399	3.30618e-231	0	ZCCHC24
PSIP1	1.80785e-235	-0.258731	0.096	0.447	3.53886e-231	0	PSIP1
FKBP3	1.86019e-235	-0.300399	0.192	0.628	3.64132e-231	0	FKBP3
ARPC5	2.2952e-235	-0.263508	0.17	0.587	4.49285e-231	0	ARPC5
PPP1R3C	2.86296e-235	-0.308738	0.148	0.542	5.60424e-231	0	PPP1R3C
TRIP11	6.39863e-235	-0.257436	0.059	0.376	1.25253e-230	0	TRIP11
PSMD8	8.39236e-235	-0.326183	0.232	0.701	1.6428e-230	0	PSMD8
PPP1CB	9.39876e-235	-0.302509	0.226	0.695	1.83981e-230	0	PPP1CB
PURB	2.41869e-234	-0.261171	0.076	0.405	4.73458e-230	0	PURB
AURKAIP1	3.35436e-234	-0.315407	0.229	0.697	6.56616e-230	0	AURKAIP1
KTN1	3.51198e-234	-0.444526	0.317	0.833	6.8747e-230	0	KTN1
TESC	6.41572e-234	-0.278995	0.101	0.456	1.25588e-229	0	TESC
FAT1	7.16658e-234	-0.261252	0.093	0.435	1.40286e-229	0	FAT1
ITGB1	8.12066e-234	-0.480563	0.326	0.861	1.58962e-229	0	ITGB1
CORIN	8.43368e-234	-0.319948	0.084	0.417	1.65089e-229	0	CORIN
RPAP2	1.07563e-233	-0.270066	0.054	0.363	2.10555e-229	0	RPAP2
DBN1	1.14468e-233	-0.25335	0.069	0.395	2.24071e-229	0	DBN1
RRBP1	1.77303e-233	-0.306531	0.083	0.414	3.4707e-229	0	RRBP1
POGZ	5.71269e-233	-0.256581	0.073	0.398	1.11826e-228	0	POGZ
DKK3	7.24314e-233	-0.276124	0.123	0.496	1.41784e-228	0	DKK3
RBM38	8.1273e-233	-0.370962	0.241	0.702	1.59092e-228	0	RBM38
FILIP1	1.07443e-232	-0.530934	0.363	0.87	2.10319e-228	0	FILIP1
ROCK2	3.11459e-232	-0.256154	0.072	0.395	6.0968e-228	0	ROCK2
SNX3	3.48937e-232	-0.289307	0.205	0.653	6.83044e-228	0	SNX3
FGFR1	3.92706e-232	-0.264685	0.068	0.391	7.68723e-228	0	FGFR1
MDM4	4.02005e-232	-0.266699	0.088	0.425	7.86924e-228	0	MDM4
PTPRD	4.81676e-232	-0.266075	0.07	0.393	9.4288e-228	0	PTPRD
PRKAA2	5.51852e-232	-0.27586	0.093	0.433	1.08025e-227	0	PRKAA2
GPATCH2L	1.40666e-231	-0.271005	0.07	0.391	2.75354e-227	0	GPATCH2L
TSPAN18	1.76137e-231	-0.251142	0.103	0.455	3.44788e-227	0	TSPAN18
HMGN1	1.85387e-231	-0.359651	0.272	0.764	3.62895e-227	0	HMGN1
TMEM59	1.96894e-231	-0.261838	0.196	0.637	3.85419e-227	0	TMEM59
KDELR2	2.31519e-231	-0.250665	0.146	0.539	4.53198e-227	0	KDELR2
NNT-AS1	2.43947e-231	-0.257495	0.063	0.379	4.77526e-227	0	NNT-AS1
RBPMS2	2.70522e-231	-0.253901	0.177	0.597	5.29547e-227	0	RBPMS2
TMEM87A	5.9918e-231	-0.25083	0.057	0.367	1.1729e-226	0	TMEM87A
SF3B14	6.44812e-231	-0.280537	0.207	0.657	1.26222e-226	0	SF3B14
FSCN1	1.29893e-230	-0.276417	0.063	0.378	2.54266e-226	0	FSCN1
EIF4A2	2.75653e-230	-0.340017	0.25	0.725	5.39592e-226	0	EIF4A2
DDT	3.44748e-230	-0.326503	0.243	0.715	6.74844e-226	0	DDT
ASB2	3.9997e-230	-0.306634	0.115	0.47	7.8294e-226	0	ASB2
POPDC2	4.18247e-230	-0.39337	0.254	0.716	8.18718e-226	0	POPDC2
SUGP2	4.31062e-230	-0.25494	0.089	0.426	8.43805e-226	0	SUGP2
UTRN	1.24474e-229	-0.264016	0.071	0.391	2.43658e-225	0	UTRN
ATP1A1	1.45472e-229	-0.439603	0.311	0.819	2.84761e-225	0	ATP1A1
IGF1R	2.13017e-229	-0.265642	0.055	0.361	4.1698e-225	0	IGF1R
CTNNB1	3.57393e-229	-0.252793	0.177	0.595	6.99596e-225	0	CTNNB1
MTR	4.01052e-229	-0.254382	0.075	0.399	7.85059e-225	0	MTR
ERBB4	5.975e-229	-0.291786	0.067	0.383	1.16961e-224	0	ERBB4
RTN4	6.67094e-229	-0.51727	0.365	0.871	1.30584e-224	0	RTN4
PTGES3	8.83336e-229	-0.313717	0.236	0.705	1.72913e-224	0	PTGES3
IGSF3	1.56619e-228	-0.260896	0.07	0.387	3.06582e-224	0	IGSF3
AP2S1	1.64151e-228	-0.254186	0.171	0.587	3.21325e-224	0	AP2S1
HOMER1	2.48071e-228	-0.257382	0.074	0.395	4.85598e-224	0	HOMER1
H1F0	3.26338e-228	-0.271808	0.098	0.442	6.38806e-224	0	H1F0
C14orf166	3.55645e-228	-0.310553	0.232	0.699	6.96174e-224	0	C14orf166
AKAP8L	7.28117e-228	-0.259876	0.064	0.38	1.42529e-223	0	AKAP8L
MYO18B	2.30627e-227	-0.292455	0.077	0.398	4.51452e-223	0	MYO18B
CDK12	2.96609e-227	-0.252037	0.059	0.367	5.80612e-223	0	CDK12
KAT6B	3.64569e-227	-0.251506	0.061	0.372	7.13644e-223	0	KAT6B
MEX3A	5.07339e-227	-0.262649	0.043	0.338	9.93117e-223	0	MEX3A
PDLIM5	5.46647e-227	-0.470068	0.322	0.832	1.07006e-222	0	PDLIM5
BMP2	1.07086e-226	-0.388081	0.152	0.533	2.0962e-222	0	BMP2
MIF	2.43783e-226	-0.2561	0.115	0.478	4.77206e-222	0	MIF
GTF3C1	2.46398e-226	-0.250361	0.048	0.345	4.82324e-222	0	GTF3C1
MRPL20	2.67235e-226	-0.256048	0.197	0.634	5.23112e-222	0	MRPL20
NPC2	2.32373e-225	-0.255686	0.189	0.615	4.5487e-221	0	NPC2
SRP9	2.82788e-225	-0.261206	0.18	0.6	5.53558e-221	0	SRP9
C4orf48	2.98293e-225	-0.279469	0.147	0.532	5.83909e-221	0	C4orf48
HERPUD1	4.69848e-225	-0.267793	0.095	0.435	9.19727e-221	0	HERPUD1
PTRF	1.34494e-224	-0.260532	0.098	0.439	2.63272e-220	0	PTRF
DPF3	1.67835e-224	-0.259891	0.066	0.377	3.28537e-220	0	DPF3
NR2F2	2.10984e-224	-0.343203	0.146	0.524	4.13001e-220	0	NR2F2
XPO4	2.21691e-224	-0.289376	0.123	0.481	4.3396e-220	0	XPO4
PSMB6	3.95775e-224	-0.309257	0.225	0.683	7.74729e-220	0	PSMB6
CLIC1	4.91323e-224	-0.259181	0.182	0.602	9.61765e-220	0	CLIC1
SNRPB	4.08542e-223	-0.254325	0.171	0.578	7.99721e-219	0	SNRPB
NAV1	6.22063e-223	-0.321784	0.085	0.408	1.21769e-218	0	NAV1
DAD1	6.77263e-223	-0.28513	0.214	0.66	1.32574e-218	0	DAD1
ENG	1.07722e-222	-0.346124	0.055	0.352	2.10866e-218	0	ENG
WNK2	1.79165e-222	-0.250016	0.07	0.384	3.50716e-218	0	WNK2
STARD4	2.39114e-222	-0.264365	0.119	0.477	4.68066e-218	0	STARD4
AGO3	2.67524e-222	-0.252533	0.058	0.361	5.23679e-218	0	AGO3
DGKH	1.1097e-221	-0.28347	0.069	0.377	2.17223e-217	0	DGKH
DPYSL3	1.71837e-221	-0.276393	0.124	0.479	3.36372e-217	0	DPYSL3
JPH2	2.18612e-221	-0.257898	0.07	0.38	4.27932e-217	0	JPH2
AK4	2.58699e-221	-0.260023	0.07	0.383	5.06403e-217	0	AK4
PFKP	4.55106e-221	-0.422002	0.3	0.782	8.9087e-217	0	PFKP
RCAN1	5.81792e-221	-0.257811	0.047	0.341	1.13886e-216	0	RCAN1
EIF4A1	1.37877e-220	-0.403197	0.299	0.789	2.69894e-216	0	EIF4A1
FRMD4B	1.43813e-220	-0.259097	0.09	0.418	2.81514e-216	0	FRMD4B
RHEB	3.09761e-220	-0.267455	0.205	0.638	6.06358e-216	0	RHEB
TFRC	1.03532e-219	-0.270952	0.084	0.408	2.02664e-215	0	TFRC
SCAND1	2.43854e-219	-0.298088	0.068	0.376	4.77345e-215	0	SCAND1
MAST4	9.47068e-219	-0.25122	0.059	0.361	1.85389e-214	0	MAST4
MDH2	1.0584e-218	-0.404995	0.287	0.776	2.07182e-214	0	MDH2
MAN1C1	1.6144e-218	-0.25032	0.07	0.38	3.16019e-214	0	MAN1C1
UQCRFS1	2.16942e-218	-0.328765	0.235	0.694	4.24663e-214	0	UQCRFS1
CCNI	2.30989e-218	-0.33079	0.25	0.719	4.52161e-214	0	CCNI
LAMA2	2.82099e-218	-0.261566	0.083	0.404	5.52208e-214	0	LAMA2
ERH	5.67202e-218	-0.304366	0.24	0.701	1.1103e-213	0	ERH
FBXO32	1.67972e-217	-0.281433	0.113	0.459	3.28805e-213	0	FBXO32
SEC61B	2.01368e-217	-0.26956	0.209	0.648	3.94179e-213	0	SEC61B
BNIP3	2.50477e-217	-0.289187	0.156	0.545	4.9031e-213	0	BNIP3
IER2	5.32131e-217	-0.278	0.15	0.531	1.04165e-212	0	IER2
POLR2J3	6.45208e-217	-0.272399	0.079	0.394	1.263e-212	0	POLR2J3
LAPTM4B	1.29989e-216	-0.433587	0.326	0.833	2.54453e-212	0	LAPTM4B
SAMD4A	1.75241e-216	-0.259852	0.073	0.384	3.43033e-212	0	SAMD4A
AKAP12	2.32497e-216	-0.274952	0.098	0.427	4.55113e-212	0	AKAP12
PDLIM3	1.43214e-215	-0.283525	0.152	0.528	2.80341e-211	0	PDLIM3
BRK1	2.12196e-215	-0.298509	0.234	0.691	4.15374e-211	0	BRK1
ATP5F1	2.41147e-215	-0.306466	0.242	0.709	4.72045e-211	0	ATP5F1
MRPL41	4.3183e-215	-0.337889	0.248	0.714	8.45307e-211	0	MRPL41
HNRNPA3	1.57809e-214	-0.346172	0.283	0.777	3.08911e-210	0	HNRNPA3
LINC00969	3.40046e-214	-0.256945	0.071	0.376	6.65639e-210	0	LINC00969
EMILIN2	1.05269e-213	-0.303729	0.107	0.438	2.06064e-209	0	EMILIN2
GSTO1	8.73612e-213	-0.279195	0.214	0.649	1.7101e-208	0	GSTO1
PPP1R14B	1.45054e-212	-0.279103	0.224	0.665	2.83943e-208	0	PPP1R14B
MARCKS	1.48312e-212	-0.317825	0.108	0.442	2.9032e-208	0	MARCKS
CALM3	1.92242e-212	-0.290398	0.235	0.685	3.76313e-208	0	CALM3
FAM78A	1.93767e-212	-0.252833	0.08	0.392	3.79299e-208	0	FAM78A
AAK1	2.15705e-212	-0.258607	0.069	0.372	4.22242e-208	0	AAK1
MTUS1	4.10002e-212	-0.258979	0.147	0.518	8.02579e-208	0	MTUS1
UGP2	5.71809e-212	-0.34588	0.278	0.753	1.11932e-207	0	UGP2
NDUFA5	1.49084e-211	-0.276772	0.225	0.673	2.91833e-207	0	NDUFA5
CHRM2	1.66186e-211	-0.258066	0.07	0.373	3.25309e-207	0	CHRM2
ACOT11	2.59287e-211	-0.267717	0.067	0.365	5.07555e-207	0	ACOT11
NPTN	2.69954e-210	-0.278532	0.218	0.651	5.28436e-206	0	NPTN
TPM4	4.80239e-210	-0.29447	0.227	0.663	9.40069e-206	0	TPM4
VCAM1	1.78986e-209	-0.322976	0.136	0.484	3.50365e-205	0	VCAM1
CSRP2	2.0205e-209	-0.373751	0.286	0.756	3.95514e-205	0	CSRP2
SLMAP	5.99307e-209	-0.250712	0.09	0.407	1.17314e-204	0	SLMAP
HSPA8	6.73166e-209	-0.365703	0.282	0.754	1.31772e-204	0	HSPA8
SLC2A1	1.86152e-208	-0.271635	0.096	0.417	3.64393e-204	0	SLC2A1
IDH2	3.46227e-207	-0.342885	0.275	0.748	6.7774e-203	0	IDH2
LAMTOR5	1.04205e-205	-0.27153	0.224	0.669	2.03982e-201	0	LAMTOR5
MDK	1.07417e-205	-0.444314	0.352	0.811	2.10269e-201	0	MDK
COL5A2	1.37473e-204	-0.280303	0.093	0.409	2.69103e-200	0	COL5A2
ID4	2.24869e-204	-0.263293	0.17	0.557	4.40181e-200	0	ID4
APOBEC2	2.28344e-204	-0.257649	0.128	0.482	4.46983e-200	0	APOBEC2
PPP1R14C	1.02681e-203	-0.309097	0.233	0.664	2.00998e-199	0	PPP1R14C
IGFBP6	1.47996e-203	-0.300167	0.186	0.574	2.89702e-199	0	IGFBP6
TMEM14C	5.15999e-203	-0.258714	0.226	0.667	1.01007e-198	0	TMEM14C
CSDE1	2.28786e-202	-0.284147	0.255	0.716	4.47849e-198	0	CSDE1
ATP1B1	4.19972e-202	-0.425856	0.332	0.815	8.22094e-198	0	ATP1B1
A2M	4.7153e-202	-0.39492	0.131	0.461	9.2302e-198	0	A2M
PTMS	8.93716e-202	-0.33271	0.273	0.746	1.74945e-197	0	PTMS
HSPD1	9.37189e-202	-0.370006	0.29	0.772	1.83455e-197	0	HSPD1
TRDN	3.91389e-198	-0.366138	0.268	0.711	7.66144e-194	0	TRDN
NCL	4.25867e-198	-0.32782	0.267	0.732	8.33635e-194	0	NCL
NDUFB8,1	4.68708e-197	-0.327715	0.275	0.742	9.17497e-193	0	NDUFB8,1
IER3	5.90807e-196	-0.253134	0.121	0.456	1.15651e-191	0	IER3
CGNL1	2.0672e-195	-0.252125	0.064	0.345	4.04655e-191	0	CGNL1
SET	4.55829e-195	-0.333962	0.287	0.758	8.92285e-191	0	SET
GPX4	6.92814e-195	-0.301464	0.264	0.722	1.35618e-190	0	GPX4
CRABP2	7.13699e-195	-0.277073	0.205	0.611	1.39707e-190	0	CRABP2
ANXA2	5.4513e-193	-0.266177	0.172	0.542	1.06709e-188	0	ANXA2
PSMB1	7.90777e-191	-0.322056	0.284	0.743	1.54795e-186	0	PSMB1
GABARAPL2	1.70811e-189	-0.291429	0.258	0.714	3.34362e-185	0	GABARAPL2
PEG10	1.08034e-188	-0.265794	0.067	0.347	2.11477e-184	0	PEG10
EIF3E	1.04698e-187	-0.275872	0.252	0.698	2.04946e-183	0	EIF3E
COL5A1	3.6655e-187	-0.29204	0.085	0.373	7.17522e-183	0	COL5A1
PEBP1	5.60623e-187	-0.349264	0.297	0.765	1.09742e-182	0	PEBP1
CHCHD2	6.36447e-186	-0.259009	0.211	0.622	1.24584e-181	0	CHCHD2
JUNB	8.07879e-186	-0.287333	0.152	0.502	1.58142e-181	0	JUNB
AK1	2.62355e-185	-0.312659	0.273	0.725	5.1356e-181	0	AK1
EIF4G2	3.10666e-185	-0.348687	0.313	0.794	6.08128e-181	0	EIF4G2
MTRNR2L12	6.92588e-185	-0.49451	0.447	0.913	1.35574e-180	0	MTRNR2L12
SSR3	7.25024e-185	-0.259506	0.253	0.695	1.41923e-180	0	SSR3
KLF6	2.95393e-184	-0.256712	0.095	0.391	5.78232e-180	0	KLF6
MASP1	6.27565e-184	-0.281175	0.128	0.449	1.22846e-179	0	MASP1
NDUFC2	8.10964e-183	-0.275762	0.257	0.705	1.58746e-178	0	NDUFC2
ETFB	1.28138e-182	-0.335122	0.288	0.75	2.50831e-178	0	ETFB
FABP3	1.41484e-182	-0.306431	0.213	0.606	2.76955e-178	0	FABP3
NDUFB5	5.6898e-182	-0.253505	0.24	0.675	1.11378e-177	0	NDUFB5
PRSS35	2.53353e-181	-0.274981	0.157	0.498	4.95939e-177	0	PRSS35
TRH	4.43116e-181	-0.3345	0.24	0.635	8.67399e-177	0	TRH
NUDT4	8.05098e-181	-0.253802	0.241	0.664	1.57598e-176	0	NUDT4
ADAMTS9	7.0876e-179	-0.256519	0.06	0.319	1.3874e-174	0	ADAMTS9
CALR	9.07655e-178	-0.33087	0.3	0.751	1.77673e-173	0	CALR
PTPLA	2.04025e-177	-0.296193	0.269	0.71	3.9938e-173	0	PTPLA
TUBB4B	9.65238e-176	-0.292264	0.269	0.702	1.88945e-171	0	TUBB4B
DDX5	4.59808e-175	-0.385053	0.346	0.845	9.00074e-171	0	DDX5
MRPS6	1.52471e-173	-0.272756	0.248	0.669	2.98462e-169	0	MRPS6
PFN1	4.39888e-173	-0.349408	0.295	0.747	8.6108e-169	0	PFN1
NDUFA6	3.49647e-172	-0.262016	0.275	0.716	6.84434e-168	0	NDUFA6
HNRNPDL	2.43158e-171	-0.288987	0.299	0.762	4.75983e-167	0	HNRNPDL
MTRNR2L2	3.2515e-171	-0.257337	0.071	0.332	6.36481e-167	0	MTRNR2L2
APOE	1.26095e-170	-0.358672	0.282	0.686	2.4683e-166	0	APOE
CIRBP	1.58013e-169	-0.359587	0.337	0.815	3.09311e-165	0	CIRBP
SUMO2	2.26757e-168	-0.296035	0.284	0.73	4.43877e-164	0	SUMO2
SFRP1	3.35743e-168	-0.453372	0.429	0.861	6.57217e-164	0	SFRP1
NDUFB7	1.48583e-166	-0.290312	0.285	0.728	2.90851e-162	0	NDUFB7
SERBP1	2.82333e-165	-0.365163	0.339	0.814	5.52667e-161	0	SERBP1
SLC8A1	3.95434e-165	-0.459792	0.38	0.843	7.74063e-161	0	SLC8A1
PGK1	1.88502e-163	-0.383367	0.36	0.813	3.68993e-159	0	PGK1
BTG1	1.79659e-161	-0.327322	0.31	0.753	3.51682e-157	0	BTG1
COL2A1	2.21224e-161	-0.306299	0.141	0.441	4.33047e-157	0	COL2A1
PARK7	7.76682e-160	-0.301244	0.3	0.752	1.52036e-155	0	PARK7
SRSF3	1.80485e-159	-0.261156	0.298	0.746	3.533e-155	0	SRSF3
RRAD	1.86302e-157	-0.353606	0.313	0.729	3.64686e-153	0	RRAD
EID1	1.59242e-155	-0.387056	0.351	0.816	3.11716e-151	0	EID1
PRDX6	6.36518e-155	-0.279842	0.29	0.735	1.24598e-150	0	PRDX6
2007-09-01	1.63151e-154	-0.330605	0.333	0.796	3.19369e-150	0	2007-09-01
TSC22D1	5.67686e-152	-0.372314	0.364	0.824	1.11125e-147	0	TSC22D1
LGALS3	1.83128e-151	-0.261762	0.242	0.62	3.58473e-147	0	LGALS3
HMGN3	1.90442e-151	-0.257973	0.288	0.719	3.72791e-147	0	HMGN3
MORF4L1	2.86021e-150	-0.336627	0.329	0.791	5.59887e-146	0	MORF4L1
EDF1	2.93146e-150	-0.322421	0.323	0.775	5.73833e-146	0	EDF1
PKM	4.13004e-150	-0.428257	0.416	0.863	8.08454e-146	0	PKM
COX6A1	1.41635e-149	-0.30063	0.313	0.762	2.77251e-145	0	COX6A1
NEDD8	1.01734e-146	-0.26818	0.298	0.739	1.99144e-142	0	NEDD8
RAN	3.96652e-146	-0.270041	0.301	0.739	7.76446e-142	0	RAN
SSR4	5.97594e-145	-0.252521	0.302	0.737	1.16979e-140	0	SSR4
NDUFAB1	5.31451e-144	-0.272676	0.312	0.757	1.04032e-139	0	NDUFAB1
NEBL	8.29596e-143	-0.444524	0.419	0.85	1.62393e-138	0	NEBL
NPPA	1.11809e-141	0.365037	0.767	0.751	2.18867e-137	0	NPPA
CALM2	2.67935e-139	-0.285967	0.322	0.756	5.24483e-135	0	CALM2
MZT2B	9.21731e-139	-0.272208	0.315	0.748	1.80429e-134	0	MZT2B
PDE4DIP	1.56335e-137	-0.319011	0.326	0.751	3.06026e-133	0	PDE4DIP
MRFAP1	7.92965e-134	-0.262124	0.321	0.764	1.55223e-129	0	MRFAP1
NDUFB11	2.63537e-133	-0.250802	0.301	0.728	5.15873e-129	0	NDUFB11
ATP2A2	9.03514e-133	-0.396077	0.418	0.855	1.76863e-128	0	ATP2A2
HSPA1A	9.65662e-133	-0.274206	0.065	0.276	1.89028e-128	0	HSPA1A
VDAC1	1.63072e-131	-0.267173	0.321	0.76	3.19213e-127	0	VDAC1
SOD1	5.64434e-131	-0.279501	0.321	0.754	1.10488e-126	0	SOD1
CFL1	8.28984e-127	-0.36312	0.373	0.802	1.62274e-122	0	CFL1
VDAC2	7.14055e-126	-0.297869	0.345	0.781	1.39776e-121	0	VDAC2
NEXN	7.76874e-126	-0.388421	0.411	0.851	1.52073e-121	0	NEXN
MYBPC3	1.13922e-121	-0.364693	0.384	0.818	2.23002e-117	0	MYBPC3
NDUFA12	1.81171e-120	-0.260145	0.338	0.776	3.54643e-116	0	NDUFA12
ATP5C1	1.31693e-115	-0.270526	0.331	0.762	2.57789e-111	0	ATP5C1
YWHAE	1.3626e-115	-0.291253	0.352	0.791	2.66729e-111	0	YWHAE
EIF3K	7.12735e-115	-0.330834	0.372	0.807	1.39518e-110	0	EIF3K
EEF1D	2.52627e-114	-0.266553	0.351	0.785	4.94517e-110	0	EEF1D
TUBA1A	8.00446e-112	-0.272458	0.356	0.752	1.56687e-107	0	TUBA1A
C4orf3	6.49493e-111	-0.262189	0.352	0.778	1.27138e-106	0	C4orf3
NHP2L1	6.10595e-110	-0.262259	0.34	0.769	1.19524e-105	0	NHP2L1
PRDX5	7.79274e-110	-0.314605	0.392	0.835	1.52543e-105	0	PRDX5
TECRL	8.44237e-110	-0.3502	0.402	0.802	1.65259e-105	0	TECRL
BTF3	1.25589e-109	-0.297209	0.342	0.762	2.4584e-105	0	BTF3
IGFBP5	1.034e-108	-0.31329	0.371	0.723	2.02405e-104	0	IGFBP5
RPL4	5.15659e-108	-0.300088	0.362	0.798	1.0094e-103	0	RPL4
TUBB	8.1674e-107	-0.288735	0.379	0.794	1.59877e-102	0	TUBB
NUCKS1	4.72389e-106	-0.335635	0.392	0.841	9.24701e-102	0	NUCKS1
ATP5G1	3.59624e-101	-0.256504	0.364	0.786	7.03963e-97	0	ATP5G1
ATP5D	1.82494e-95	-0.314891	0.4	0.825	3.57232e-91	0	ATP5D
PSMA7	4.52315e-95	-0.256173	0.375	0.798	8.85407e-91	0	PSMA7
ATP5A1	2.49534e-94	-0.329606	0.411	0.839	4.88462e-90	0	ATP5A1
TPI1	5.95931e-92	-0.357829	0.522	0.893	1.16653e-87	0	TPI1
SLC25A6	6.92661e-87	-0.285127	0.408	0.832	1.35588e-82	0	SLC25A6
NGFRAP1	6.96006e-86	-0.266684	0.386	0.795	1.36243e-81	0	NGFRAP1
ACTN2	1.44974e-71	-0.322062	0.472	0.85	2.83786e-67	0	ACTN2
ATP5G2	5.66605e-63	-0.254939	0.407	0.801	1.10913e-58	0	ATP5G2
COX5A	8.85338e-59	-0.262789	0.436	0.822	1.73305e-54	0	COX5A
HSP90AA1	3.77733e-57	-0.330565	0.595	0.928	7.39412e-53	0	HSP90AA1
ATP5B	4.97548e-56	-0.312477	0.507	0.881	9.73949e-52	0	ATP5B
HNRNPA2B1	6.66218e-53	-0.279034	0.463	0.872	1.30412e-48	0	HNRNPA2B1
LDHB	1.04367e-52	-0.291407	0.474	0.856	2.04299e-48	0	LDHB
HSP90AB1	2.89058e-50	-0.305487	0.52	0.891	5.6583e-46	0	HSP90AB1
CD63	2.17755e-32	-0.266367	0.537	0.902	4.26256e-28	0	CD63
MYL2	4.36317e-16	0.401108	0.298	0.293	8.5409e-12	0	MYL2
APOBEC2,1	0	0.418253	0.714	0.326	0	1	APOBEC2
MYH6	0	0.32609	0.995	0.915	0	1	MYH6
LGALS3,1	1.59884e-307	0.447403	0.834	0.462	3.12973e-303	1	LGALS3
NR2F2,1	2.73358e-306	0.439568	0.732	0.368	5.35098e-302	1	NR2F2
FITM1	3.29081e-305	0.370196	0.708	0.335	6.44176e-301	1	FITM1
TESC,1	6.13841e-304	0.362417	0.671	0.304	1.20159e-299	1	TESC
MDH2,1	4.74077e-303	0.396686	0.93	0.603	9.28006e-299	1	MDH2
TRH,1	7.23697e-302	0.447187	0.851	0.472	1.41664e-297	1	TRH
PPP1R1A	1.83443e-301	0.381479	0.704	0.332	3.59089e-297	1	PPP1R1A
GNG11	2.06196e-283	0.403866	0.642	0.299	4.03628e-279	1	GNG11
TRIM55,1	1.00254e-281	0.380725	0.826	0.44	1.96247e-277	1	TRIM55
PGAM2	4.57556e-281	0.348817	0.624	0.275	8.95665e-277	1	PGAM2
AK1,1	4.55406e-280	0.389232	0.888	0.561	8.91458e-276	1	AK1
TMOD1,1	3.67561e-275	0.358564	0.79	0.42	7.19501e-271	1	TMOD1
TBX3,1	2.40077e-273	0.395246	0.753	0.404	4.69951e-269	1	TBX3
TRDN,1	1.42159e-270	0.40016	0.893	0.544	2.78276e-266	1	TRDN
RCAN2	3.33506e-268	0.306661	0.607	0.272	6.52838e-264	1	RCAN2
ANXA6,1	1.59351e-265	0.372787	0.912	0.584	3.11929e-261	1	ANXA6
MTUS1,1	1.92044e-265	0.360158	0.711	0.367	3.75927e-261	1	MTUS1
IGFBP6,1	1.03483e-259	0.397095	0.764	0.42	2.02568e-255	1	IGFBP6
NKX2-5,1	1.11819e-259	0.388402	0.809	0.446	2.18885e-255	1	NKX2-5
TCEA3	1.70606e-258	0.302894	0.564	0.247	3.33961e-254	1	TCEA3
CAP2,1	8.54186e-254	0.345473	0.787	0.423	1.67207e-249	1	CAP2
TSTD1	3.40402e-253	0.372851	0.831	0.505	6.66337e-249	1	TSTD1
CPNE5	5.54423e-252	0.338436	0.503	0.209	1.08528e-247	1	CPNE5
SLIT3,1	7.62362e-251	0.349856	0.713	0.374	1.49232e-246	1	SLIT3
PRKAG2,1	3.27177e-247	0.36967	0.821	0.463	6.40449e-243	1	PRKAG2
FHL2	1.037e-244	0.404616	0.91	0.613	2.02992e-240	1	FHL2
BMP2,1	1.42461e-244	0.433845	0.704	0.385	2.78867e-240	1	BMP2
NDUFA8,1	1.85895e-241	0.339123	0.802	0.463	3.63889e-237	1	NDUFA8
TBX5,1	5.4425e-241	0.309642	0.639	0.312	1.06537e-236	1	TBX5
HCN4,1	7.3153e-238	0.317489	0.665	0.327	1.43197e-233	1	HCN4
RASSF8,1	1.78726e-235	0.325162	0.685	0.363	3.49857e-231	1	RASSF8
RBM38,1	3.18384e-235	0.359354	0.885	0.529	6.23237e-231	1	RBM38
CITED4	3.09309e-233	0.304885	0.574	0.267	6.05472e-229	1	CITED4
CKM	8.77028e-233	0.390803	0.954	0.705	1.71678e-228	1	CKM
HADHB,1	9.95913e-231	0.33267	0.785	0.466	1.9495e-226	1	HADHB
ITGB1BP2	2.97158e-230	0.285911	0.633	0.304	5.81686e-226	1	ITGB1BP2
ETFB,1	1.37325e-227	0.345888	0.904	0.585	2.68813e-223	1	ETFB
TPI1,1	1.19048e-226	0.332227	0.975	0.771	2.33036e-222	1	TPI1
NDUFA5,1	1.58848e-226	0.32206	0.832	0.51	3.10945e-222	1	NDUFA5
ECH1,1	2.04019e-226	0.319712	0.778	0.446	3.99367e-222	1	ECH1
LRRC10	3.86295e-226	0.283208	0.505	0.215	7.56172e-222	1	LRRC10
SPAG7,1	1.62474e-225	0.327661	0.87	0.549	3.18042e-221	1	SPAG7
NFYB	7.44352e-225	0.289551	0.66	0.342	1.45707e-220	1	NFYB
GOT1,1	7.81501e-223	0.331141	0.826	0.478	1.52979e-218	1	GOT1
TGM2,1	2.26489e-222	0.330339	0.716	0.38	4.43351e-218	1	TGM2
C19orf70,1	3.92363e-222	0.315314	0.806	0.471	7.6805e-218	1	C19orf70
PPP1R14C,1	7.13998e-220	0.335605	0.85	0.499	1.39765e-215	1	PPP1R14C
ADPRHL1,1	1.78851e-217	0.305478	0.724	0.377	3.50101e-213	1	ADPRHL1
ENDOG,1	7.46131e-217	0.298762	0.724	0.395	1.46055e-212	1	ENDOG
NDRG2,1	7.49416e-216	0.296471	0.734	0.406	1.46698e-211	1	NDRG2
GBAS,1	1.58034e-215	0.285592	0.703	0.379	3.09352e-211	1	GBAS
FAM127A,1	4.48908e-215	0.305922	0.78	0.453	8.78738e-211	1	FAM127A
ERBB4,1	3.17652e-214	0.277101	0.555	0.253	6.21803e-210	1	ERBB4
LINC00998	3.98296e-214	0.286729	0.652	0.346	7.79664e-210	1	LINC00998
SPEG,1	8.54485e-214	0.311452	0.771	0.445	1.67265e-209	1	SPEG
SMPX	1.77235e-211	0.36015	0.921	0.608	3.46938e-207	1	SMPX
ALDOC	3.12496e-210	0.251023	0.48	0.205	6.1171e-206	1	ALDOC
SFRP1,1	1.50728e-209	0.347034	0.956	0.72	2.95049e-205	1	SFRP1
LAD1	1.00777e-208	0.328839	0.764	0.43	1.9727e-204	1	LAD1
RBM24,1	3.84452e-207	0.320197	0.806	0.463	7.52566e-203	1	RBM24
MRPL41,1	2.37048e-206	0.326533	0.867	0.548	4.64022e-202	1	MRPL41
SMYD1,1	8.28687e-205	0.285536	0.696	0.363	1.62215e-200	1	SMYD1
PTGES3L	1.31909e-204	0.250384	0.548	0.258	2.58213e-200	1	PTGES3L
PRNP,1	1.04898e-203	0.290731	0.695	0.384	2.05338e-199	1	PRNP
MLTK,1	2.26747e-203	0.334079	0.832	0.5	4.43857e-199	1	MLTK
CCDC141,1	9.23638e-203	0.303852	0.722	0.395	1.80802e-198	1	CCDC141
PGM1,1	1.11615e-201	0.279649	0.688	0.375	2.18487e-197	1	PGM1
ACO2,1	2.53587e-201	0.29922	0.765	0.442	4.96396e-197	1	ACO2
FABP3,1	2.96545e-201	0.338801	0.797	0.45	5.80488e-197	1	FABP3
BMP5,1	1.05158e-200	0.314852	0.831	0.501	2.05846e-196	1	BMP5
FXYD6,1	8.19502e-199	0.284482	0.714	0.402	1.60418e-194	1	FXYD6
COX14	1.21706e-198	0.313087	0.794	0.485	2.3824e-194	1	COX14
LINC00881	1.23393e-198	0.324194	0.731	0.413	2.41542e-194	1	LINC00881
BZW2,1	1.40277e-198	0.313525	0.859	0.527	2.74591e-194	1	BZW2
SNTA1,1	1.2071e-197	0.303645	0.807	0.471	2.3629e-193	1	SNTA1
ATP2A2,1	6.8095e-197	0.343846	0.956	0.711	1.33296e-192	1	ATP2A2
NDUFB9,1	5.68984e-196	0.323608	0.8	0.481	1.11379e-191	1	NDUFB9
SLC25A11,1	2.27026e-194	0.279953	0.731	0.418	4.44404e-190	1	SLC25A11
A2M,1	2.01129e-192	0.390492	0.621	0.33	3.9371e-188	1	A2M
UNC45B,1	1.35431e-191	0.281538	0.749	0.412	2.65106e-187	1	UNC45B
NDUFS2,1	1.71724e-191	0.299365	0.833	0.525	3.3615e-187	1	NDUFS2
UQCRFS1,1	5.36853e-191	0.30829	0.843	0.531	1.05089e-186	1	UQCRFS1
ERBB2,1	1.39883e-190	0.262154	0.636	0.339	2.7382e-186	1	ERBB2
MB	1.71362e-190	0.38333	0.914	0.657	3.35441e-186	1	MB
PTPLA,1	4.75758e-190	0.315424	0.87	0.549	9.31296e-186	1	PTPLA
ZFP36L1,1	1.13983e-189	0.33926	0.936	0.649	2.23122e-185	1	ZFP36L1
TECRL,1	2.15915e-189	0.362699	0.937	0.659	4.22653e-185	1	TECRL
BEX4	3.40497e-189	0.278812	0.766	0.46	6.66523e-185	1	BEX4
KLHDC3	5.46166e-189	0.254174	0.623	0.336	1.06912e-184	1	KLHDC3
CAPZA2,1	1.77024e-188	0.28808	0.799	0.49	3.46524e-184	1	CAPZA2
HK1,1	2.60773e-188	0.296982	0.826	0.501	5.10463e-184	1	HK1
ATP5B,1	3.11384e-188	0.308217	0.972	0.756	6.09533e-184	1	ATP5B
ECI1,1	7.34907e-188	0.295955	0.826	0.494	1.43858e-183	1	ECI1
RYR2,1	1.16493e-187	0.340927	0.891	0.547	2.28034e-183	1	RYR2
PCBD1	1.90847e-187	0.26697	0.713	0.405	3.73583e-183	1	PCBD1
KIF26B,1	3.28568e-187	0.291469	0.734	0.422	6.43171e-183	1	KIF26B
HTRA1,1	6.39257e-187	0.268209	0.61	0.317	1.25135e-182	1	HTRA1
NDUFAF3,1	1.53266e-186	0.274437	0.741	0.427	3.00019e-182	1	NDUFAF3
EGR1	6.86893e-186	0.360501	0.766	0.454	1.34459e-181	1	EGR1
COX6A2	1.75961e-184	0.262393	0.485	0.218	3.44443e-180	1	COX6A2
ATP5A1,1	2.64443e-184	0.308639	0.954	0.694	5.17647e-180	1	ATP5A1
GAMT	1.07339e-183	0.263859	0.659	0.365	2.10116e-179	1	GAMT
ATP5D,1	1.88003e-183	0.314944	0.94	0.68	3.68015e-179	1	ATP5D
PNRC1,1	4.47232e-183	0.29671	0.817	0.496	8.75457e-179	1	PNRC1
SLC25A4	6.42005e-183	0.299634	0.978	0.805	1.25673e-178	1	SLC25A4
SMDT1	5.16336e-182	0.274916	0.751	0.45	1.01073e-177	1	SMDT1
CISD1	1.32891e-181	0.287834	0.799	0.493	2.60134e-177	1	CISD1
ASPH,1	1.34988e-181	0.291653	0.805	0.494	2.6424e-177	1	ASPH
CLTB,1	3.22209e-181	0.276648	0.735	0.432	6.30724e-177	1	CLTB
NDUFS6	1.00367e-180	0.298619	0.949	0.707	1.96469e-176	1	NDUFS6
MRPL15,1	1.29317e-180	0.254968	0.683	0.381	2.53138e-176	1	MRPL15
NDUFV3,1	4.81984e-180	0.274655	0.786	0.481	9.43484e-176	1	NDUFV3
UQCRC2,1	2.98252e-179	0.2903	0.854	0.541	5.83828e-175	1	UQCRC2
NPTN,1	8.04061e-179	0.292548	0.792	0.497	1.57395e-174	1	NPTN
STAT3,1	4.86761e-178	0.283748	0.717	0.424	9.52835e-174	1	STAT3
CPE,1	1.89161e-177	0.291284	0.771	0.472	3.70282e-173	1	CPE
CYC1,1	4.30318e-177	0.286041	0.784	0.472	8.42347e-173	1	CYC1
SUCLG1,1	5.99504e-177	0.279174	0.746	0.441	1.17353e-172	1	SUCLG1
MAGEF1,1	2.24373e-176	0.267198	0.734	0.433	4.3921e-172	1	MAGEF1
SYNE2,1	3.67119e-176	0.294681	0.708	0.405	7.18635e-172	1	SYNE2
EID1,1	5.09866e-176	0.313164	0.941	0.658	9.98064e-172	1	EID1
ANAPC16	6.1093e-176	0.271329	0.787	0.48	1.1959e-171	1	ANAPC16
HADHA,1	1.57061e-174	0.278896	0.805	0.493	3.07447e-170	1	HADHA
HRC,1	3.71102e-174	0.270287	0.673	0.369	7.26433e-170	1	HRC
MXRA7,1	3.73537e-173	0.262786	0.723	0.427	7.31198e-169	1	MXRA7
QKI,1	9.86223e-173	0.309717	0.923	0.635	1.93053e-168	1	QKI
PLEKHA5,1	2.57316e-172	0.27443	0.705	0.408	5.03696e-168	1	PLEKHA5
FBXO32,1	7.10727e-172	0.272943	0.611	0.326	1.39125e-167	1	FBXO32
VDAC3,1	7.76728e-172	0.278293	0.81	0.51	1.52045e-167	1	VDAC3
ATP5O	7.86617e-172	0.301133	0.953	0.715	1.5398e-167	1	ATP5O
WNK1,1	1.8968e-171	0.299348	0.841	0.534	3.71298e-167	1	WNK1
PNKD	2.32228e-171	0.266769	0.766	0.466	4.54587e-167	1	PNKD
PDHA1,1	6.73874e-171	0.281967	0.817	0.515	1.31911e-166	1	PDHA1
MRPL14,1	9.70935e-171	0.259516	0.729	0.428	1.90061e-166	1	MRPL14
NDN,1	6.31392e-170	0.255609	0.672	0.382	1.23595e-165	1	NDN
LDB3,1	9.05103e-170	0.351464	0.941	0.628	1.77174e-165	1	LDB3
MYOCD,1	1.77424e-169	0.309263	0.802	0.471	3.47307e-165	1	MYOCD
CWC27	5.79267e-169	0.257065	0.523	0.272	1.13392e-164	1	CWC27
CHCHD10	1.69564e-168	0.30244	0.95	0.724	3.31921e-164	1	CHCHD10
HAND2,1	1.73906e-168	0.290655	0.822	0.517	3.40421e-164	1	HAND2
ATP5H	2.63377e-168	0.303909	0.894	0.61	5.1556e-164	1	ATP5H
DKK3,1	3.48409e-168	0.261257	0.65	0.356	6.82011e-164	1	DKK3
TMEM261	9.16456e-168	0.250685	0.685	0.395	1.79396e-163	1	TMEM261
ARL6IP5,1	1.18588e-167	0.294988	0.88	0.596	2.32135e-163	1	ARL6IP5
TMEM14B	1.22277e-167	0.261053	0.768	0.47	2.39357e-163	1	TMEM14B
NDUFB5,1	5.4169e-167	0.275555	0.819	0.52	1.06036e-162	1	NDUFB5
COX5A,1	3.05193e-166	0.311194	0.946	0.685	5.97415e-162	1	COX5A
SMAD6,1	5.46357e-166	0.252908	0.615	0.341	1.06949e-161	1	SMAD6
BNIP3,1	1.45288e-165	0.265826	0.714	0.396	2.84402e-161	1	BNIP3
PPP2R1A,1	2.64231e-165	0.252329	0.731	0.437	5.17232e-161	1	PPP2R1A
LMO4,1	6.97066e-165	0.287535	0.771	0.471	1.36451e-160	1	LMO4
ENO3	1.59775e-164	0.317376	0.948	0.684	3.12759e-160	1	ENO3
ATP5G1,1	1.70765e-164	0.29619	0.914	0.638	3.34273e-160	1	ATP5G1
PEBP1,1	3.72314e-164	0.294202	0.907	0.602	7.28804e-160	1	PEBP1
MLF1	4.33383e-164	0.256849	0.658	0.373	8.48348e-160	1	MLF1
CRIP2	7.4176e-164	0.328084	0.905	0.632	1.452e-159	1	CRIP2
UQCRC1,1	9.65321e-164	0.259636	0.755	0.448	1.88962e-159	1	UQCRC1
PDE4DIP,1	1.0097e-163	0.317421	0.89	0.6	1.9765e-159	1	PDE4DIP
NDUFC1	3.39193e-163	0.273648	0.846	0.547	6.63971e-159	1	NDUFC1
LAMTOR5,1	4.60057e-163	0.269934	0.82	0.51	9.00561e-159	1	LAMTOR5
FAM162A	2.77711e-162	0.327128	0.923	0.626	5.43619e-158	1	FAM162A
PDK1,1	5.83098e-162	0.289791	0.778	0.47	1.14141e-157	1	PDK1
CFL2	2.32177e-161	0.268323	0.773	0.476	4.54486e-157	1	CFL2
ENG,1	2.53515e-161	0.30819	0.48	0.238	4.96257e-157	1	ENG
SDHA,1	5.75662e-161	0.264348	0.782	0.483	1.12686e-156	1	SDHA
ARPC1A,1	1.23901e-160	0.25849	0.783	0.476	2.42536e-156	1	ARPC1A
CITED2,1	2.27799e-160	0.250665	0.578	0.314	4.45916e-156	1	CITED2
G3BP2,1	9.24634e-160	0.26547	0.789	0.491	1.80997e-155	1	G3BP2
NDUFB8,1,1	5.77816e-159	0.283113	0.879	0.58	1.13107e-154	1	NDUFB8,1
FKBP3,1	5.86636e-159	0.267048	0.773	0.473	1.14834e-154	1	FKBP3
PRSS35,1	1.04218e-158	0.290995	0.644	0.368	2.04008e-154	1	PRSS35
RRAD,1	1.0475e-157	0.329527	0.876	0.578	2.05049e-153	1	RRAD
GABARAPL2,1	4.35901e-157	0.274376	0.857	0.554	8.53276e-153	1	GABARAPL2
NDUFA12,1	7.19481e-157	0.277461	0.907	0.623	1.40838e-152	1	NDUFA12
NDUFB10	7.68962e-156	0.275541	0.879	0.597	1.50524e-151	1	NDUFB10
GSN,1	8.69426e-156	0.273514	0.83	0.521	1.7019e-151	1	GSN
NDUFB7,1	3.07125e-155	0.280439	0.874	0.571	6.01196e-151	1	NDUFB7
ADM	1.12762e-154	0.275331	0.497	0.247	2.20732e-150	1	ADM
ATP5F1,1	1.17394e-154	0.265985	0.847	0.547	2.298e-150	1	ATP5F1
ATP5C1,1	4.51399e-154	0.287913	0.895	0.611	8.83613e-150	1	ATP5C1
TIMP3,1	2.62725e-152	0.270153	0.765	0.46	5.14284e-148	1	TIMP3
H1F0,1	7.9426e-152	0.252199	0.573	0.315	1.55476e-147	1	H1F0
PKM,1	9.48487e-152	0.303128	0.959	0.717	1.85666e-147	1	PKM
MEF2A,1	3.07212e-151	0.264355	0.805	0.507	6.01368e-147	1	MEF2A
FIS1	3.70294e-151	0.2526	0.801	0.495	7.24851e-147	1	FIS1
EEF1A2,1	4.11961e-151	0.274966	0.843	0.522	8.06414e-147	1	EEF1A2
TMEM14C,1	1.77276e-150	0.253569	0.803	0.512	3.47017e-146	1	TMEM14C
ALPK2,1	3.4064e-150	0.252666	0.692	0.394	6.66802e-146	1	ALPK2
TCAP	3.75916e-150	0.32239	0.933	0.655	7.35856e-146	1	TCAP
ASB2,1	1.45861e-149	0.256037	0.612	0.337	2.85524e-145	1	ASB2
EIF3K,1	2.82634e-149	0.289647	0.929	0.657	5.53255e-145	1	EIF3K
COX5B	4.98541e-149	0.258604	0.966	0.79	9.75894e-145	1	COX5B
MMP15,1	8.72129e-149	0.260727	0.774	0.468	1.70719e-144	1	MMP15
NREP	9.14741e-148	0.285664	0.961	0.729	1.79061e-143	1	NREP
PGAM1,1	1.34697e-147	0.272095	0.846	0.535	2.6367e-143	1	PGAM1
UQCR11,1	1.31069e-146	0.277105	0.909	0.64	2.56568e-142	1	UQCR11,1
NDUFB3	1.77246e-145	0.263647	0.827	0.543	3.46959e-141	1	NDUFB3
SH3BGR	5.4497e-145	0.298682	0.729	0.452	1.06678e-140	1	SH3BGR
DOK4,1	9.04751e-145	0.289002	0.784	0.493	1.77105e-140	1	DOK4
NGFRAP1,1	7.94659e-144	0.289876	0.924	0.651	1.55554e-139	1	NGFRAP1
MRPS6,1	1.59458e-143	0.254574	0.824	0.515	3.1214e-139	1	MRPS6
NDUFS8,1	7.99045e-143	0.25102	0.782	0.484	1.56413e-138	1	NDUFS8
HMGN3,1	1.60561e-141	0.261429	0.857	0.567	3.14297e-137	1	HMGN3
PFKP,1	1.66165e-141	0.298036	0.912	0.617	3.25267e-137	1	PFKP
ID2	1.72148e-141	0.279001	0.742	0.467	3.3698e-137	1	ID2
C4orf3,1	1.8884e-141	0.281722	0.913	0.628	3.69655e-137	1	C4orf3
PPP1R12A,1	3.05857e-141	0.267862	0.846	0.553	5.98716e-137	1	PPP1R12A
MDH1	5.2112e-141	0.28428	0.958	0.749	1.02009e-136	1	MDH1
EZR,1	1.52326e-140	0.284787	0.895	0.587	2.98178e-136	1	EZR
IGFBP5,1	6.27582e-140	0.346839	0.847	0.596	1.22849e-135	1	IGFBP5
PGK1,1	9.64652e-134	0.293281	0.934	0.659	1.88831e-129	1	PGK1
PAM,1	5.93562e-133	0.258319	0.808	0.516	1.1619e-128	1	PAM
IDH2,1	9.79079e-133	0.2602	0.881	0.586	1.91655e-128	1	IDH2
MYOM1,1	2.27969e-132	0.29768	0.899	0.577	4.4625e-128	1	MYOM1
NEBL,1	8.60495e-132	0.313043	0.965	0.704	1.68442e-127	1	NEBL
CMYA5,1	1.42428e-130	0.293775	0.858	0.552	2.78803e-126	1	CMYA5
SIPA1L2,1	2.9863e-130	0.255505	0.799	0.511	5.84568e-126	1	SIPA1L2
MYL3	1.55976e-129	0.264248	0.949	0.798	3.05323e-125	1	MYL3
NDUFA11	4.48802e-129	0.259665	0.891	0.643	8.78531e-125	1	NDUFA11
POPDC2,1	7.32862e-127	0.272838	0.871	0.551	1.43458e-122	1	POPDC2
NDUFB2	1.3419e-124	0.253391	0.938	0.702	2.62676e-120	1	NDUFB2
NDUFA1	1.10332e-123	0.252839	0.932	0.694	2.15975e-119	1	NDUFA1
PPM1K,1	1.73483e-123	0.288206	0.825	0.55	3.39594e-119	1	PPM1K
LDHB,1	3.05696e-122	0.272978	0.962	0.725	5.98399e-118	1	LDHB
TSC22D1,1	3.76226e-122	0.27307	0.933	0.671	7.36462e-118	1	TSC22D1
SOD1,1	5.68761e-122	0.257642	0.893	0.601	1.11335e-117	1	SOD1
PHPT1	8.90213e-122	0.264506	0.942	0.706	1.74259e-117	1	PHPT1
HSPE1	9.22309e-122	0.253436	0.927	0.669	1.80542e-117	1	HSPE1
ATP5G2,1	1.77853e-121	0.278033	0.932	0.66	3.48148e-117	1	ATP5G2
NHP2L1,1	4.19999e-121	0.255758	0.895	0.621	8.22148e-117	1	NHP2L1
JUNB,1	1.07641e-118	0.272356	0.623	0.376	2.10706e-114	1	JUNB
ATP1A1,1	1.97227e-118	0.264869	0.921	0.655	3.86073e-114	1	ATP1A1
ACTA2	6.40096e-117	0.274529	0.912	0.729	1.25299e-112	1	ACTA2
HAMP	9.69679e-116	0.31806	0.364	0.178	1.89815e-111	1	HAMP
NEXN,1	1.63993e-115	0.281548	0.956	0.704	3.21017e-111	1	NEXN
BTG2	6.49907e-114	0.257754	0.534	0.317	1.27219e-109	1	BTG2
CYCS	2.69794e-112	0.264798	0.947	0.714	5.28122e-108	1	CYCS
RTN4,1	3.22525e-110	0.256009	0.947	0.714	6.31343e-106	1	RTN4
FILIP1,1	3.58936e-103	0.279346	0.962	0.708	7.02618e-99	1	FILIP1
HIST1H1C	9.49275e-102	0.251838	0.617	0.382	1.85821e-97	1	HIST1H1C
MYBPC3,1	2.17791e-99	0.272441	0.94	0.669	4.26326e-95	1	MYBPC3
SLC8A1,1	3.73655e-73	0.263993	0.959	0.688	7.31429e-69	1	SLC8A1
ACTN2,1	8.2205e-72	0.251831	0.96	0.719	1.60916e-67	1	ACTN2
COL3A1	7.29642e-60	-0.512105	0.254	0.353	1.42827e-55	1	COL3A1
TMSB4X	5.01937e-58	-0.365759	0.659	0.634	9.82541e-54	1	TMSB4X
FN1	1.65633e-48	-0.427835	0.306	0.389	3.24227e-44	1	FN1
NPPB	3.28014e-36	-0.261419	0.61	0.641	6.42087e-32	1	NPPB
TAGLN	2.60855e-30	-0.27089	0.487	0.509	5.10624e-26	1	TAGLN
MYH7	3.2119e-26	-0.257693	0.616	0.614	6.2873e-22	1	MYH7
COL1A1	7.53591e-22	-0.342561	0.313	0.35	1.47515e-17	1	COL1A1
SPARC	1.28459e-15	-0.275557	0.309	0.332	2.51459e-11	1	SPARC
MYL2,1	3.6221e-13	-0.251806	0.267	0.301	7.09026e-09	1	MYL2
EEF1A1	4.09783e-300	-0.2708	0.951	0.979	8.0215e-296	2	EEF1A1
RPL10	3.55081e-291	-0.293106	0.915	0.966	6.95072e-287	2	RPL10
H3F3A	2.11238e-290	-0.298855	0.877	0.941	4.13498e-286	2	H3F3A
RPL41	2.73515e-283	-0.279152	0.952	0.986	5.35406e-279	2	RPL41
RPS8	3.01868e-280	-0.446349	0.736	0.897	5.90906e-276	2	RPS8
RPL13	2.34367e-278	-0.292662	0.917	0.97	4.58774e-274	2	RPL13
RPS14	1.3346e-272	-0.317109	0.879	0.954	2.61248e-268	2	RPS14
RPL8	3.32597e-269	-0.32843	0.834	0.93	6.51059e-265	2	RPL8
RPL28	2.64982e-265	-0.405943	0.753	0.904	5.18703e-261	2	RPL28
TPT1	2.15844e-263	-0.287608	0.934	0.978	4.22514e-259	2	TPT1
RPL3	5.03376e-258	-0.288985	0.876	0.942	9.85358e-254	2	RPL3
RPS15	1.11734e-256	-0.35756	0.79	0.914	2.1872e-252	2	RPS15
MT-ND1,1	1.68269e-256	0.251639	0.885	0.884	3.29387e-252	2	MT-ND1
RPL7A	5.62436e-254	-0.357086	0.805	0.925	1.10097e-249	2	RPL7A
RPL32	5.49331e-247	-0.347672	0.828	0.94	1.07531e-242	2	RPL32
RPL37A	1.8955e-245	-0.291187	0.882	0.961	3.71044e-241	2	RPL37A
RPS19	5.12109e-244	-0.289382	0.897	0.959	1.00245e-239	2	RPS19
RPL9	1.75421e-243	-0.316281	0.851	0.939	3.43387e-239	2	RPL9
RPL15	7.70933e-241	-0.311795	0.854	0.939	1.5091e-236	2	RPL15
RPS24	7.1818e-238	-0.313393	0.865	0.948	1.40584e-233	2	RPS24
RPS9	3.01314e-236	-0.339067	0.798	0.913	5.89822e-232	2	RPS9
RPL35A	1.7276e-233	-0.318558	0.83	0.931	3.38177e-229	2	RPL35A
RPL5	3.25281e-233	-0.350119	0.796	0.915	6.36737e-229	2	RPL5
RPL18	1.05219e-232	-0.327453	0.817	0.91	2.05966e-228	2	RPL18
RPS23	2.67091e-232	-0.283913	0.891	0.954	5.2283e-228	2	RPS23
RPS3	1.01952e-231	-0.369241	0.762	0.895	1.9957e-227	2	RPS3
RPS15A	2.5399e-231	-0.373783	0.757	0.904	4.97185e-227	2	RPS15A
RPS3A	3.04381e-230	-0.293755	0.871	0.941	5.95826e-226	2	RPS3A
BTF3,1	4.02658e-230	-0.51853	0.364	0.727	7.88202e-226	2	BTF3
RPL13A	6.96715e-230	-0.336261	0.831	0.942	1.36382e-225	2	RPL13A
CFL1,1	1.77371e-228	-0.505806	0.438	0.758	3.47204e-224	2	CFL1
RPL21	2.56211e-228	-0.315951	0.839	0.94	5.01532e-224	2	RPL21
RPS27A	2.56608e-228	-0.287073	0.872	0.944	5.0231e-224	2	RPS27A
RPS6	3.73867e-228	-0.441924	0.649	0.873	7.31844e-224	2	RPS6
RPL11	1.38847e-227	-0.30314	0.841	0.931	2.71793e-223	2	RPL11
RPL19	1.99016e-227	-0.370939	0.754	0.9	3.89573e-223	2	RPL19
RPL18A	6.50795e-227	-0.369114	0.766	0.908	1.27393e-222	2	RPL18A
RPL29	1.37492e-221	-0.32845	0.804	0.911	2.69141e-217	2	RPL29
RPL6	2.19692e-218	-0.376169	0.736	0.896	4.30048e-214	2	RPL6
MT-ND5,1	1.23287e-217	0.278724	0.819	0.813	2.41335e-213	2	MT-ND5
RPL24	5.43996e-214	-0.31886	0.814	0.92	1.06487e-209	2	RPL24
RPS12	3.52326e-213	-0.306924	0.852	0.947	6.89677e-209	2	RPS12
FTH1	3.90266e-211	-0.268156	0.891	0.956	7.63946e-207	2	FTH1
GNB2L1	2.01901e-207	-0.373593	0.708	0.867	3.95222e-203	2	GNB2L1
NDUFA4	2.27659e-206	-0.289748	0.856	0.934	4.45642e-202	2	NDUFA4
RPLP0	4.63699e-206	-0.369838	0.71	0.884	9.07691e-202	2	RPLP0
RPL34	4.75647e-205	-0.323404	0.81	0.922	9.3108e-201	2	RPL34
PRDX2	5.91876e-205	-0.340397	0.735	0.869	1.1586e-200	2	PRDX2
FAU	3.41134e-204	-0.335678	0.759	0.89	6.67769e-200	2	FAU
EIF1	5.51047e-204	-0.357366	0.725	0.884	1.07867e-199	2	EIF1
RPS4X	6.65466e-204	-0.346134	0.759	0.902	1.30265e-199	2	RPS4X
RPL36	8.59869e-204	-0.358229	0.739	0.892	1.68319e-199	2	RPL36
RPL10A	3.33316e-203	-0.380922	0.691	0.874	6.52465e-199	2	RPL10A
RPS13	5.21e-203	-0.36135	0.748	0.902	1.01986e-198	2	RPS13
RPL27	8.6093e-203	-0.381224	0.703	0.883	1.68527e-198	2	RPL27
SERF2	2.3072e-202	-0.335842	0.756	0.891	4.51634e-198	2	SERF2
GSTP1	2.50741e-202	-0.476205	0.466	0.781	4.90825e-198	2	GSTP1
MTRNR2L12,1	3.261e-202	0.307293	0.837	0.809	6.38341e-198	2	MTRNR2L12
PFN1,1	2.06788e-201	-0.479466	0.35	0.703	4.04788e-197	2	PFN1
UQCRQ	1.10471e-200	-0.471298	0.388	0.736	2.16247e-196	2	UQCRQ
RPL30	1.22039e-199	-0.291502	0.836	0.929	2.38892e-195	2	RPL30
PRDX1	2.31359e-199	-0.497122	0.467	0.78	4.52886e-195	2	PRDX1
RPL14	2.35587e-199	-0.377429	0.688	0.873	4.61161e-195	2	RPL14
ATP5G2,2	3.09161e-199	-0.464995	0.446	0.764	6.05183e-195	2	ATP5G2
ATP5E	3.81012e-199	-0.33001	0.763	0.902	7.45832e-195	2	ATP5E
RPLP2	4.74208e-198	-0.351859	0.738	0.894	9.28262e-194	2	RPLP2
GNAS	7.2037e-198	-0.283692	0.817	0.907	1.41013e-193	2	GNAS
PPIA	3.83579e-197	-0.466593	0.435	0.75	7.50857e-193	2	PPIA
RPS27	1.08646e-196	-0.312896	0.831	0.941	2.12674e-192	2	RPS27
RPL23A	2.74838e-196	-0.356609	0.735	0.894	5.37996e-192	2	RPL23A
RPS26	9.61177e-196	-0.445071	0.534	0.806	1.8815e-191	2	RPS26
RPL26	2.23926e-195	-0.321422	0.797	0.914	4.38335e-191	2	RPL26
RPS28	9.74597e-194	-0.30137	0.807	0.913	1.90777e-189	2	RPS28
RPS25	7.14262e-193	-0.380681	0.694	0.881	1.39817e-188	2	RPS25
RPL12	2.94443e-192	-0.376875	0.695	0.878	5.76373e-188	2	RPL12
RPL23	4.78008e-192	-0.342203	0.755	0.907	9.35701e-188	2	RPL23
RPS11	3.70729e-191	-0.355662	0.725	0.89	7.25702e-187	2	RPS11
RPS5	8.08726e-190	-0.406609	0.612	0.829	1.58308e-185	2	RPS5
RPS16	8.66965e-190	-0.339367	0.746	0.885	1.69708e-185	2	RPS16
ATP5B,2	2.77659e-188	-0.38072	0.639	0.829	5.43518e-184	2	ATP5B
COX6C	1.07387e-186	-0.369027	0.68	0.87	2.10211e-182	2	COX6C
ATP5O,1	1.21283e-186	-0.421211	0.549	0.802	2.37411e-182	2	ATP5O
OST4	6.15321e-185	-0.444682	0.431	0.755	1.20449e-180	2	OST4
H3F3B	7.77998e-185	-0.467374	0.441	0.757	1.52293e-180	2	H3F3B
HSP90AB1,1	1.38705e-184	-0.37466	0.651	0.84	2.71515e-180	2	HSP90AB1
ATP5G3	1.9421e-184	-0.324118	0.764	0.898	3.80166e-180	2	ATP5G3
LDHB,2	2.33175e-184	-0.40011	0.585	0.807	4.5644e-180	2	LDHB
RPS20	9.32923e-184	-0.341779	0.732	0.893	1.8262e-179	2	RPS20
RPL7	2.09221e-182	-0.359824	0.696	0.872	4.0955e-178	2	RPL7
SUMO2,1	3.33706e-182	-0.439299	0.332	0.688	6.5323e-178	2	SUMO2
OAZ1	9.4236e-182	-0.39505	0.554	0.801	1.84467e-177	2	OAZ1
COX8A	1.086e-180	-0.417068	0.548	0.81	2.12584e-176	2	COX8A
RPL27A	1.45917e-180	-0.298374	0.809	0.917	2.85632e-176	2	RPL27A
NDUFB9,2	1.52371e-180	-0.435101	0.234	0.602	2.98267e-176	2	NDUFB9
RPSA	1.68725e-180	-0.385499	0.621	0.829	3.30278e-176	2	RPSA
UBA52	6.16717e-178	-0.359232	0.673	0.856	1.20722e-173	2	UBA52
MT-ND6,1	6.2352e-178	0.412422	0.757	0.711	1.22054e-173	2	MT-ND6
RPL39	1.51791e-177	-0.320858	0.777	0.908	2.97131e-173	2	RPL39
RPL22	3.76477e-177	-0.394151	0.592	0.835	7.36954e-173	2	RPL22
RPS7	4.81827e-177	-0.261211	0.84	0.918	9.43176e-173	2	RPS7
RPL4,1	6.13745e-177	-0.427557	0.448	0.749	1.2014e-172	2	RPL4
C12orf57	6.55586e-177	-0.414733	0.189	0.554	1.28331e-172	2	C12orf57
RPL35	2.13213e-175	-0.306017	0.778	0.899	4.17364e-171	2	RPL35
ALDOA	3.76356e-175	-0.280685	0.843	0.922	7.36718e-171	2	ALDOA
CNBP,1	5.31826e-175	-0.389606	0.19	0.558	1.04105e-170	2	CNBP
TIMP1	2.53508e-174	-0.457079	0.181	0.529	4.96242e-170	2	TIMP1
RPL37	4.73844e-174	-0.316788	0.781	0.914	9.27549e-170	2	RPL37
CALM2,1	1.04476e-173	-0.429501	0.374	0.713	2.04512e-169	2	CALM2
SLC25A3	1.58711e-172	-0.350464	0.65	0.834	3.10678e-168	2	SLC25A3
SOD1,2	2.47343e-172	-0.422703	0.383	0.711	4.84175e-168	2	SOD1
COX7B	2.67005e-172	-0.324996	0.756	0.898	5.22662e-168	2	COX7B
RHOA,1	3.05328e-172	-0.39739	0.217	0.586	5.9768e-168	2	RHOA
COX6B1	3.6304e-171	-0.35832	0.659	0.851	7.1065e-167	2	COX6B1
TCEB2	8.37224e-171	-0.410549	0.491	0.772	1.63887e-166	2	TCEB2
UQCRFS1,2	4.78737e-170	-0.420137	0.29	0.649	9.37127e-166	2	UQCRFS1
SEC61G	8.78265e-170	-0.430029	0.351	0.701	1.7192e-165	2	SEC61G
TPI1,2	1.24255e-169	-0.349133	0.689	0.835	2.43228e-165	2	TPI1
TRMT112	1.32663e-169	-0.370337	0.173	0.538	2.59688e-165	2	TRMT112
RHOC,1	2.94961e-169	-0.38933	0.215	0.58	5.77387e-165	2	RHOC
RAC1,1	3.68945e-169	-0.41393	0.31	0.657	7.2221e-165	2	RAC1
SNRPD2	4.0129e-169	-0.398958	0.214	0.579	7.85525e-165	2	SNRPD2
ID3	5.38191e-169	-0.451317	0.419	0.724	1.05351e-164	2	ID3
ATP5H,1	6.3169e-169	-0.430488	0.393	0.717	1.23653e-164	2	ATP5H
UBL5	1.02002e-167	-0.394878	0.512	0.778	1.99668e-163	2	UBL5
TUBA1A,1	1.21397e-167	-0.458809	0.406	0.713	2.37635e-163	2	TUBA1A
IFITM3	1.0383e-166	-0.466321	0.247	0.597	2.03248e-162	2	IFITM3
COX5A,2	1.73359e-166	-0.410625	0.509	0.779	3.39351e-162	2	COX5A
DSTN	3.45251e-166	-0.364361	0.637	0.84	6.75829e-162	2	DSTN
NGFRAP1,2	4.27902e-166	-0.416001	0.458	0.751	8.37618e-162	2	NGFRAP1
NACA	3.09236e-165	-0.325743	0.715	0.874	6.0533e-161	2	NACA
LAMTOR5,2	8.77663e-165	-0.39503	0.264	0.628	1.71803e-160	2	LAMTOR5
UBC	1.4179e-164	-0.356636	0.65	0.844	2.77555e-160	2	UBC
MRPL14,2	1.59738e-164	-0.36743	0.187	0.544	3.12688e-160	2	MRPL14
UBB	1.8528e-164	-0.375021	0.578	0.812	3.62685e-160	2	UBB
SRP9,1	4.6314e-164	-0.371622	0.204	0.564	9.06598e-160	2	SRP9
PSMB3,1	7.76437e-164	-0.389998	0.234	0.593	1.51988e-159	2	PSMB3
YBX1	1.77966e-163	-0.323341	0.714	0.877	3.48368e-159	2	YBX1
CLIC1,1	4.54812e-163	-0.392921	0.21	0.565	8.90295e-159	2	CLIC1
EEF1B2	1.16747e-162	-0.410487	0.477	0.766	2.28533e-158	2	EEF1B2
PTMA	1.46686e-162	-0.305067	0.78	0.9	2.87138e-158	2	PTMA
UQCRH	2.56445e-162	-0.333469	0.682	0.844	5.01991e-158	2	UQCRH
HSP90AA1,1	4.95977e-161	-0.278968	0.763	0.873	9.70874e-157	2	HSP90AA1
GADD45GIP1	5.50965e-161	-0.377309	0.22	0.578	1.07851e-156	2	GADD45GIP1
SUB1	6.49331e-161	-0.40432	0.365	0.693	1.27106e-156	2	SUB1
NDUFB11,1	8.45036e-161	-0.408741	0.359	0.685	1.65416e-156	2	NDUFB11
CD99,1	7.25714e-160	-0.394254	0.25	0.603	1.42058e-155	2	CD99
UQCR11,1,1	1.52074e-159	-0.406053	0.437	0.741	2.97685e-155	2	UQCR11,1
RPL38	2.9677e-159	-0.376763	0.595	0.839	5.80927e-155	2	RPL38
MORF4L1,1	3.92056e-159	-0.397265	0.434	0.737	7.6745e-155	2	MORF4L1
EIF5A	6.23215e-159	-0.352028	0.158	0.5	1.21994e-154	2	EIF5A
PSMB2,1	1.22284e-158	-0.342475	0.163	0.512	2.39371e-154	2	PSMB2
PSMB5,1	2.3593e-158	-0.391935	0.28	0.626	4.61833e-154	2	PSMB5
TXN	5.69346e-158	-0.394698	0.221	0.567	1.1145e-153	2	TXN
MARCKSL1,1	7.43728e-158	-0.406468	0.213	0.554	1.45585e-153	2	MARCKSL1
SNRPB,1	1.60316e-157	-0.363473	0.195	0.543	3.13819e-153	2	SNRPB
EDF1,1	3.90501e-157	-0.395161	0.423	0.723	7.64406e-153	2	EDF1
PHPT1,1	3.99939e-157	-0.382059	0.547	0.791	7.8288e-153	2	PHPT1
HINT1	6.886e-157	-0.336697	0.655	0.84	1.34793e-152	2	HINT1
VDAC2,1	1.40855e-156	-0.405753	0.428	0.733	2.75724e-152	2	VDAC2
NPM1	1.48628e-156	-0.395403	0.534	0.8	2.90939e-152	2	NPM1
PFDN5	1.49716e-156	-0.393503	0.484	0.767	2.93069e-152	2	PFDN5
COX7A2	1.23577e-155	-0.371527	0.559	0.803	2.41902e-151	2	COX7A2
EIF3L,1	1.25793e-155	-0.357079	0.204	0.558	2.46239e-151	2	EIF3L
ATP5J	4.23645e-155	-0.307976	0.725	0.875	8.29285e-151	2	ATP5J
SLC25A5	4.86988e-155	-0.394772	0.481	0.758	9.53279e-151	2	SLC25A5
NDUFB3,1	5.81696e-155	-0.400667	0.309	0.653	1.13867e-150	2	NDUFB3
HNRNPA0,1	7.94706e-155	-0.340744	0.187	0.537	1.55564e-150	2	HNRNPA0
HNRNPA1	8.13593e-155	-0.393142	0.502	0.776	1.59261e-150	2	HNRNPA1
CCT4,1	1.02245e-154	-0.341554	0.187	0.54	2.00145e-150	2	CCT4
RAN,1	1.85786e-154	-0.400647	0.364	0.695	3.63677e-150	2	RAN
EIF3K,2	2.62656e-154	-0.38771	0.483	0.754	5.14149e-150	2	EIF3K
ANAPC11	2.63414e-154	-0.388286	0.292	0.636	5.15632e-150	2	ANAPC11
KDELR1,1	3.06384e-154	-0.349468	0.178	0.522	5.99747e-150	2	KDELR1
WBP5	3.78176e-154	-0.369184	0.205	0.551	7.40279e-150	2	WBP5
TMSB10	7.4986e-154	-0.339791	0.745	0.896	1.46785e-149	2	TMSB10
ATP6V1G1,1	7.9e-154	-0.384039	0.297	0.645	1.54643e-149	2	ATP6V1G1
ATP5C1,2	1.54197e-153	-0.399736	0.406	0.716	3.01841e-149	2	ATP5C1
ERH,1	2.6122e-153	-0.379046	0.307	0.654	5.11338e-149	2	ERH
TUBB4B,1	5.20895e-153	-0.413499	0.33	0.658	1.01965e-148	2	TUBB4B
NDUFB7,2	6.87533e-153	-0.393708	0.352	0.683	1.34585e-148	2	NDUFB7
NHP2L1,2	1.9148e-152	-0.395272	0.413	0.724	3.74823e-148	2	NHP2L1
ST13,1	2.9696e-152	-0.365901	0.239	0.594	5.81299e-148	2	ST13
NDUFAF3,2	5.63788e-152	-0.348296	0.197	0.544	1.10361e-147	2	NDUFAF3
NDUFS5	6.44701e-152	-0.340396	0.629	0.828	1.262e-147	2	NDUFS5
ECH1,2	8.48526e-152	-0.360949	0.219	0.567	1.66099e-147	2	ECH1
RPL36AL	9.52009e-152	-0.384635	0.449	0.743	1.86356e-147	2	RPL36AL
AP2S1,1	1.10262e-151	-0.362556	0.205	0.549	2.15837e-147	2	AP2S1
EIF3E,1	1.67182e-151	-0.394631	0.313	0.654	3.2726e-147	2	EIF3E
FUNDC2	2.73357e-151	-0.324765	0.129	0.448	5.35096e-147	2	FUNDC2
SNRPB2,1	4.38625e-151	-0.334523	0.178	0.523	8.58608e-147	2	SNRPB2
C19orf43,1	7.35865e-151	-0.353124	0.217	0.569	1.44046e-146	2	C19orf43
PA2G4,1	1.27591e-150	-0.348076	0.204	0.549	2.49759e-146	2	PA2G4
ZNHIT1	1.69162e-150	-0.325378	0.157	0.494	3.31135e-146	2	ZNHIT1
PARK7,1	3.5014e-150	-0.386182	0.391	0.702	6.85399e-146	2	PARK7
NDUFB2,1	1.1238e-149	-0.371895	0.54	0.788	2.19985e-145	2	NDUFB2
EID1,2	1.33883e-149	-0.377556	0.498	0.755	2.62076e-145	2	EID1
RPS10	1.47667e-149	-0.396677	0.325	0.661	2.89058e-145	2	RPS10
NEDD8,1	2.01468e-149	-0.385042	0.37	0.692	3.94373e-145	2	NEDD8
FTL	7.1153e-149	-0.300436	0.838	0.948	1.39282e-144	2	FTL
SKP1	8.94394e-149	-0.374505	0.51	0.768	1.75078e-144	2	SKP1
UQCRB	9.71262e-149	-0.33181	0.675	0.859	1.90124e-144	2	UQCRB
LINC00493	2.00721e-148	-0.318949	0.179	0.526	3.92911e-144	2	LINC00493
DYNLRB1	2.7322e-148	-0.363191	0.241	0.589	5.34828e-144	2	DYNLRB1
NSA2	5.51132e-148	-0.325181	0.148	0.475	1.07884e-143	2	NSA2
PEBP1,2	1.414e-147	-0.384733	0.408	0.71	2.76791e-143	2	PEBP1
PSMB1,1	1.54115e-147	-0.382627	0.372	0.692	3.0168e-143	2	PSMB1
SNX3,1	1.72959e-147	-0.364807	0.258	0.61	3.38566e-143	2	SNX3
CHMP2A,1	1.83746e-147	-0.35691	0.228	0.577	3.59683e-143	2	CHMP2A
FAM127A,2	2.14935e-147	-0.356966	0.228	0.572	4.20735e-143	2	FAM127A
COX6A1,1	4.12097e-147	-0.388869	0.405	0.712	8.0668e-143	2	COX6A1
GUK1	1.07471e-146	-0.376189	0.297	0.646	2.10375e-142	2	GUK1
RPS29	1.40299e-146	-0.32626	0.698	0.881	2.74636e-142	2	RPS29
C19orf53	2.90769e-146	-0.365859	0.269	0.617	5.6918e-142	2	C19orf53
MRPL51	3.15673e-146	-0.363692	0.248	0.59	6.17929e-142	2	MRPL51
MZT2B,1	4.19816e-146	-0.385329	0.39	0.702	8.21789e-142	2	MZT2B
PGAM1,2	5.0459e-146	-0.380188	0.317	0.649	9.87735e-142	2	PGAM1
FIS1,1	8.3014e-146	-0.367316	0.267	0.61	1.625e-141	2	FIS1
C16orf13	6.45688e-145	-0.295589	0.123	0.439	1.26393e-140	2	C16orf13
TUBA1B	7.97881e-145	-0.399763	0.56	0.801	1.56185e-140	2	TUBA1B
RNF181	9.44939e-145	-0.298659	0.125	0.442	1.84972e-140	2	RNF181
UQCR10	3.06262e-144	-0.32962	0.643	0.836	5.99508e-140	2	UQCR10
C19orf70,2	3.51511e-144	-0.360349	0.252	0.591	6.88083e-140	2	C19orf70
SLIRP	1.3276e-143	-0.357321	0.238	0.585	2.59877e-139	2	SLIRP
SF3B5,1	1.52136e-143	-0.340336	0.23	0.575	2.97806e-139	2	SF3B5
UQCC2	1.78895e-143	-0.346619	0.209	0.543	3.50187e-139	2	UQCC2
EIF3H	1.80628e-143	-0.317019	0.183	0.523	3.53579e-139	2	EIF3H
ATP5I	2.61554e-143	-0.362243	0.556	0.808	5.11992e-139	2	ATP5I
BANF1,1	8.71961e-143	-0.322092	0.179	0.513	1.70686e-138	2	BANF1
MZT2A,1	1.42695e-142	-0.329827	0.186	0.522	2.79326e-138	2	MZT2A
TRAPPC1,1	1.45311e-142	-0.325165	0.177	0.505	2.84446e-138	2	TRAPPC1
COX14,1	1.97103e-142	-0.36649	0.256	0.6	3.85829e-138	2	COX14
ATP5J2	3.28506e-142	-0.371652	0.47	0.751	6.4305e-138	2	ATP5J2
NDUFA8,2	7.58571e-142	-0.361833	0.249	0.583	1.4849e-137	2	NDUFA8
YWHAE,1	7.58885e-142	-0.374005	0.448	0.741	1.48552e-137	2	YWHAE
NDUFA11,1	8.08942e-142	-0.383085	0.451	0.737	1.5835e-137	2	NDUFA11
EIF4EBP1,1	8.4506e-142	-0.309591	0.13	0.442	1.65421e-137	2	EIF4EBP1
TIMM17B	9.34611e-142	-0.275858	0.096	0.393	1.8295e-137	2	TIMM17B
MRPL33	9.8946e-142	-0.333945	0.191	0.526	1.93687e-137	2	MRPL33
POLR2L	1.01404e-141	-0.374021	0.319	0.656	1.98499e-137	2	POLR2L
TCEB1	1.1421e-141	-0.324461	0.202	0.546	2.23565e-137	2	TCEB1
POMP	1.2324e-141	-0.377277	0.365	0.691	2.41242e-137	2	POMP
TOMM7	1.70827e-141	-0.371701	0.41	0.72	3.34393e-137	2	TOMM7
COX5B,1	1.83674e-141	-0.302175	0.71	0.847	3.59543e-137	2	COX5B
H2AFZ	2.79814e-141	-0.39828	0.428	0.728	5.47737e-137	2	H2AFZ
ECHS1,1	3.0419e-141	-0.335698	0.212	0.553	5.95452e-137	2	ECHS1
ATP6V1F,1	6.49661e-141	-0.331138	0.207	0.546	1.27171e-136	2	ATP6V1F
LAMTOR4,1	1.06772e-140	-0.323624	0.185	0.52	2.09005e-136	2	LAMTOR4
DYNLL1	1.67825e-140	-0.347995	0.583	0.805	3.28517e-136	2	DYNLL1
PRDX6,1	1.8818e-140	-0.37728	0.369	0.688	3.68362e-136	2	PRDX6
PPIB,1	2.76866e-140	-0.396176	0.281	0.607	5.41965e-136	2	PPIB
MORF4L2,1	2.92923e-140	-0.353324	0.249	0.588	5.73396e-136	2	MORF4L2
SMDT1,1	3.21439e-140	-0.344233	0.225	0.562	6.29217e-136	2	SMDT1
SUCLG1,2	5.0088e-140	-0.34877	0.219	0.555	9.80473e-136	2	SUCLG1
SAP18	6.0843e-140	-0.369747	0.398	0.709	1.191e-135	2	SAP18
RPL31	9.99135e-140	-0.388289	0.494	0.787	1.95581e-135	2	RPL31
MRPL52	1.1285e-139	-0.316675	0.186	0.52	2.20905e-135	2	MRPL52
ARF1,1	1.26344e-139	-0.366393	0.327	0.662	2.47318e-135	2	ARF1
CYC1,2	1.52439e-139	-0.351795	0.251	0.587	2.984e-135	2	CYC1
TUBB,1	1.65607e-139	-0.394398	0.488	0.743	3.24175e-135	2	TUBB
GPX1,1	2.6307e-139	-0.346855	0.229	0.56	5.1496e-135	2	GPX1
ATP5D,2	3.38355e-139	-0.360201	0.538	0.768	6.6233e-135	2	ATP5D
BRI3	7.99392e-139	-0.359724	0.273	0.616	1.56481e-134	2	BRI3
MT-ND4L,1	1.23313e-138	0.306817	0.739	0.715	2.41384e-134	2	MT-ND4L
CST3,1	1.60653e-138	-0.336729	0.17	0.488	3.14479e-134	2	CST3
COX17	1.98547e-138	-0.373426	0.3	0.639	3.88656e-134	2	COX17
DAD1,1	2.17715e-138	-0.358877	0.28	0.615	4.26177e-134	2	DAD1
MRFAP1,1	2.33159e-138	-0.367895	0.41	0.715	4.56409e-134	2	MRFAP1
FKBP3,2	2.39317e-138	-0.353878	0.253	0.584	4.68462e-134	2	FKBP3
CYCS,1	2.39556e-138	-0.36332	0.567	0.797	4.68931e-134	2	CYCS
NDUFB4	3.27738e-138	-0.376196	0.402	0.714	6.41547e-134	2	NDUFB4
MRP63	3.75025e-138	-0.324062	0.207	0.545	7.34111e-134	2	MRP63
DNAJC8,1	4.34479e-138	-0.315698	0.202	0.543	8.50493e-134	2	DNAJC8
ARPC3	9.75709e-138	-0.348961	0.226	0.557	1.90995e-133	2	ARPC3
EIF3I,1	1.77992e-137	-0.305733	0.178	0.51	3.4842e-133	2	EIF3I
EIF3F,1	2.02972e-137	-0.34157	0.258	0.596	3.97318e-133	2	EIF3F
SHFM1	2.49087e-137	-0.329152	0.23	0.57	4.87587e-133	2	SHFM1
VKORC1,1	2.53839e-137	-0.289219	0.127	0.433	4.96889e-133	2	VKORC1
MRPS21	2.60073e-137	-0.35998	0.293	0.628	5.09092e-133	2	MRPS21
NME4,1	2.82385e-137	-0.371652	0.347	0.659	5.52768e-133	2	NME4
C6orf48	4.25272e-137	-0.336752	0.224	0.563	8.32469e-133	2	C6orf48
TMEM256	4.55232e-137	-0.308027	0.178	0.507	8.91116e-133	2	TMEM256
SF3B14,1	4.71341e-137	-0.344264	0.27	0.612	9.22649e-133	2	SF3B14
MAP1LC3B	4.97103e-137	-0.337047	0.243	0.58	9.73079e-133	2	MAP1LC3B
KRT10	7.18508e-137	-0.337043	0.221	0.557	1.40648e-132	2	KRT10
ACTG1	8.79055e-137	-0.422239	0.51	0.781	1.72075e-132	2	ACTG1
MRPS34,1	2.64374e-136	-0.297979	0.167	0.489	5.17512e-132	2	MRPS34
VBP1	2.70746e-136	-0.26817	0.118	0.424	5.29985e-132	2	VBP1
RWDD1	2.84784e-136	-0.306071	0.159	0.482	5.57466e-132	2	RWDD1
ALKBH7,1	5.45738e-136	-0.303809	0.163	0.483	1.06828e-131	2	ALKBH7
TOMM22	5.9334e-136	-0.259779	0.116	0.42	1.16146e-131	2	TOMM22
GSTO1,1	9.03792e-136	-0.355324	0.273	0.605	1.76917e-131	2	GSTO1
ATPIF1	1.09707e-135	-0.350952	0.56	0.8	2.14751e-131	2	ATPIF1
PSMB6,1	1.24139e-135	-0.356244	0.304	0.634	2.43002e-131	2	PSMB6
EIF4A1,1	1.26437e-135	-0.377222	0.448	0.726	2.475e-131	2	EIF4A1
CHCHD1	3.05096e-135	-0.285214	0.146	0.463	5.97226e-131	2	CHCHD1
GABARAPL2,2	3.63662e-135	-0.360381	0.339	0.665	7.11869e-131	2	GABARAPL2
NDUFV2	4.18382e-135	-0.360759	0.345	0.668	8.18982e-131	2	NDUFV2
HSBP1	4.34037e-135	-0.363697	0.322	0.652	8.49628e-131	2	HSBP1
COX7A2L,1	5.71379e-135	-0.315626	0.213	0.549	1.11847e-130	2	COX7A2L
RPL36A	6.06199e-135	-0.330396	0.201	0.535	1.18663e-130	2	RPL36A
NOL7,1	6.74831e-135	-0.323467	0.22	0.561	1.32098e-130	2	NOL7
SSR4,1	7.93656e-135	-0.370871	0.379	0.691	1.55358e-130	2	SSR4
PNKD,1	8.24633e-135	-0.343548	0.247	0.578	1.61422e-130	2	PNKD
HMGB1	8.91016e-135	-0.347197	0.61	0.82	1.74416e-130	2	HMGB1
SBDS	8.96912e-135	-0.3086	0.18	0.506	1.7557e-130	2	SBDS
FABP3,2	9.41938e-135	-0.390578	0.257	0.569	1.84384e-130	2	FABP3
PSME2	9.59748e-135	-0.275605	0.122	0.424	1.87871e-130	2	PSME2
CLTA,1	1.0958e-134	-0.335346	0.224	0.554	2.14503e-130	2	CLTA
GLO1,1	1.18074e-134	-0.304086	0.176	0.502	2.31129e-130	2	GLO1
ARL2	1.39956e-134	-0.296827	0.128	0.43	2.73965e-130	2	ARL2
AURKAIP1,1	1.69082e-134	-0.350796	0.316	0.646	3.30978e-130	2	AURKAIP1
TXNL4A	1.72797e-134	-0.277132	0.133	0.443	3.3825e-130	2	TXNL4A
BRK1,1	1.76135e-134	-0.352858	0.31	0.643	3.44784e-130	2	BRK1
C14orf166,1	2.7509e-134	-0.353422	0.321	0.648	5.38489e-130	2	C14orf166
AP2M1,1	2.90892e-134	-0.334731	0.256	0.591	5.69421e-130	2	AP2M1
ATP5A1,2	4.15137e-134	-0.34025	0.56	0.78	8.12631e-130	2	ATP5A1
SNRPE	4.67477e-134	-0.336718	0.235	0.567	9.15087e-130	2	SNRPE
DCTN2,1	6.28628e-134	-0.283102	0.154	0.473	1.23054e-129	2	DCTN2
SNRPG	1.16517e-133	-0.317879	0.221	0.554	2.28082e-129	2	SNRPG
NDUFB8,1,2	1.98548e-133	-0.363335	0.379	0.688	3.88657e-129	2	NDUFB8,1
MDH2,2	2.20035e-133	-0.367525	0.437	0.712	4.30718e-129	2	MDH2
EIF3D,1	4.09629e-133	-0.298748	0.187	0.515	8.01848e-129	2	EIF3D
RNF5	8.69207e-133	-0.264798	0.106	0.399	1.70147e-128	2	RNF5
TMEM261,1	9.19084e-133	-0.308652	0.181	0.503	1.79911e-128	2	TMEM261
RAB1A,1	1.01845e-132	-0.278074	0.148	0.462	1.99362e-128	2	RAB1A
RNF7,1	1.04622e-132	-0.330183	0.239	0.571	2.04798e-128	2	RNF7
EEF2	1.07598e-132	-0.348022	0.557	0.8	2.10623e-128	2	EEF2
EIF3M,1	1.11954e-132	-0.322943	0.222	0.556	2.19149e-128	2	EIF3M
NAP1L1	1.42143e-132	-0.32752	0.601	0.809	2.78245e-128	2	NAP1L1
TMA7	1.50254e-132	-0.367382	0.399	0.709	2.94123e-128	2	TMA7
CCNI,1	1.65486e-132	-0.363538	0.342	0.667	3.2394e-128	2	CCNI
CSTB	1.75686e-132	-0.34168	0.25	0.581	3.43906e-128	2	CSTB
PSMC4	1.84105e-132	-0.28536	0.143	0.452	3.60385e-128	2	PSMC4
S100A13	1.91627e-132	-0.331055	0.205	0.526	3.7511e-128	2	S100A13
STRAP,1	2.27487e-132	-0.308837	0.204	0.537	4.45307e-128	2	STRAP
CFL2,1	2.71862e-132	-0.346124	0.256	0.587	5.32169e-128	2	CFL2
PSMA5	3.02291e-132	-0.296675	0.164	0.483	5.91734e-128	2	PSMA5
GTF2A2	3.25807e-132	-0.299443	0.173	0.495	6.37767e-128	2	GTF2A2
LSMD1	5.99567e-132	-0.298506	0.161	0.475	1.17365e-127	2	LSMD1
PKM,2	9.26028e-132	-0.335824	0.608	0.795	1.8127e-127	2	PKM
COPE,1	9.90424e-132	-0.343967	0.278	0.604	1.93875e-127	2	COPE
MYL12B	1.07033e-131	-0.349633	0.297	0.632	2.09516e-127	2	MYL12B
ETFB,2	1.08191e-131	-0.362615	0.388	0.697	2.11784e-127	2	ETFB
ILF2,1	1.61164e-131	-0.292355	0.158	0.469	3.15479e-127	2	ILF2
FAM96B	1.99963e-131	-0.344097	0.281	0.623	3.91428e-127	2	FAM96B
NDUFS8,2	2.14902e-131	-0.342844	0.268	0.595	4.2067e-127	2	NDUFS8
CCT7,1	2.33579e-131	-0.315893	0.234	0.575	4.57231e-127	2	CCT7
PPDPF,1	2.87926e-131	-0.344214	0.241	0.562	5.63615e-127	2	PPDPF
NDUFB10,1	2.91182e-131	-0.361952	0.399	0.701	5.69989e-127	2	NDUFB10
NUDC,1	5.24838e-131	-0.308868	0.2	0.531	1.02737e-126	2	NUDC
CDC42,1	6.28225e-131	-0.341458	0.273	0.605	1.22975e-126	2	CDC42
ZNF428,1	7.13561e-131	-0.30892	0.18	0.497	1.3968e-126	2	ZNF428
MRPS36	8.37188e-131	-0.321535	0.218	0.548	1.63879e-126	2	MRPS36
ECI1,2	1.03084e-130	-0.345639	0.286	0.612	2.01788e-126	2	ECI1
MINOS1	1.05414e-130	-0.335512	0.276	0.61	2.06347e-126	2	MINOS1
PCBP1,1	1.26187e-130	-0.339799	0.285	0.624	2.47011e-126	2	PCBP1
POLR2J	1.39581e-130	-0.300029	0.185	0.512	2.7323e-126	2	POLR2J
NOP10	1.63246e-130	-0.34784	0.291	0.615	3.19554e-126	2	NOP10
UQCRC1,2	3.14558e-130	-0.317389	0.23	0.561	6.15748e-126	2	UQCRC1
TCEAL8,1	3.62402e-130	-0.310331	0.213	0.542	7.09401e-126	2	TCEAL8
LAMTOR1,1	4.14127e-130	-0.296908	0.195	0.523	8.10654e-126	2	LAMTOR1
NDUFA3	4.36193e-130	-0.329168	0.239	0.574	8.53847e-126	2	NDUFA3
TBCA	4.54671e-130	-0.354755	0.36	0.686	8.90019e-126	2	TBCA
COMMD6	6.56365e-130	-0.362588	0.413	0.719	1.28483e-125	2	COMMD6
MPC2	8.45366e-130	-0.330192	0.252	0.586	1.6548e-125	2	MPC2
SERBP1,1	1.27402e-129	-0.344806	0.49	0.751	2.4939e-125	2	SERBP1
SRI	1.47845e-129	-0.277081	0.141	0.443	2.89407e-125	2	SRI
PSMA1,1	2.42337e-129	-0.327304	0.253	0.588	4.74374e-125	2	PSMA1
NDUFB6	3.13724e-129	-0.322807	0.218	0.542	6.14114e-125	2	NDUFB6
UXT	3.23975e-129	-0.267208	0.135	0.438	6.34181e-125	2	UXT
C14orf2	3.73597e-129	-0.331232	0.562	0.794	7.31317e-125	2	C14orf2
NDUFC2,1	5.15022e-129	-0.35016	0.339	0.656	1.00816e-124	2	NDUFC2
CRIP2,1	1.16293e-128	-0.388007	0.45	0.73	2.27644e-124	2	CRIP2
GNB2,1	1.38753e-128	-0.276326	0.156	0.47	2.71609e-124	2	GNB2
PSMD8,1	2.12962e-128	-0.345912	0.325	0.649	4.16874e-124	2	PSMD8
MRPL21	2.14496e-128	-0.282001	0.168	0.487	4.19876e-124	2	MRPL21
PSMB4	2.57317e-128	-0.309504	0.215	0.543	5.03697e-124	2	PSMB4
YWHAB,1	3.00142e-128	-0.336973	0.288	0.619	5.87529e-124	2	YWHAB
SET,1	3.39852e-128	-0.355739	0.391	0.704	6.6526e-124	2	SET
ACOT13	3.72093e-128	-0.295801	0.156	0.462	7.28371e-124	2	ACOT13
PDAP1,1	5.36646e-128	-0.304278	0.215	0.544	1.05049e-123	2	PDAP1
PDCD5	5.40998e-128	-0.31478	0.222	0.552	1.059e-123	2	PDCD5
NDUFC1,1	6.54432e-128	-0.349055	0.336	0.657	1.28105e-123	2	NDUFC1
CALM1,1	7.32647e-128	-0.371039	0.362	0.671	1.43416e-123	2	CALM1
TMEM258	7.5078e-128	-0.334005	0.263	0.598	1.46965e-123	2	TMEM258
TMEM147	9.68933e-128	-0.26307	0.123	0.418	1.89669e-123	2	TMEM147
HSPD1,1	1.09364e-127	-0.356925	0.425	0.711	2.14081e-123	2	HSPD1
CCDC28B	1.17625e-127	-0.261245	0.096	0.372	2.30251e-123	2	CCDC28B
SELM	1.49293e-127	-0.286796	0.088	0.357	2.92241e-123	2	SELM
PSMA4,1	1.59155e-127	-0.31199	0.219	0.546	3.11547e-123	2	PSMA4
COX4I1	1.64951e-127	-0.268098	0.733	0.864	3.22891e-123	2	COX4I1
SNRPF	1.7973e-127	-0.289949	0.171	0.485	3.51821e-123	2	SNRPF
IER2,1	2.021e-127	-0.339875	0.191	0.495	3.9561e-123	2	IER2
NDUFA1,1	2.14737e-127	-0.342898	0.537	0.78	4.20348e-123	2	NDUFA1
RRAS	2.69562e-127	-0.267921	0.124	0.415	5.27667e-123	2	RRAS
NDUFB5,2	3.60015e-127	-0.34237	0.306	0.631	7.04729e-123	2	NDUFB5
ATP6V1D,1	5.3775e-127	-0.273618	0.155	0.465	1.05265e-122	2	ATP6V1D
DBI	6.2864e-127	-0.346839	0.29	0.611	1.23056e-122	2	DBI
LSM3	7.57792e-127	-0.298766	0.177	0.492	1.48338e-122	2	LSM3
TALDO1	7.87871e-127	-0.26792	0.121	0.412	1.54226e-122	2	TALDO1
CSNK2B	1.10547e-126	-0.276821	0.145	0.447	2.16395e-122	2	CSNK2B
HSPE1,1	1.40256e-126	-0.346401	0.507	0.761	2.74552e-122	2	HSPE1
RAB11A	1.83634e-126	-0.257252	0.128	0.426	3.59464e-122	2	RAB11A
NDUFS6,1	2.35061e-126	-0.327954	0.577	0.788	4.60131e-122	2	NDUFS6
ANP32B,1	2.70795e-126	-0.31558	0.211	0.531	5.30081e-122	2	ANP32B
PUF60,1	3.30616e-126	-0.274503	0.153	0.461	6.47181e-122	2	PUF60
EIF3G,1	4.25527e-126	-0.31414	0.238	0.569	8.3297e-122	2	EIF3G
MTPN,1	7.43033e-126	-0.326636	0.272	0.601	1.45449e-121	2	MTPN
TMEM141	7.59425e-126	-0.34289	0.286	0.606	1.48657e-121	2	TMEM141
CHMP5	8.34258e-126	-0.280036	0.174	0.492	1.63306e-121	2	CHMP5
RAB13	1.1278e-125	-0.311261	0.207	0.529	2.20767e-121	2	RAB13
NDUFS3,1	1.23229e-125	-0.297919	0.197	0.518	2.41221e-121	2	NDUFS3
RBX1	1.77899e-125	-0.345572	0.398	0.698	3.48238e-121	2	RBX1
USMG5	2.53313e-125	-0.329677	0.56	0.803	4.9586e-121	2	USMG5
WDR83OS	2.55203e-125	-0.307818	0.215	0.537	4.99559e-121	2	WDR83OS
ID2,1	3.06198e-125	-0.370118	0.266	0.569	5.99383e-121	2	ID2
ARPC5,1	3.92036e-125	-0.312655	0.221	0.547	7.67411e-121	2	ARPC5
JUNB,2	4.20496e-125	-0.368536	0.179	0.47	8.23122e-121	2	JUNB
PSMC3	8.48341e-125	-0.291431	0.178	0.49	1.66063e-120	2	PSMC3
MRPL34	1.30723e-124	-0.283061	0.178	0.491	2.55891e-120	2	MRPL34
HIGD1A	1.5182e-124	-0.28117	0.167	0.474	2.97188e-120	2	HIGD1A
JTB	1.91312e-124	-0.267224	0.153	0.459	3.74493e-120	2	JTB
SNRPD3,1	1.92977e-124	-0.30621	0.238	0.567	3.77752e-120	2	SNRPD3
CBX3,1	2.37296e-124	-0.325269	0.273	0.598	4.64507e-120	2	CBX3
BLVRB	3.4336e-124	-0.260181	0.111	0.393	6.72127e-120	2	BLVRB
NCL,1	6.97659e-124	-0.356956	0.37	0.678	1.36567e-119	2	NCL
NDUFA6,1	7.00254e-124	-0.343463	0.354	0.669	1.37075e-119	2	NDUFA6
UBXN1,1	8.33041e-124	-0.291112	0.207	0.53	1.63068e-119	2	UBXN1
LINC00998,1	8.46859e-124	-0.275915	0.154	0.454	1.65773e-119	2	LINC00998
POLR2E,1	9.70062e-124	-0.257964	0.14	0.437	1.8989e-119	2	POLR2E
LAMTOR2,1	1.66373e-123	-0.295963	0.201	0.522	3.25676e-119	2	LAMTOR2
CCT5,1	1.75487e-123	-0.293913	0.193	0.508	3.43515e-119	2	CCT5
TERF2IP,1	1.84316e-123	-0.27761	0.155	0.456	3.60799e-119	2	TERF2IP
CHCHD2,1	2.05701e-123	-0.343547	0.27	0.58	4.0266e-119	2	CHCHD2
BUD31	3.12922e-123	-0.273085	0.158	0.466	6.12544e-119	2	BUD31
SDHB	3.17219e-123	-0.252441	0.118	0.404	6.20955e-119	2	SDHB
BZW1,1	3.89282e-123	-0.297776	0.219	0.541	7.62019e-119	2	BZW1
ZFAS1	4.53032e-123	-0.343708	0.277	0.595	8.8681e-119	2	ZFAS1
SIVA1,1	9.1274e-123	-0.264771	0.144	0.441	1.78669e-118	2	SIVA1
PSMA7,1	1.27972e-122	-0.341547	0.483	0.747	2.50505e-118	2	PSMA7
POLR2I	1.48973e-122	-0.25073	0.14	0.438	2.91614e-118	2	POLR2I
RPL22L1	1.77252e-122	-0.284231	0.147	0.44	3.46971e-118	2	RPL22L1
DRAP1,1	1.96068e-122	-0.306557	0.239	0.561	3.83804e-118	2	DRAP1
ID1	2.01319e-122	-0.352621	0.224	0.527	3.94083e-118	2	ID1
CCT6A,1	2.02547e-122	-0.305594	0.225	0.546	3.96486e-118	2	CCT6A
PSMD13,1	2.35913e-122	-0.262058	0.144	0.442	4.61801e-118	2	PSMD13
PFDN2	3.98859e-122	-0.279219	0.199	0.52	7.80766e-118	2	PFDN2
SELK	5.31545e-122	-0.311672	0.231	0.556	1.0405e-117	2	SELK
EIF2S2,1	5.75864e-122	-0.319515	0.269	0.594	1.12725e-117	2	EIF2S2
IFI27L2	8.93557e-122	-0.318746	0.233	0.548	1.74914e-117	2	IFI27L2
PNRC1,2	9.67737e-122	-0.336101	0.292	0.61	1.89435e-117	2	PNRC1
BTG3	1.11036e-121	-0.266548	0.123	0.406	2.17354e-117	2	BTG3
GTF3C6	1.78403e-121	-0.281453	0.185	0.497	3.49223e-117	2	GTF3C6
CYB5R3,1	2.3775e-121	-0.287682	0.194	0.508	4.65395e-117	2	CYB5R3
TGFB1I1	9.36395e-121	-0.289294	0.124	0.401	1.83299e-116	2	TGFB1I1
DCTN3	1.07613e-120	-0.272621	0.164	0.468	2.10652e-116	2	DCTN3
SNRPC	1.20373e-120	-0.269706	0.166	0.474	2.3563e-116	2	SNRPC
VPS28,1	1.23162e-120	-0.315886	0.261	0.581	2.4109e-116	2	VPS28
MRPS6,2	1.70414e-120	-0.35582	0.314	0.625	3.33586e-116	2	MRPS6
ISCU	1.72528e-120	-0.266775	0.157	0.46	3.37723e-116	2	ISCU
EEF1D,1	2.00724e-120	-0.341957	0.46	0.732	3.92917e-116	2	EEF1D
ACP1	2.02515e-120	-0.252016	0.15	0.449	3.96422e-116	2	ACP1
KHDRBS1,1	2.73923e-120	-0.311158	0.247	0.569	5.36204e-116	2	KHDRBS1
GPX4,1	2.94642e-120	-0.348374	0.372	0.668	5.76762e-116	2	GPX4
PSMA2,1	3.42219e-120	-0.257511	0.147	0.445	6.69893e-116	2	PSMA2,1
ANAPC16,1	3.91894e-120	-0.314084	0.266	0.592	7.67132e-116	2	ANAPC16
PABPC1,1	5.01594e-120	-0.302484	0.225	0.544	9.81869e-116	2	PABPC1
PSMD7,1	5.30537e-120	-0.318421	0.293	0.615	1.03853e-115	2	PSMD7
NPC2,1	5.49698e-120	-0.318537	0.255	0.571	1.07603e-115	2	NPC2
TCEAL4,1	5.97912e-120	-0.280394	0.185	0.493	1.17041e-115	2	TCEAL4
SLC25A4,1	6.70892e-120	-0.26068	0.753	0.856	1.31327e-115	2	SLC25A4
STMN1	8.31606e-120	-0.370187	0.426	0.71	1.62787e-115	2	STMN1
GHITM,1	9.80058e-120	-0.328918	0.299	0.622	1.91846e-115	2	GHITM
STUB1,1	1.24901e-119	-0.280604	0.203	0.52	2.44493e-115	2	STUB1
TIMM13,1	1.31336e-119	-0.322273	0.282	0.607	2.57091e-115	2	TIMM13
FKBP8,1	1.45326e-119	-0.290403	0.221	0.54	2.84475e-115	2	FKBP8
MLF2,1	2.04041e-119	-0.276119	0.192	0.506	3.9941e-115	2	MLF2
[truncated: 8,388 more rows]

## Sheet: Supp Table 2
Supplementary Table 2
DEGs of the 11 epicardial subclusters in epicardioids d15 and d30. DEGs were obtained using a Wilcoxon rank sum test using as threshold p-value < 0.05. We used adjusted p-value based on Bonferroni correction using all features in the dataset.
	p_val	avg_log2FC	pct,1	pct,2	p_val_adj	cluster	gene
SFRP1	8.83e-40	0.371943	0.992	0.932	1.77e-36	0	SFRP1
GPC3	4.12e-32	0.474023	0.931	0.72	8.23e-29	0	GPC3
RAB3C	8.78e-23	0.357199	0.672	0.47	1.76e-19	0	RAB3C
HAND1	4.9e-22	0.290137	0.795	0.633	9.81e-19	0	HAND1
C7	7.51e-20	0.527916	0.676	0.411	1.5e-16	0	C7
PLK2	2.74e-17	0.350317	0.761	0.563	5.48e-14	0	PLK2
LRRC17	3.63e-17	0.397643	0.598	0.373	7.26e-14	0	LRRC17
OCIAD2	1.19e-16	0.284879	0.807	0.598	2.39e-13	0	OCIAD2
TWIST1	3.6e-16	0.336681	0.772	0.561	7.21e-13	0	TWIST1
PTN	4.2e-16	0.377024	0.892	0.608	8.39e-13	0	PTN
RAMP2	3.2e-14	0.289857	0.587	0.372	6.39e-11	0	RAMP2
MFAP4	5.02e-14	0.319648	0.606	0.39	1e-10	0	MFAP4
ID3	2.42e-13	0.256852	0.981	0.86	4.84e-10	0	ID3
ID2	3.2e-13	0.27127	0.884	0.691	6.39e-10	0	ID2
KLF6	1.84e-12	0.278174	0.934	0.756	3.68e-09	0	KLF6
STC2	2.23e-12	-0.285629	0.425	0.587	4.45e-09	0	STC2
TNNC1	2.63e-12	-0.251599	0.965	0.994	5.26e-09	0	TNNC1
IGFBP4	5.64e-12	0.255528	0.683	0.533	1.13e-08	0	IGFBP4
PLN	8.17e-12	-0.375557	0.486	0.639	1.63e-08	0	PLN
CGNL1	1.27e-11	0.261554	0.834	0.723	2.54e-08	0	CGNL1
SERPINF1	1.41e-11	0.268439	0.571	0.348	2.82e-08	0	SERPINF1
DLK1	3.49e-11	0.414128	0.761	0.624	6.98e-08	0	DLK1
JUNB	6.07e-11	0.251223	0.853	0.676	1.21e-07	0	JUNB
MYL3	8.08e-11	-0.323853	0.865	0.905	1.62e-07	0	MYL3
ZNF503	3.08e-10	0.255057	0.637	0.47	6.16e-07	0	ZNF503
NRXN1	5.19e-10	0.26883	0.587	0.469	1.04e-06	0	NRXN1
STMN2	8.49e-10	0.254321	0.795	0.665	1.7e-06	0	STMN2
KLF2	1.09e-09	0.281948	0.521	0.318	2.18e-06	0	KLF2
ANKRD1	1.22e-09	-0.342068	0.834	0.879	2.44e-06	0	ANKRD1
MKI67	2.03e-09	-0.287512	0.413	0.508	4.06e-06	0	MKI67
MYH6	2.28e-09	-0.321055	0.9	0.938	4.57e-06	0	MYH6
TNFRSF12A	9.39e-09	-0.260522	0.749	0.809	1.88e-05	0	TNFRSF12A
CKM	1.38e-08	-0.341783	0.68	0.755	2.77e-05	0	CKM
HES1	1.69e-08	0.284687	0.653	0.47	3.39e-05	0	HES1
IGFBP7	5.58e-08	-0.300054	0.703	0.781	0.000111585	0	IGFBP7
TTN	1.06e-07	-0.312795	0.876	0.913	0.000212564	0	TTN
TAGLN2	4.25e-07	-0.276067	0.525	0.62	0.000850672	0	TAGLN2
CTD-2545M3,8	7.13e-07	-0.252759	0.888	0.909	0.00142575	0	CTD-2545M3,8
NUSAP1	3.11e-06	-0.270346	0.425	0.521	0.0062106	0	NUSAP1
HSPB7	3.61e-06	-0.250616	0.799	0.839	0.00722516	0	HSPB7
CCL2	0.000577245	-0.270165	0.49	0.56	1	0	CCL2
UBE2C	0.00161334	-0.262676	0.417	0.496	1	0	UBE2C
KIAA0101	0.00351096	-0.269297	0.475	0.495	1	0	KIAA0101
TNNC1,1	1.03e-102	0.642312	1	0.986	2.07e-99	1	TNNC1
MYL7	1.08e-99	0.49446	1	0.998	2.16e-96	1	MYL7
ACTC1	1.85e-99	0.477847	1	0.998	3.7e-96	1	ACTC1
MYL4	1.84e-95	0.571863	1	0.99	3.69e-92	1	MYL4
TNNT2	4.96e-88	0.492352	0.996	0.997	9.92e-85	1	TNNT2
NPPB	2.1e-81	0.624019	0.973	0.962	4.2e-78	1	NPPB
ACTB	7.45e-61	-0.548732	0.778	0.987	1.49e-57	1	ACTB
MYL3,1	7.54e-59	0.681475	0.93	0.89	1.51e-55	1	MYL3
COTL1	2.02e-55	-0.588424	0.292	0.777	4.04e-52	1	COTL1
SH3BGRL3	4.01e-52	-0.730926	0.28	0.894	8.01e-49	1	SH3BGRL3
TNNI1	3.31e-50	0.448096	0.946	0.969	6.62e-47	1	TNNI1
TUBA1C	5.07e-49	-0.477615	0.233	0.731	1.01e-45	1	TUBA1C
BEX1	1.76e-48	-0.626352	0.374	0.839	3.52e-45	1	BEX1
S100A10	4.62e-48	-0.774356	0.354	0.921	9.24e-45	1	S100A10
HTRA1	4.48e-46	-0.339142	0.148	0.645	8.95e-43	1	HTRA1
CCDC3	2.6e-44	-0.383992	0.261	0.663	5.21e-41	1	CCDC3
IGDCC3	2.71e-44	-0.336672	0.222	0.646	5.42e-41	1	IGDCC3
TWIST1,1	6.09e-44	-0.517496	0.218	0.689	1.22e-40	1	TWIST1
CEBPD	1.26e-43	-0.549986	0.191	0.725	2.52e-40	1	CEBPD
GBP4	1.41e-43	-0.285004	0.125	0.589	2.82e-40	1	GBP4
CCNB1	3.55e-43	-0.312363	0.152	0.561	7.1e-40	1	CCNB1
TUBB2B	9.2e-43	-0.431265	0.272	0.749	1.84e-39	1	TUBB2B
OCIAD2,1	1.13e-42	-0.456636	0.202	0.737	2.27e-39	1	OCIAD2
LIMCH1	9.23e-42	-0.400718	0.101	0.609	1.85e-38	1	LIMCH1
TMSB4X	1.04e-41	-0.519499	0.716	0.98	2.08e-38	1	TMSB4X
RAB11FIP1	3.62e-41	-0.26044	0.128	0.578	7.24e-38	1	RAB11FIP1
C10orf10	5.99e-41	-0.318027	0.105	0.533	1.2e-37	1	C10orf10
PCOLCE	2.64e-40	-0.519926	0.156	0.635	5.28e-37	1	PCOLCE
HMGA1	2.89e-40	-0.432337	0.432	0.754	5.78e-37	1	HMGA1
PSIP1	8.37e-40	-0.454327	0.14	0.676	1.67e-36	1	PSIP1
TM4SF1	2.15e-39	-0.357299	0.054	0.47	4.31e-36	1	TM4SF1
HES4	2.91e-39	-0.422358	0.486	0.801	5.82e-36	1	HES4
TPM3	3.11e-39	-0.551907	0.455	0.845	6.21e-36	1	TPM3
BTG2	3.69e-39	-0.473047	0.109	0.61	7.38e-36	1	BTG2
ROBO1	6.57e-39	-0.32009	0.241	0.679	1.31e-35	1	ROBO1
GATM	1.3e-38	-0.323706	0.121	0.53	2.6e-35	1	GATM
MEST	1.48e-38	-0.447716	0.459	0.794	2.96e-35	1	MEST
EGFL7	2.24e-38	-0.4145	0.206	0.666	4.49e-35	1	EGFL7
PHLDA1	2.4e-38	-0.547773	0.206	0.75	4.79e-35	1	PHLDA1
SDC2	3.08e-38	-0.326965	0.191	0.701	6.15e-35	1	SDC2
RCAN1	3.44e-38	-0.282586	0.206	0.606	6.88e-35	1	RCAN1
SPATS2L	9.79e-38	-0.465267	0.409	0.814	1.96e-34	1	SPATS2L
ID3,1	1.23e-37	-0.619507	0.58	0.953	2.45e-34	1	ID3
SH3BP5	1.69e-37	-0.284369	0.136	0.564	3.38e-34	1	SH3BP5
BLVRB	2.4e-37	-0.38121	0.113	0.616	4.79e-34	1	BLVRB
PHGDH	2.44e-37	-0.455137	0.171	0.652	4.89e-34	1	PHGDH
CSRP3	4.85e-37	0.598859	0.868	0.886	9.69e-34	1	CSRP3
SRM	7.74e-37	-0.367696	0.276	0.726	1.55e-33	1	SRM
ANKRD1,1	8.95e-37	0.605352	0.872	0.87	1.79e-33	1	ANKRD1
GADD45B	1.49e-36	-0.331323	0.125	0.576	2.98e-33	1	GADD45B
SNRNP25	1.62e-36	-0.31709	0.214	0.649	3.23e-33	1	SNRNP25
NUAK1	4.45e-36	-0.261384	0.089	0.475	8.91e-33	1	NUAK1
BUB3	4.58e-36	-0.380122	0.136	0.577	9.17e-33	1	BUB3
TWF2	6.26e-36	-0.303402	0.043	0.458	1.25e-32	1	TWF2
SQLE	1.06e-35	-0.424561	0.35	0.826	2.12e-32	1	SQLE
RANBP1	5.79e-35	-0.465467	0.35	0.852	1.16e-31	1	RANBP1
KLF6,1	8.35e-35	-0.625334	0.342	0.893	1.67e-31	1	KLF6
TGFB1I1	2.04e-34	-0.382482	0.21	0.697	4.07e-31	1	TGFB1I1
ZNF503,1	5.88e-34	-0.383222	0.125	0.588	1.18e-30	1	ZNF503
GPC3,1	6.15e-34	-0.498869	0.385	0.845	1.23e-30	1	GPC3
ID4	6.44e-34	-0.517133	0.257	0.791	1.29e-30	1	ID4
CCDC80	6.76e-34	-0.366595	0.377	0.808	1.35e-30	1	CCDC80
H2AFJ	2.47e-33	-0.378718	0.525	0.827	4.94e-30	1	H2AFJ
HMGN2	5.23e-33	-0.539063	0.416	0.905	1.05e-29	1	HMGN2
RND3	6.83e-33	-0.308793	0.125	0.561	1.37e-29	1	RND3
ITGA1	2.39e-32	-0.340536	0.292	0.805	4.77e-29	1	ITGA1
CCND2	3.05e-32	-0.465334	0.346	0.859	6.09e-29	1	CCND2
ALDH7A1	4.85e-32	-0.310929	0.226	0.595	9.71e-29	1	ALDH7A1
MYH6,1	6.14e-32	0.504285	0.907	0.936	1.23e-28	1	MYH6
RGS3	6.28e-32	-0.363279	0.409	0.78	1.26e-28	1	RGS3
PTN,1	6.54e-32	-0.662128	0.253	0.756	1.31e-28	1	PTN
LBH	8.85e-32	-0.294668	0.233	0.708	1.77e-28	1	LBH
SCD	1.48e-31	-0.276533	0.268	0.772	2.96e-28	1	SCD
ANXA2	1.85e-31	-0.60477	0.393	0.902	3.71e-28	1	ANXA2
PRRX1	2.18e-31	-0.410413	0.206	0.571	4.37e-28	1	PRRX1
HEY1	1.18e-30	-0.363884	0.44	0.758	2.36e-27	1	HEY1
H2AFX	1.28e-30	-0.35306	0.198	0.571	2.55e-27	1	H2AFX
TUBB2A	1.29e-30	-0.343536	0.424	0.763	2.58e-27	1	TUBB2A
TXNIP	1.63e-30	-0.366336	0.113	0.525	3.26e-27	1	TXNIP
GADD45A	1.93e-30	-0.461965	0.226	0.742	3.87e-27	1	GADD45A
H1F0	6.24e-30	-0.387712	0.074	0.462	1.25e-26	1	H1F0
GUCY1A3	6.44e-30	-0.355316	0.218	0.618	1.29e-26	1	GUCY1A3
CLU	8.87e-30	-0.256759	0.156	0.549	1.77e-26	1	CLU
PDLIM3	1.21e-29	-0.488326	0.323	0.861	2.43e-26	1	PDLIM3
HSPA8	1.29e-29	-0.566282	0.401	0.921	2.57e-26	1	HSPA8
TCF21	1.9e-29	-0.310718	0.152	0.527	3.81e-26	1	TCF21
ACAT2	2.56e-29	-0.351333	0.447	0.725	5.13e-26	1	ACAT2
C11orf96	2.65e-29	-0.301039	0.117	0.493	5.29e-26	1	C11orf96
CGNL1,1	3.03e-29	-0.337231	0.467	0.808	6.05e-26	1	CGNL1
TOP2A	3.31e-29	-0.316131	0.101	0.446	6.61e-26	1	TOP2A
AKAP12	6.11e-29	-0.363682	0.346	0.744	1.22e-25	1	AKAP12
PSMC4	6.63e-29	-0.350122	0.366	0.764	1.33e-25	1	PSMC4
LIMS1	6.9e-29	-0.351926	0.354	0.763	1.38e-25	1	LIMS1
NFKBIA	7.06e-29	-0.322596	0.191	0.648	1.41e-25	1	NFKBIA
GLIPR2	7.22e-29	-0.338634	0.444	0.723	1.44e-25	1	GLIPR2
UFD1L	1.02e-28	-0.318837	0.307	0.69	2.05e-25	1	UFD1L
PLK2,1	1.24e-28	-0.361429	0.265	0.677	2.49e-25	1	PLK2
CADM1	1.31e-28	-0.330904	0.463	0.755	2.63e-25	1	CADM1
PLA2G12A	1.62e-28	-0.268764	0.284	0.646	3.23e-25	1	PLA2G12A
PSMD14	1.92e-28	-0.311913	0.366	0.738	3.84e-25	1	PSMD14
S100A11	2.69e-28	-0.530369	0.615	0.947	5.38e-25	1	S100A11
SQSTM1	2.88e-28	-0.355378	0.424	0.824	5.76e-25	1	SQSTM1
KPNA2	6.76e-28	-0.302578	0.354	0.773	1.35e-24	1	KPNA2
YIPF5	1.42e-27	-0.275817	0.389	0.773	2.85e-24	1	YIPF5
PHACTR2	1.86e-27	-0.259495	0.296	0.69	3.71e-24	1	PHACTR2
MCM3	2.15e-27	-0.260146	0.358	0.631	4.3e-24	1	MCM3
RRAS	4.18e-27	-0.307581	0.226	0.639	8.36e-24	1	RRAS
MSX1	4.79e-27	-0.261879	0.339	0.639	9.58e-24	1	MSX1
ISG15	9.24e-27	-0.306333	0.432	0.725	1.85e-23	1	ISG15
TUBB	1.32e-26	-0.490436	0.724	0.969	2.64e-23	1	TUBB
MFAP4,1	2.37e-26	-0.372963	0.101	0.506	4.74e-23	1	MFAP4
SELM	2.46e-26	-0.319546	0.381	0.744	4.93e-23	1	SELM
PFN1	5.46e-26	-0.558894	0.486	0.928	1.09e-22	1	PFN1
DEK	6.13e-26	-0.334214	0.323	0.771	1.23e-22	1	DEK
MYLIP	6.53e-26	-0.336097	0.136	0.513	1.31e-22	1	MYLIP
HAND1,1	8.01e-26	-0.298151	0.475	0.707	1.6e-22	1	HAND1
STMN2,1	2.74e-25	-0.444095	0.498	0.733	5.47e-22	1	STMN2
NR4A1	3.01e-25	-0.375186	0.191	0.559	6.02e-22	1	NR4A1
GSTP1	5.75e-25	-0.407807	0.802	0.98	1.15e-21	1	GSTP1
PMEPA1	6.35e-25	-0.30198	0.307	0.652	1.27e-21	1	PMEPA1
RAI14	6.73e-25	-0.273781	0.409	0.694	1.35e-21	1	RAI14
LMO4	8.53e-25	-0.347193	0.482	0.825	1.71e-21	1	LMO4
PEG10	9.09e-25	-0.305707	0.377	0.669	1.82e-21	1	PEG10
SERPINF1,1	9.19e-25	-0.343234	0.082	0.461	1.84e-21	1	SERPINF1
CTSD	1.19e-24	-0.292254	0.479	0.822	2.39e-21	1	CTSD
CKS2	1.63e-24	-0.26322	0.214	0.572	3.27e-21	1	CKS2
CKS1B	3.54e-24	-0.345427	0.206	0.57	7.07e-21	1	CKS1B
ID2,1	7.23e-24	-0.374262	0.405	0.801	1.45e-20	1	ID2
C19orf48	8.83e-24	-0.254326	0.21	0.571	1.77e-20	1	C19orf48
CYR61	9.07e-24	-0.385265	0.218	0.656	1.81e-20	1	CYR61
JUNB,1	1.04e-23	-0.400607	0.346	0.792	2.08e-20	1	JUNB
TMPO	1.07e-23	-0.280206	0.28	0.64	2.14e-20	1	TMPO
TAGLN2,1	1.08e-23	-0.381439	0.315	0.668	2.17e-20	1	TAGLN2
ACTN1	1.13e-23	-0.393893	0.576	0.872	2.26e-20	1	ACTN1
IGFBP4,1	1.76e-23	-0.287317	0.304	0.621	3.51e-20	1	IGFBP4
CENPF	1.92e-23	-0.297077	0.265	0.565	3.84e-20	1	CENPF
ODC1	2.37e-23	-0.269456	0.525	0.787	4.74e-20	1	ODC1
FOXC1	5.22e-23	-0.371092	0.405	0.661	1.04e-19	1	FOXC1
HMGCS1	5.38e-23	-0.304121	0.525	0.784	1.08e-19	1	HMGCS1
PLAGL1	6.02e-23	-0.295593	0.307	0.645	1.2e-19	1	PLAGL1
ANP32E	6.29e-23	-0.277236	0.471	0.742	1.26e-19	1	ANP32E
ARPC1B	1.34e-22	-0.364568	0.416	0.742	2.68e-19	1	ARPC1B
CLTB	2.59e-22	-0.255767	0.451	0.748	5.18e-19	1	CLTB
HMGB3	2.69e-22	-0.254895	0.412	0.691	5.38e-19	1	HMGB3
PRDX1	4.83e-22	-0.499955	0.615	0.978	9.65e-19	1	PRDX1
HAPLN1	4.87e-22	-0.386213	0.514	0.746	9.74e-19	1	HAPLN1
ID1	7.58e-22	-0.388333	0.362	0.822	1.52e-18	1	ID1
NEAT1	1.18e-21	-0.467108	0.677	0.965	2.36e-18	1	NEAT1
S100A6	1.39e-21	-0.328726	0.424	0.824	2.77e-18	1	S100A6
TXN	1.73e-21	-0.477787	0.529	0.888	3.45e-18	1	TXN
BST2	1.95e-21	-0.309407	0.237	0.548	3.89e-18	1	BST2
FILIP1L	2.12e-21	-0.259718	0.128	0.514	4.25e-18	1	FILIP1L
PMP22	2.54e-21	-0.301155	0.436	0.658	5.09e-18	1	PMP22
MSMO1	2.63e-21	-0.268431	0.494	0.758	5.27e-18	1	MSMO1
RAB32	6.87e-21	-0.325246	0.35	0.609	1.37e-17	1	RAB32
RAMP2,1	9.92e-21	-0.296599	0.148	0.473	1.98e-17	1	RAMP2
LMO2	1.01e-20	-0.25076	0.171	0.464	2.02e-17	1	LMO2
JUN	1.52e-20	-0.413978	0.381	0.866	3.03e-17	1	JUN
HN1	2.3e-20	-0.339243	0.599	0.885	4.6e-17	1	HN1
PLIN2	4.59e-20	-0.31549	0.44	0.685	9.17e-17	1	PLIN2
CENPW	6.44e-20	-0.361619	0.428	0.634	1.29e-16	1	CENPW
CRABP2	8.72e-20	-0.43891	0.451	0.893	1.74e-16	1	CRABP2
FOS	1.88e-19	-0.394944	0.206	0.591	3.76e-16	1	FOS
CDKN1C	2.58e-19	-0.31061	0.537	0.823	5.15e-16	1	CDKN1C
CLIC1	2.91e-19	-0.405785	0.588	0.918	5.82e-16	1	CLIC1
RDX	3.68e-19	-0.301952	0.518	0.868	7.37e-16	1	RDX
ENO3	4.96e-19	0.552412	0.747	0.742	9.93e-16	1	ENO3
RGS5	5.88e-19	-0.280744	0.405	0.737	1.18e-15	1	RGS5
IGFBP5	2.81e-18	-0.474144	0.346	0.746	5.61e-15	1	IGFBP5
GSTO1	3.75e-18	-0.374627	0.416	0.86	7.49e-15	1	GSTO1
COL6A3	4.6e-18	-0.310778	0.432	0.754	9.2e-15	1	COL6A3
NR2F2	4.62e-18	-0.269797	0.202	0.542	9.23e-15	1	NR2F2
MIS18BP1	7.45e-18	-0.259603	0.14	0.43	1.49e-14	1	MIS18BP1
LGALS1	8.24e-18	-0.419366	0.253	0.622	1.65e-14	1	LGALS1
CTSC	1.63e-17	-0.300146	0.35	0.641	3.26e-14	1	CTSC
HIST1H4C	2.64e-17	-0.314481	0.276	0.694	5.29e-14	1	HIST1H4C
C19orf10	3.55e-17	-0.262726	0.56	0.857	7.1e-14	1	C19orf10
EMP3	3.99e-17	-0.251938	0.642	0.907	7.98e-14	1	EMP3
SEMA5A	4.06e-17	-0.255322	0.156	0.449	8.13e-14	1	SEMA5A
NASP	4.56e-17	-0.260875	0.595	0.886	9.12e-14	1	NASP
DDIT4	6.34e-17	-0.285611	0.3	0.586	1.27e-13	1	DDIT4
FABP5	9.58e-17	-0.2958	0.576	0.858	1.92e-13	1	FABP5
TUBA1A	1.01e-16	-0.359402	0.79	0.97	2.02e-13	1	TUBA1A
CREB5	1.61e-16	-0.260474	0.432	0.653	3.23e-13	1	CREB5
ACTA1	3.53e-16	0.451971	0.654	0.676	7.07e-13	1	ACTA1
TTN,1	4.67e-16	0.341762	0.856	0.918	9.33e-13	1	TTN
STMN1	8.06e-16	-0.433285	0.525	0.928	1.61e-12	1	STMN1
SLC25A4	1.62e-15	0.421233	0.802	0.864	3.24e-12	1	SLC25A4
TUBB4B	3.07e-15	-0.308505	0.611	0.894	6.15e-12	1	TUBB4B
TCAP	3.63e-15	0.563278	0.708	0.697	7.26e-12	1	TCAP
CKM,1	4.88e-15	0.558937	0.739	0.742	9.75e-12	1	CKM
CCDC34	5.51e-15	-0.254742	0.128	0.414	1.1e-11	1	CCDC34
UCHL1	9.03e-15	-0.309592	0.56	0.809	1.81e-11	1	UCHL1
HES1,1	1.62e-14	-0.335655	0.214	0.571	3.24e-11	1	HES1
ARL6IP1	2.75e-14	-0.269183	0.432	0.635	5.51e-11	1	ARL6IP1
CTSB	5.27e-14	-0.328999	0.638	0.919	1.05e-10	1	CTSB
HSPB7,1	6.05e-14	0.444597	0.79	0.841	1.21e-10	1	HSPB7
PGK1	6.36e-14	-0.288707	0.381	0.873	1.27e-10	1	PGK1
KLF2,1	6.41e-14	-0.255249	0.109	0.413	1.28e-10	1	KLF2
SFRP1,1	8.4e-14	-0.338223	0.805	0.975	1.68e-10	1	SFRP1
TGFBI	1.31e-13	-0.253113	0.514	0.738	2.62e-10	1	TGFBI
SOX9	2.9e-13	-0.274484	0.409	0.595	5.81e-10	1	SOX9
FXYD5	3.94e-13	-0.331986	0.327	0.553	7.89e-10	1	FXYD5
POMP	4.2e-13	-0.351731	0.584	0.931	8.41e-10	1	POMP
LMNA	7.33e-13	-0.269454	0.556	0.88	1.47e-09	1	LMNA
CALM1	1.07e-12	-0.357727	0.693	0.964	2.14e-09	1	CALM1
H2AFZ	2.67e-12	-0.324342	0.716	0.955	5.34e-09	1	H2AFZ
RHOB	3.82e-12	-0.285906	0.342	0.576	7.64e-09	1	RHOB
IGFBP3	1.51e-11	-0.26916	0.588	0.805	3.02e-08	1	IGFBP3
VCAN	2.83e-11	-0.340113	0.708	0.973	5.65e-08	1	VCAN
PRDX6	1.67e-10	-0.265394	0.669	0.92	3.34e-07	1	PRDX6
TIMP1	1.14e-09	-0.305721	0.728	0.951	2.27e-06	1	TIMP1
CTD-2545M3,8,1	5.35e-09	0.287573	0.813	0.927	1.07e-05	1	CTD-2545M3,8
IGF2	1.2e-07	-0.280927	0.658	0.965	0.00023964	1	IGF2
FITM1	1.41e-07	0.264598	0.459	0.374	0.000282774	1	FITM1
PLN,1	2.69e-07	0.38071	0.56	0.622	0.000538613	1	PLN
HMGB1	8.86e-07	-0.262594	0.821	0.975	0.00177136	1	HMGB1
B2M	1.07e-06	-0.262673	0.732	0.97	0.0021331	1	B2M
NPPA	4.63e-06	0.323748	0.502	0.506	0.00925254	1	NPPA
LAD1	5.37e-06	0.305465	0.381	0.293	0.0107398	1	LAD1
TNFRSF12A,1	6.12e-06	0.268615	0.735	0.812	0.0122413	1	TNFRSF12A
CALD1	1.15e-05	-0.268744	0.665	0.949	0.0230949	1	CALD1
IGFBP6	2.21e-05	0.284409	0.533	0.497	0.0442803	1	IGFBP6
UBC	8.09e-05	-0.251783	0.732	0.98	0.161848	1	UBC
CRYAB	0.000154642	0.436703	0.634	0.716	0.309285	1	CRYAB
ADPRHL1	0.000436432	0.273799	0.529	0.527	0.872864	1	ADPRHL1
TNNI3	0.00216668	0.438201	0.44	0.467	1	1	TNNI3
VIM	1.33e-52	0.305398	1	0.976	2.67e-49	2	VIM
SH3BGRL3,1	1.99e-47	0.530273	0.991	0.737	3.98e-44	2	SH3BGRL3
H2AFJ,1	5.59e-45	0.484469	0.947	0.736	1.12e-41	2	H2AFJ
S100A11,1	5.73e-44	0.404124	1	0.862	1.15e-40	2	S100A11
TNNI1,1	7.91e-43	-0.493094	0.969	0.963	1.58e-39	2	TNNI1
SERPINE2	2.91e-41	0.585218	0.974	0.713	5.82e-38	2	SERPINE2
CTSB,1	3.96e-41	0.511336	0.978	0.844	7.92e-38	2	CTSB
TIMP1,1	6.48e-41	0.423088	0.991	0.893	1.3e-37	2	TIMP1
PDLIM3,1	1.76e-40	0.547576	0.987	0.716	3.52e-37	2	PDLIM3
TNNT2,1	9.78e-40	-0.387203	1	0.997	1.96e-36	2	TNNT2
S100A6,1	1.12e-39	0.569545	0.952	0.709	2.25e-36	2	S100A6
SELM,1	5.82e-39	0.493247	0.921	0.628	1.16e-35	2	SELM
MYL7,1	2.39e-38	-0.335825	1	0.998	4.78e-35	2	MYL7
EMP3,1	3e-35	0.372241	0.978	0.834	6e-32	2	EMP3
LGALS1,1	1.14e-34	0.712589	0.828	0.498	2.29e-31	2	LGALS1
MYL4,1	1.42e-33	-0.368043	1	0.99	2.84e-30	2	MYL4
BEX1,1	8.96e-33	0.498309	0.952	0.713	1.79e-29	2	BEX1
ANXA2,1	1.6e-32	0.443041	0.952	0.778	3.2e-29	2	ANXA2
PRRX1,1	5.55e-32	0.445563	0.78	0.448	1.11e-28	2	PRRX1
COTL1,1	6.04e-32	0.435672	0.903	0.644	1.21e-28	2	COTL1
PMP22,1	1.25e-31	0.384688	0.833	0.574	2.5e-28	2	PMP22
TMSB4X,1	2.35e-31	0.285918	0.996	0.918	4.69e-28	2	TMSB4X
HAPLN1,1	6.5e-31	0.523935	0.881	0.667	1.3e-27	2	HAPLN1
ARPC1B,1	7.58e-31	0.43365	0.894	0.639	1.52e-27	2	ARPC1B
TM4SF1,1	8.04e-31	0.412962	0.696	0.332	1.61e-27	2	TM4SF1
GFPT2	8.32e-31	0.290539	0.678	0.382	1.66e-27	2	GFPT2
TAGLN2,2	1.04e-30	0.485906	0.859	0.551	2.08e-27	2	TAGLN2
ACTC1,1	1.13e-30	-0.282611	1	0.998	2.26e-27	2	ACTC1
CLIC1,1	1.36e-30	0.361738	0.978	0.832	2.72e-27	2	CLIC1
SRM,1	6.38e-30	0.408361	0.894	0.592	1.28e-26	2	SRM
B2M,1	2.03e-29	0.306471	1	0.91	4.07e-26	2	B2M
TXN,1	8.26e-29	0.377177	0.991	0.787	1.65e-25	2	TXN
TNNC1,2	4.2e-28	-0.369007	0.996	0.987	8.4e-25	2	TNNC1
SPATS2L,1	1.08e-27	0.385214	0.96	0.694	2.17e-24	2	SPATS2L
TPM3,1	2.24e-27	0.380155	0.969	0.733	4.48e-24	2	TPM3
KDELR3	3.44e-27	0.344321	0.859	0.591	6.87e-24	2	KDELR3
RCN3	3.61e-27	0.368197	0.731	0.514	7.23e-24	2	RCN3
C11orf96,1	5.93e-27	0.58299	0.678	0.372	1.19e-23	2	C11orf96
ITGA5	6.56e-27	0.290263	0.797	0.456	1.31e-23	2	ITGA5
CCL2,1	1.73e-26	0.656813	0.775	0.502	3.45e-23	2	CCL2
SDC2,1	3.4e-26	0.350427	0.877	0.552	6.81e-23	2	SDC2
PRDX1,1	4.69e-26	0.278222	0.982	0.895	9.37e-23	2	PRDX1
C19orf10,1	2.15e-25	0.356603	0.96	0.77	4.29e-22	2	C19orf10
LMNA,1	5.18e-25	0.361056	0.965	0.791	1.04e-21	2	LMNA
TGFB1I1,1	1.22e-24	0.370287	0.855	0.557	2.43e-21	2	TGFB1I1
PHLDA2	1.54e-24	0.309092	0.626	0.381	3.09e-21	2	PHLDA2
TUBB2A,1	1.73e-24	0.360492	0.907	0.659	3.46e-21	2	TUBB2A
MGP	5.74e-24	0.620966	0.652	0.319	1.15e-20	2	MGP
TUBA1C,1	9.02e-24	0.35866	0.877	0.591	1.8e-20	2	TUBA1C
PHLDA1,1	9.37e-24	0.399528	0.899	0.598	1.87e-20	2	PHLDA1
STC2,1	1.13e-23	0.382632	0.762	0.516	2.26e-20	2	STC2
NPW	3.9e-23	0.316969	0.722	0.546	7.79e-20	2	NPW
PAPPA	2.87e-22	0.335063	0.802	0.551	5.74e-19	2	PAPPA
TPM2	3.48e-22	0.289926	0.991	0.906	6.95e-19	2	TPM2
GSTO1,1	4.05e-22	0.346588	0.956	0.741	8.09e-19	2	GSTO1
TNC	5.87e-22	0.437797	0.793	0.572	1.17e-18	2	TNC
IGFBP7,1	1.13e-21	0.436922	0.912	0.738	2.26e-18	2	IGFBP7
ITGA1,1	1.56e-21	0.342898	0.916	0.668	3.12e-18	2	ITGA1
RRAS,1	1.62e-21	0.337181	0.815	0.511	3.24e-18	2	RRAS
UCHL1,1	1.66e-21	0.390019	0.907	0.733	3.31e-18	2	UCHL1
FXYD5,1	2.63e-21	0.379471	0.727	0.468	5.26e-18	2	FXYD5
STMN2,2	2.7e-21	0.422921	0.828	0.662	5.39e-18	2	STMN2
CALM1,1	3.5e-21	0.258947	0.978	0.901	7e-18	2	CALM1
SLC12A2	4.01e-21	0.253763	0.626	0.347	8.01e-18	2	SLC12A2
NPPB,1	7.78e-21	-0.328972	0.978	0.962	1.56e-17	2	NPPB
NEAT1,1	8.38e-21	0.339666	0.991	0.895	1.68e-17	2	NEAT1
C10orf10,1	1.03e-20	0.274454	0.692	0.406	2.06e-17	2	C10orf10
ROBO1,1	1.12e-20	0.329799	0.806	0.556	2.25e-17	2	ROBO1
SLC27A3	1.24e-20	0.270684	0.784	0.571	2.47e-17	2	SLC27A3
LIMS1,1	5.69e-20	0.319934	0.903	0.644	1.14e-16	2	LIMS1
CEBPD,1	8.48e-20	0.367373	0.894	0.572	1.7e-16	2	CEBPD
RGS3,1	1.31e-19	0.345286	0.89	0.675	2.62e-16	2	RGS3
TWF2,1	1.35e-19	0.266666	0.648	0.328	2.7e-16	2	TWF2
S100A16	1.96e-19	0.273961	0.683	0.41	3.92e-16	2	S100A16
PDLIM1	3.04e-19	0.351448	0.903	0.736	6.07e-16	2	PDLIM1
COL9A3	3.6e-19	0.354962	0.907	0.652	7.2e-16	2	COL9A3
SORD	5.65e-19	0.282124	0.793	0.565	1.13e-15	2	SORD
LOXL2	1.45e-18	0.288495	0.789	0.571	2.89e-15	2	LOXL2
IL33	1.66e-18	0.284152	0.41	0.118	3.31e-15	2	IL33
CD59	3.26e-18	0.31276	0.894	0.725	6.51e-15	2	CD59
TSPO	6.14e-18	0.33237	0.661	0.399	1.23e-14	2	TSPO
POMP,1	6.64e-18	0.275759	0.982	0.843	1.33e-14	2	POMP
S100A10,1	7.56e-18	0.344872	0.987	0.781	1.51e-14	2	S100A10
LIPA	9.05e-18	0.28464	0.678	0.449	1.81e-14	2	LIPA
RP11-14N7,2	1.04e-17	0.264761	0.67	0.382	2.08e-14	2	RP11-14N7,2
GLIPR1	1.34e-17	0.288258	0.634	0.372	2.69e-14	2	GLIPR1
FAM107B	1.64e-17	0.273275	0.837	0.648	3.28e-14	2	FAM107B
PRKCDBP	2.73e-17	0.268774	0.643	0.483	5.46e-14	2	PRKCDBP
PFN1,1	5.87e-17	0.295476	0.991	0.817	1.17e-13	2	PFN1
COL9A2	6.87e-17	0.334291	0.639	0.482	1.37e-13	2	COL9A2
SAT1	9.23e-17	0.370031	0.894	0.705	1.85e-13	2	SAT1
ATP6V0E1	1.2e-16	0.269188	0.925	0.774	2.39e-13	2	ATP6V0E1
ID3,2	1.4e-16	0.296034	0.987	0.862	2.79e-13	2	ID3
HLA-B	1.55e-16	0.306867	0.7	0.494	3.1e-13	2	HLA-B
IER3	2.59e-16	0.409903	0.78	0.558	5.18e-13	2	IER3
SPARC	6.38e-16	0.273304	0.996	0.857	1.28e-12	2	SPARC
HMGB2	7.64e-16	-0.436379	0.463	0.635	1.53e-12	2	HMGB2
FOXC1,1	1.31e-15	0.255731	0.802	0.576	2.62e-12	2	FOXC1
NCOA7	1.74e-15	0.269983	0.595	0.309	3.48e-12	2	NCOA7
MYL3,2	2.69e-15	-0.373307	0.907	0.895	5.39e-12	2	MYL3
HLA-C	3.89e-15	0.278226	0.678	0.482	7.78e-12	2	HLA-C
REXO2	1.09e-14	0.267352	0.863	0.628	2.18e-11	2	REXO2
PLAT	1.14e-14	0.330712	0.89	0.727	2.29e-11	2	PLAT
KIAA0101,1	1.91e-14	-0.307078	0.308	0.527	3.81e-11	2	KIAA0101
TALDO1	5.1e-14	0.256393	0.855	0.639	1.02e-10	2	TALDO1
SQSTM1,1	7.97e-14	0.271965	0.894	0.72	1.59e-10	2	SQSTM1
CSRP3,1	1.4e-13	-0.357054	0.877	0.883	2.8e-10	2	CSRP3
SOX9,1	1.42e-13	0.307411	0.7	0.532	2.83e-10	2	SOX9
CTHRC1	3.1e-13	0.250225	0.656	0.551	6.21e-10	2	CTHRC1
LIMCH1,1	6.91e-13	0.260982	0.705	0.476	1.38e-09	2	LIMCH1
CD9	1.57e-12	0.281195	0.546	0.313	3.15e-09	2	CD9
COL1A2	1.94e-12	0.254828	0.947	0.855	3.88e-09	2	COL1A2
ID4,1	3.22e-12	0.32025	0.872	0.655	6.44e-09	2	ID4
SERPINE1	4.19e-12	0.333994	0.414	0.18	8.37e-09	2	SERPINE1
TCF21,1	1.04e-11	0.346049	0.59	0.43	2.07e-08	2	TCF21
KLF6,2	1.94e-11	0.275762	0.952	0.758	3.88e-08	2	KLF6
MYH6,2	3.04e-11	-0.349814	0.947	0.928	6.07e-08	2	MYH6
LUM	5.71e-11	-0.317964	0.392	0.557	1.14e-07	2	LUM
TTN,2	1.13e-10	-0.34514	0.938	0.9	2.27e-07	2	TTN
TAGLN	7.46e-10	0.291783	0.943	0.843	1.49e-06	2	TAGLN
TECRL	3.29e-09	-0.354206	0.493	0.618	6.58e-06	2	TECRL
ANKRD1,2	4.1e-09	-0.328223	0.907	0.863	8.19e-06	2	ANKRD1
CTD-2545M3,8,2	5.86e-09	-0.283434	0.947	0.897	1.17e-05	2	CTD-2545M3,8
ENO3,1	7.44e-09	-0.345763	0.727	0.746	1.49e-05	2	ENO3
HSPB7,2	8.54e-09	-0.31501	0.859	0.826	1.71e-05	2	HSPB7
MKI67,1	3.92e-08	-0.295734	0.396	0.509	7.84e-05	2	MKI67
CYP1B1	1.62e-07	0.302376	0.524	0.385	0.00032305	2	CYP1B1
CYR61,1	4.09e-07	0.250147	0.709	0.547	0.000817536	2	CYR61
HAND1,2	6.74e-07	-0.27454	0.634	0.669	0.00134797	2	HAND1
TCAP,1	9.22e-07	-0.329153	0.661	0.706	0.00184415	2	TCAP
TOP2A,1	1.49e-06	-0.339786	0.26	0.406	0.00297885	2	TOP2A
IL8	1.64e-06	0.263546	0.361	0.239	0.00327208	2	IL8
CD44	2.72e-06	0.258776	0.423	0.285	0.00544958	2	CD44
ACTN2	3.62e-06	-0.310295	0.577	0.647	0.00723843	2	ACTN2
NEBL	6.52e-06	-0.291163	0.568	0.632	0.0130341	2	NEBL
AGT	6.56e-06	0.335342	0.396	0.262	0.0131162	2	AGT
SMC4	9.22e-06	-0.256985	0.441	0.529	0.0184362	2	SMC4
IL32	1.22e-05	0.355184	0.515	0.421	0.0243734	2	IL32
CENPF,1	2.87e-05	-0.389256	0.427	0.525	0.0574666	2	CENPF
FAM162A	5.75e-05	-0.261717	0.736	0.715	0.115062	2	FAM162A
PCDH7	8.61e-05	-0.27838	0.524	0.571	0.172262	2	PCDH7
MYH7	0.000362565	-0.271225	0.643	0.681	0.72513	2	MYH7
DCN	0.000898969	-0.352164	0.26	0.34	1	2	DCN
SLIT3	0.00103867	-0.256545	0.485	0.53	1	2	SLIT3
CKM,2	0.00359951	-0.274011	0.789	0.732	1	2	CKM
SLN	0.00764451	0.27045	0.445	0.372	1	2	SLN
CENPF,2	7.3e-95	1.19086	0.951	0.432	1.46e-91	3	CENPF
HMGB1,1	1.75e-86	0.512379	1	0.937	3.5e-83	3	HMGB1
NUSAP1,1	1.95e-84	0.989043	0.893	0.434	3.91e-81	3	NUSAP1
H2AFZ,1	8.3e-84	0.59147	0.99	0.897	1.66e-80	3	H2AFZ
BIRC5	1.47e-83	0.840359	0.902	0.42	2.94e-80	3	BIRC5
TOP2A,2	2.23e-83	1.23017	0.878	0.295	4.46e-80	3	TOP2A
TUBA1B	1.68e-82	0.538652	1	0.937	3.36e-79	3	TUBA1B
TUBB,1	7.53e-82	0.493609	1	0.909	1.51e-78	3	TUBB
CKS1B,1	4.85e-81	0.927246	0.932	0.426	9.71e-78	3	CKS1B
TYMS	1.97e-80	0.896794	0.927	0.414	3.94e-77	3	TYMS
MKI67,2	9.47e-78	0.945592	0.863	0.425	1.89e-74	3	MKI67
CENPW,1	3.72e-77	0.822572	0.946	0.534	7.44e-74	3	CENPW
H2AFX,1	4.52e-77	0.854905	0.922	0.427	9.05e-74	3	H2AFX
UBE2C,1	1.77e-75	0.959648	0.859	0.415	3.54e-72	3	UBE2C
ASPM	3.07e-75	0.828389	0.854	0.402	6.14e-72	3	ASPM
TMPO,1	4.25e-73	0.74467	0.961	0.505	8.51e-70	3	TMPO
SMC4,1	5.21e-73	0.829868	0.898	0.447	1.04e-69	3	SMC4
GTSE1	1.41e-72	0.709311	0.834	0.378	2.83e-69	3	GTSE1
HMGN2,1	3.17e-71	0.68612	0.985	0.784	6.34e-68	3	HMGN2
CCNB1,1	6.09e-71	0.880624	0.873	0.416	1.22e-67	3	CCNB1
CCNA2	7.6e-71	0.632191	0.771	0.242	1.52e-67	3	CCNA2
TPX2	1.07e-69	0.813219	0.873	0.454	2.13e-66	3	TPX2
ORC6	2.85e-69	0.712642	0.907	0.506	5.69e-66	3	ORC6
HMGB2,1	5.76e-68	0.862731	0.922	0.551	1.15e-64	3	HMGB2
KIAA0101,2	6.52e-68	0.833168	0.878	0.423	1.3e-64	3	KIAA0101
DEK,1	2.69e-67	0.677962	0.98	0.636	5.37e-64	3	DEK
TK1	1.04e-66	0.732539	0.81	0.3	2.08e-63	3	TK1
CDK1	3.22e-66	0.870658	0.8	0.285	6.45e-63	3	CDK1
ZWINT	4.4e-64	0.61927	0.82	0.344	8.8e-61	3	ZWINT
CENPK	8.15e-64	0.633977	0.795	0.271	1.63e-60	3	CENPK
FAM64A	4.43e-63	0.431393	0.644	0.174	8.87e-60	3	FAM64A
CCNB2	5.25e-62	0.725922	0.771	0.274	1.05e-58	3	CCNB2
MYBL2	6.15e-62	0.608551	0.81	0.439	1.23e-58	3	MYBL2
STMN1,1	1.14e-61	0.527498	1	0.826	2.29e-58	3	STMN1
CLSPN	1.21e-61	0.663191	0.805	0.339	2.41e-58	3	CLSPN
NASP,1	4.98e-59	0.580082	0.98	0.805	9.96e-56	3	NASP
SMC2	5.75e-59	0.629455	0.878	0.421	1.15e-55	3	SMC2
RRM1	1.21e-58	0.604687	0.82	0.343	2.42e-55	3	RRM1
RRM2	1.59e-58	0.69751	0.795	0.397	3.18e-55	3	RRM2
PRC1	1.87e-58	0.744167	0.805	0.364	3.74e-55	3	PRC1
LMNB1	7.71e-58	0.610996	0.824	0.372	1.54e-54	3	LMNB1
GMNN	9.24e-58	0.576571	0.863	0.378	1.85e-54	3	GMNN
KIF20B	1.35e-57	0.671353	0.834	0.436	2.7e-54	3	KIF20B
KIF4A	3.07e-57	0.494863	0.707	0.261	6.14e-54	3	KIF4A
SKA1	3.92e-57	0.420433	0.712	0.315	7.84e-54	3	SKA1
NDC80	1.75e-56	0.560002	0.761	0.356	3.5e-53	3	NDC80
PTTG1	1.42e-55	0.783295	0.878	0.521	2.84e-52	3	PTTG1
NCAPD2	2.72e-55	0.477637	0.698	0.174	5.45e-52	3	NCAPD2
TUBB4B,1	3.19e-55	0.583079	0.995	0.814	6.38e-52	3	TUBB4B
VRK1	8.05e-54	0.473913	0.79	0.372	1.61e-50	3	VRK1
KIF15	2.53e-53	0.404884	0.668	0.223	5.07e-50	3	KIF15
UBE2T	3.05e-53	0.606072	0.805	0.409	6.09e-50	3	UBE2T
PSIP1,1	8.41e-53	0.627218	0.932	0.514	1.68e-49	3	PSIP1
HIST1H4C,1	1.12e-52	1.05539	0.922	0.562	2.24e-49	3	HIST1H4C
DTYMK	1.9e-52	0.585185	0.878	0.515	3.79e-49	3	DTYMK
ITGB3BP	2.1e-51	0.506149	0.761	0.25	4.19e-48	3	ITGB3BP
CENPU	8.38e-51	0.489451	0.737	0.321	1.68e-47	3	CENPU
MAD2L1	3.49e-50	0.630274	0.79	0.395	6.97e-47	3	MAD2L1
AURKB	1.52e-49	0.70226	0.761	0.385	3.05e-46	3	AURKB
KIF11	2.07e-49	0.563566	0.741	0.367	4.14e-46	3	KIF11
TMSB15A	3.91e-49	0.554739	0.771	0.265	7.83e-46	3	TMSB15A
KIF22	4.45e-49	0.518838	0.746	0.339	8.89e-46	3	KIF22
C21orf58	8.31e-49	0.440815	0.702	0.259	1.66e-45	3	C21orf58
MCM7	1.8e-48	0.595951	0.834	0.459	3.59e-45	3	MCM7
CKS2,1	3.19e-48	0.629016	0.863	0.442	6.39e-45	3	CKS2
CDCA5	6.29e-48	0.436676	0.727	0.382	1.26e-44	3	CDCA5
CKAP2	1.31e-47	0.523138	0.746	0.321	2.61e-44	3	CKAP2
RNASEH2A	1.43e-47	0.52119	0.795	0.383	2.85e-44	3	RNASEH2A
UBE2S	1.87e-47	0.620886	0.937	0.714	3.74e-44	3	UBE2S
BUB1	5.8e-47	0.431168	0.707	0.33	1.16e-43	3	BUB1
DNAJC9	5.81e-47	0.491584	0.859	0.491	1.16e-43	3	DNAJC9
CKAP2L	7.05e-47	0.43387	0.678	0.304	1.41e-43	3	CKAP2L
BUB1B	7.47e-47	0.437543	0.688	0.319	1.49e-43	3	BUB1B
USP1	9.12e-47	0.537097	0.82	0.391	1.82e-43	3	USP1
CDKN3	4.14e-46	0.596692	0.722	0.31	8.28e-43	3	CDKN3
HMGB3,1	5.27e-46	0.567581	0.902	0.592	1.05e-42	3	HMGB3
DIAPH3	8.54e-46	0.493993	0.693	0.274	1.71e-42	3	DIAPH3
KPNA2,1	8.9e-46	0.659643	0.917	0.656	1.78e-42	3	KPNA2
NCAPG	5.45e-45	0.484461	0.654	0.25	1.09e-41	3	NCAPG
DLGAP5	6.09e-45	0.618015	0.722	0.359	1.22e-41	3	DLGAP5
DUT	3.01e-44	0.595652	0.878	0.49	6.02e-41	3	DUT
RPA3	4.55e-44	0.489727	0.854	0.466	9.1e-41	3	RPA3
RANBP1,1	4.7e-44	0.52507	0.946	0.725	9.4e-41	3	RANBP1
MCM3,1	5.06e-44	0.485155	0.854	0.532	1.01e-40	3	MCM3
NUDT1	6.36e-44	0.522745	0.834	0.473	1.27e-40	3	NUDT1
NUF2	1.58e-43	0.542444	0.698	0.338	3.17e-40	3	NUF2
ATAD2	2.19e-43	0.554554	0.78	0.438	4.38e-40	3	ATAD2
CASC5	3.43e-43	0.49829	0.707	0.39	6.87e-40	3	CASC5
CHEK1	3.69e-43	0.471331	0.761	0.383	7.38e-40	3	CHEK1
SPC25	6.26e-43	0.530385	0.693	0.304	1.25e-39	3	SPC25
TACC3	8.63e-43	0.541875	0.741	0.44	1.73e-39	3	TACC3
RAD51AP1	2.87e-42	0.528676	0.678	0.282	5.75e-39	3	RAD51AP1
MIS18BP1,1	3.58e-42	0.540209	0.746	0.311	7.16e-39	3	MIS18BP1
PCNA	1.26e-41	0.562982	0.785	0.388	2.52e-38	3	PCNA
CDC20	1.28e-41	0.629674	0.707	0.317	2.56e-38	3	CDC20
GGH	1.55e-40	0.433833	0.82	0.487	3.1e-37	3	GGH
PBK	6.76e-40	0.455954	0.693	0.328	1.35e-36	3	PBK
BUB3,1	1e-39	0.498875	0.829	0.436	2.01e-36	3	BUB3
CDT1	1.99e-39	0.416825	0.727	0.415	3.97e-36	3	CDT1
HELLS	2.06e-39	0.498574	0.785	0.386	4.13e-36	3	HELLS
TMEM97	2.8e-39	0.452076	0.815	0.434	5.59e-36	3	TMEM97
CDC25C	3.03e-39	0.281173	0.61	0.265	6.06e-36	3	CDC25C
CEP55	1.54e-38	0.381268	0.6	0.199	3.08e-35	3	CEP55
MELK	3.86e-38	0.411131	0.678	0.344	7.72e-35	3	MELK
PSMC3IP	3.95e-38	0.380238	0.639	0.255	7.9e-35	3	PSMC3IP
FOXM1	9.97e-38	0.376947	0.693	0.368	1.99e-34	3	FOXM1
RFC4	1.37e-37	0.393918	0.751	0.368	2.74e-34	3	RFC4
POC1A	1.97e-37	0.334356	0.678	0.385	3.95e-34	3	POC1A
DBF4	2.97e-37	0.443221	0.741	0.433	5.94e-34	3	DBF4
EZH2	3.04e-37	0.451909	0.771	0.445	6.07e-34	3	EZH2
CENPM	4.18e-37	0.440889	0.712	0.362	8.36e-34	3	CENPM
ASF1B	4.57e-37	0.271546	0.6	0.269	9.15e-34	3	ASF1B
KIF23	6.35e-37	0.472544	0.707	0.409	1.27e-33	3	KIF23
KIAA1524	7.14e-37	0.37813	0.62	0.233	1.43e-33	3	KIAA1524
KIFC1	9.18e-37	0.422899	0.668	0.381	1.84e-33	3	KIFC1
CCDC34,1	2.14e-36	0.449032	0.732	0.296	4.27e-33	3	CCDC34
CENPE	2.26e-36	0.592972	0.712	0.406	4.53e-33	3	CENPE
RFC3	3.52e-36	0.365095	0.659	0.294	7.03e-33	3	RFC3
FBXO5	4.31e-36	0.48245	0.659	0.286	8.61e-33	3	FBXO5
DHFR	5.36e-36	0.429761	0.741	0.379	1.07e-32	3	DHFR
BRCA1	7.43e-36	0.32936	0.615	0.264	1.49e-32	3	BRCA1
RACGAP1	1.99e-35	0.354293	0.615	0.248	3.97e-32	3	RACGAP1
GINS4	2.92e-35	0.394505	0.717	0.383	5.85e-32	3	GINS4
SGOL1	4.1e-35	0.501884	0.698	0.413	8.2e-32	3	SGOL1
FEN1	5.4e-35	0.415165	0.727	0.428	1.08e-31	3	FEN1
MCM2	5.64e-35	0.29552	0.629	0.288	1.13e-31	3	MCM2
ECT2	1.36e-34	0.41078	0.639	0.244	2.72e-31	3	ECT2
CENPH	2.64e-34	0.409	0.751	0.433	5.29e-31	3	CENPH
HIST2H2AC	7.78e-34	0.48708	0.649	0.222	1.56e-30	3	HIST2H2AC
ARL6IP1,1	1.29e-33	0.563968	0.849	0.553	2.59e-30	3	ARL6IP1
SNRNP25,1	1.8e-33	0.452352	0.829	0.522	3.6e-30	3	SNRNP25
AURKA	2.26e-33	0.466977	0.741	0.471	4.53e-30	3	AURKA
PLK1	1.3e-32	0.493535	0.639	0.335	2.6e-29	3	PLK1
SGOL2	7.74e-32	0.484024	0.683	0.384	1.55e-28	3	SGOL2
HIST1H3D	1e-31	0.61716	0.585	0.201	2e-28	3	HIST1H3D
TMEM106C	1.51e-31	0.411216	0.751	0.432	3.01e-28	3	TMEM106C
C19orf48,1	3.46e-31	0.415836	0.8	0.451	6.92e-28	3	C19orf48
MGME1	3.61e-31	0.359295	0.605	0.228	7.23e-28	3	MGME1
RMI2	5.74e-31	0.311251	0.62	0.321	1.15e-27	3	RMI2
ATAD5	4.65e-30	0.341048	0.654	0.352	9.29e-27	3	ATAD5
GINS2	6.61e-30	0.418365	0.688	0.381	1.32e-26	3	GINS2
PHF19	1.13e-29	0.449851	0.673	0.315	2.26e-26	3	PHF19
MXD3	1.85e-29	0.428659	0.634	0.328	3.7e-26	3	MXD3
HN1,1	2.15e-29	0.417754	0.976	0.806	4.29e-26	3	HN1
NPPB,2	2.8e-29	-0.387808	0.956	0.966	5.6e-26	3	NPPB
CIT	3.54e-29	0.260495	0.571	0.273	7.09e-26	3	CIT
CDCA8	4.26e-29	0.397495	0.624	0.356	8.51e-26	3	CDCA8
PHGDH,1	4.68e-29	0.438381	0.868	0.509	9.36e-26	3	PHGDH
TROAP	5.16e-29	0.35108	0.561	0.202	1.03e-25	3	TROAP
BRCA2	7.14e-29	0.3452	0.61	0.31	1.43e-25	3	BRCA2
KIF2C	1.41e-28	0.412739	0.659	0.402	2.81e-25	3	KIF2C
HMGA1,1	1.78e-28	0.421249	0.878	0.662	3.57e-25	3	HMGA1
PIF1	2.12e-28	0.338503	0.595	0.306	4.24e-25	3	PIF1
MCM4	2.18e-28	0.404431	0.698	0.39	4.37e-25	3	MCM4
HIST1H1B	3.68e-28	0.503728	0.541	0.192	7.37e-25	3	HIST1H1B
ANP32E,1	4.14e-28	0.400754	0.878	0.659	8.28e-25	3	ANP32E
MYL7,2	1.46e-27	-0.295413	0.99	1	2.93e-24	3	MYL7
FANCI	2.45e-27	0.391441	0.639	0.359	4.9e-24	3	FANCI
RFC2	7.49e-27	0.32677	0.707	0.425	1.5e-23	3	RFC2
CDCA4	1.21e-26	0.308218	0.673	0.369	2.42e-23	3	CDCA4
CENPN	1.47e-26	0.372207	0.659	0.341	2.94e-23	3	CENPN
ACTC1,2	1.49e-26	-0.289369	0.99	1	2.98e-23	3	ACTC1
ACAT2,1	2.5e-26	0.396658	0.873	0.638	4.99e-23	3	ACAT2
HMMR	3.28e-26	0.507971	0.624	0.316	6.57e-23	3	HMMR
NEK2	3.39e-26	0.332363	0.58	0.302	6.78e-23	3	NEK2
PRR11	4.58e-26	0.37084	0.61	0.336	9.17e-23	3	PRR11
MYL4,2	8.05e-26	-0.345311	0.985	0.993	1.61e-22	3	MYL4
RTKN2	1.09e-25	0.294813	0.541	0.219	2.18e-22	3	RTKN2
MASTL	2.58e-25	0.320302	0.6	0.294	5.16e-22	3	MASTL
HIST1H2BH	7.74e-25	0.325341	0.585	0.293	1.55e-21	3	HIST1H2BH
MZT1	8.76e-25	0.316072	0.634	0.285	1.75e-21	3	MZT1
TNNC1,3	3.17e-24	-0.355388	0.99	0.988	6.34e-21	3	TNNC1
CDC45	2.09e-23	0.272222	0.537	0.249	4.17e-20	3	CDC45
KNSTRN	3.6e-23	0.354233	0.61	0.309	7.2e-20	3	KNSTRN
E2F1	8.91e-23	0.292718	0.6	0.348	1.78e-19	3	E2F1
TUBA1C,2	9.74e-23	0.443706	0.859	0.599	1.95e-19	3	TUBA1C
SPDL1	1.18e-22	0.334414	0.659	0.368	2.36e-19	3	SPDL1
TRIP13	1.43e-22	0.272967	0.61	0.387	2.87e-19	3	TRIP13
POLD3	2.02e-22	0.297266	0.639	0.352	4.05e-19	3	POLD3
BARD1	3.37e-22	0.36054	0.668	0.401	6.74e-19	3	BARD1
KIF14	5.18e-22	0.345007	0.566	0.321	1.04e-18	3	KIF14
XRCC2	9e-22	0.256627	0.551	0.311	1.8e-18	3	XRCC2
TNNT2,2	1.03e-21	-0.281631	1	0.997	2.06e-18	3	TNNT2
NCAPH	2.19e-21	0.3383	0.576	0.332	4.38e-18	3	NCAPH
HIST1H1C	5.57e-21	0.423644	0.663	0.334	1.11e-17	3	HIST1H1C
MCM5	1.12e-20	0.334944	0.644	0.398	2.23e-17	3	MCM5
PFN1,2	1.53e-19	0.291804	0.971	0.824	3.07e-16	3	PFN1
RNASEH2B	4.54e-19	0.257094	0.59	0.34	9.09e-16	3	RNASEH2B
HIST1H3B	5.58e-19	0.348101	0.473	0.162	1.12e-15	3	HIST1H3B
ESCO2	6.01e-19	0.288459	0.546	0.313	1.2e-15	3	ESCO2
MEST,1	8.23e-19	0.316882	0.912	0.7	1.65e-15	3	MEST
BLM	8.95e-19	0.27361	0.595	0.399	1.79e-15	3	BLM
CDCA3	1.53e-18	0.334848	0.541	0.281	3.06e-15	3	CDCA3
HJURP	1.77e-18	0.359945	0.571	0.342	3.54e-15	3	HJURP
KIF18A	9.76e-18	0.334843	0.537	0.294	1.95e-14	3	KIF18A
PTN,2	1.67e-17	0.428645	0.902	0.62	3.34e-14	3	PTN
CHAF1A	2.16e-17	0.347961	0.605	0.377	4.32e-14	3	CHAF1A
ZNF93	3.46e-17	0.268839	0.59	0.379	6.92e-14	3	ZNF93
HIST1H1E	3.93e-17	0.32972	0.468	0.156	7.85e-14	3	HIST1H1E
HIST1H2AG	5.64e-17	0.324272	0.483	0.218	1.13e-13	3	HIST1H2AG
FANCD2	5.67e-17	0.313889	0.566	0.359	1.13e-13	3	FANCD2
CCDC18	6.6e-17	0.302965	0.532	0.297	1.32e-13	3	CCDC18
ODC1,1	8.37e-17	0.281845	0.893	0.711	1.67e-13	3	ODC1
HES1,2	1.56e-16	0.425783	0.756	0.46	3.13e-13	3	HES1
DEPDC1	2.04e-16	0.387083	0.546	0.314	4.08e-13	3	DEPDC1
HSPB7,3	2.05e-16	-0.419971	0.776	0.841	4.09e-13	3	HSPB7
CDC6	3.31e-16	0.271233	0.576	0.375	6.61e-13	3	CDC6
ANLN	4.53e-16	0.364092	0.556	0.329	9.05e-13	3	ANLN
MCM10	8.1e-16	0.329995	0.537	0.306	1.62e-12	3	MCM10
KIF20A	1.01e-15	0.332734	0.493	0.253	2.01e-12	3	KIF20A
MND1	1.12e-15	0.293447	0.488	0.207	2.25e-12	3	MND1
TNNI1,2	1.81e-15	-0.293608	0.961	0.965	3.62e-12	3	TNNI1
CCNF	4.42e-15	0.25569	0.473	0.233	8.84e-12	3	CCNF
DTL	5.21e-15	0.302687	0.541	0.364	1.04e-11	3	DTL
PSMD14,1	6.25e-15	0.263177	0.854	0.636	1.25e-11	3	PSMD14
ANKRD1,3	1.8e-14	-0.394715	0.815	0.88	3.61e-11	3	ANKRD1
TWIST1,2	1.83e-14	0.290264	0.815	0.563	3.66e-11	3	TWIST1
SPAG5	2.39e-14	0.28069	0.522	0.321	4.78e-11	3	SPAG5
PARPBP	2.7e-14	0.27554	0.488	0.266	5.4e-11	3	PARPBP
HSPA8,1	2.7e-14	0.258315	0.971	0.798	5.4e-11	3	HSPA8
FOXC1,2	1.05e-13	0.261855	0.795	0.581	2.1e-10	3	FOXC1
CKAP5	1.27e-13	0.258335	0.634	0.401	2.54e-10	3	CKAP5
MYL3,3	1.41e-13	-0.359127	0.859	0.904	2.83e-10	3	MYL3
UBALD2	1.48e-13	0.278448	0.629	0.42	2.97e-10	3	UBALD2
LMO4,1	3.98e-13	0.26657	0.922	0.732	7.97e-10	3	LMO4
TNFRSF12A,2	9.76e-13	-0.349025	0.746	0.807	1.95e-09	3	TNFRSF12A
NEAT1,2	1.22e-12	-0.281101	0.941	0.906	2.43e-09	3	NEAT1
PCOLCE,1	2.06e-12	0.285082	0.751	0.509	4.11e-09	3	PCOLCE
SHCBP1	4.04e-12	0.274608	0.546	0.385	8.08e-09	3	SHCBP1
CDCA2	7.61e-12	0.298807	0.473	0.246	1.52e-08	3	CDCA2
MYH6,3	1.43e-11	-0.353575	0.946	0.928	2.85e-08	3	MYH6
TTK	1.77e-11	0.318476	0.537	0.397	3.54e-08	3	TTK
CSRP3,2	2.97e-11	-0.326146	0.878	0.883	5.94e-08	3	CSRP3
ARHGAP11A	3.63e-11	0.332634	0.522	0.341	7.26e-08	3	ARHGAP11A
SLC25A4,1	1.86e-10	-0.294392	0.82	0.858	3.71e-07	3	SLC25A4
TTN,3	3.33e-10	-0.360087	0.927	0.903	6.67e-07	3	TTN
GPC3,2	3.74e-10	0.250883	0.922	0.731	7.48e-07	3	GPC3
HIST1H1D	6.37e-10	0.314519	0.39	0.158	1.27e-06	3	HIST1H1D
CENPA	1.32e-09	0.31735	0.517	0.349	2.64e-06	3	CENPA
MT-ND6	1.01e-08	-0.331596	0.863	0.859	2.02e-05	3	MT-ND6
CNTRL	2.15e-08	0.25099	0.454	0.286	4.29e-05	3	CNTRL
CTD-2545M3,8,3	1.11e-07	-0.278916	0.927	0.902	0.000221807	3	CTD-2545M3,8
MYOM1	2.26e-07	-0.265104	0.405	0.521	0.0004526	3	MYOM1
SORBS2	3.71e-06	-0.257823	0.712	0.732	0.00741661	3	SORBS2
COL4A1	5.07e-06	-0.258115	0.732	0.757	0.0101449	3	COL4A1
CCL2,2	9.8e-06	-0.253775	0.439	0.566	0.0195941	3	CCL2
SMPX	1.1e-05	-0.276818	0.59	0.669	0.0220379	3	SMPX
CKM,3	1.21e-05	-0.31696	0.737	0.742	0.0242279	3	CKM
TCAP,2	6.47e-05	-0.293762	0.683	0.702	0.129417	3	TCAP
TNNI3,1	6.94e-05	-0.271272	0.385	0.475	0.138729	3	TNNI3
ENO3,2	0.000840641	-0.263958	0.785	0.735	1	3	ENO3
CRYAB,1	0.00128351	-0.273308	0.693	0.702	1	3	CRYAB
RRAD	0.00203065	-0.250515	0.566	0.589	1	3	RRAD
ACTN2,1	0.00712683	-0.278806	0.654	0.632	1	3	ACTN2
TTN,4	5.09e-61	0.990197	0.992	0.898	1.02e-57	4	TTN
CTD-2545M3,8,4	3.42e-51	0.787744	0.992	0.897	6.83e-48	4	CTD-2545M3,8
SORBS2,1	3.56e-49	0.801199	0.975	0.705	7.13e-46	4	SORBS2
MYH6,4	5.18e-43	0.78846	0.967	0.927	1.04e-39	4	MYH6
MYOM1,1	1.16e-39	0.77845	0.861	0.469	2.31e-36	4	MYOM1
SLC8A1	8.78e-39	0.777756	0.893	0.441	1.76e-35	4	SLC8A1
MYBPC3	2.41e-38	0.82169	0.852	0.453	4.82e-35	4	MYBPC3
CMYA5	4.27e-38	0.795796	0.828	0.395	8.54e-35	4	CMYA5
NEBL,1	3.44e-37	0.786007	0.91	0.594	6.88e-34	4	NEBL
LDB3	2.02e-36	0.824626	0.852	0.463	4.04e-33	4	LDB3
TNNT2,3	4.64e-35	0.402139	1	0.997	9.28e-32	4	TNNT2
ACTN2,2	2.54e-34	0.723714	0.902	0.61	5.08e-31	4	ACTN2
MYL7,3	4.32e-34	0.381315	1	0.998	8.64e-31	4	MYL7
MYOCD	8.88e-34	0.617477	0.811	0.416	1.78e-30	4	MYOCD
TRDN	1.33e-33	0.674324	0.787	0.307	2.65e-30	4	TRDN
RYR2	3.52e-32	0.718998	0.77	0.324	7.04e-29	4	RYR2
ACTC1,3	2.07e-31	0.339516	1	0.998	4.15e-28	4	ACTC1
SMPX,1	2.92e-30	0.614022	0.91	0.633	5.85e-27	4	SMPX
POPDC2	2.14e-27	0.618761	0.836	0.54	4.29e-24	4	POPDC2
ANKRD1,4	3.15e-27	0.60116	1	0.858	6.3e-24	4	ANKRD1
FBN2	1.16e-26	0.639674	0.869	0.613	2.32e-23	4	FBN2
HSPB7,4	1.23e-26	0.522702	0.943	0.82	2.45e-23	4	HSPB7
PLCXD3	1.37e-25	0.251722	0.533	0.107	2.74e-22	4	PLCXD3
HCN4	1.55e-25	0.350175	0.713	0.34	3.1e-22	4	HCN4
ATP2A2	2.26e-25	0.545143	0.885	0.658	4.53e-22	4	ATP2A2
FLNC	3.3e-25	0.548889	0.869	0.589	6.61e-22	4	FLNC
MYL4,3	3.58e-25	0.345038	0.992	0.992	7.15e-22	4	MYL4
PDE4DIP	6.54e-25	0.547384	0.795	0.435	1.31e-21	4	PDE4DIP
TNNC1,4	1.09e-24	0.354282	1	0.987	2.19e-21	4	TNNC1
PDLIM5	9.13e-24	0.499607	0.918	0.745	1.83e-20	4	PDLIM5
XIRP1	1.06e-22	0.39201	0.697	0.387	2.12e-19	4	XIRP1
TNNI1,3	2.12e-22	0.372489	0.975	0.963	4.23e-19	4	TNNI1
IRX4	1.67e-21	0.299742	0.697	0.439	3.33e-18	4	IRX4
ALPK2	2.22e-21	0.362252	0.68	0.314	4.44e-18	4	ALPK2
AC079602,1	2.88e-21	0.2665	0.557	0.188	5.76e-18	4	AC079602,1
ENO3,3	2.96e-21	0.498448	0.885	0.729	5.92e-18	4	ENO3
MT-ND6,1	1.06e-20	0.490944	0.959	0.85	2.13e-17	4	MT-ND6
RRAD,1	2.4e-20	0.572238	0.803	0.564	4.8e-17	4	RRAD
PPM1K	3.29e-20	0.52592	0.82	0.633	6.57e-17	4	PPM1K
KDR	5.05e-20	0.433572	0.738	0.469	1.01e-16	4	KDR
TECRL,1	8.27e-20	0.536588	0.836	0.574	1.65e-16	4	TECRL
NPPB,3	1.78e-19	0.351851	1	0.961	3.56e-16	4	NPPB
AHNAK2	1.87e-19	0.252435	0.639	0.375	3.75e-16	4	AHNAK2
SLC25A4,2	2.24e-19	0.383271	0.926	0.845	4.48e-16	4	SLC25A4
RBM24	3.19e-19	0.535345	0.664	0.338	6.37e-16	4	RBM24
UNC45B	3.31e-19	0.505806	0.672	0.349	6.62e-16	4	UNC45B
IGFBP6,1	3.64e-19	0.482724	0.787	0.476	7.28e-16	4	IGFBP6
MYH7,1	3.66e-19	0.629007	0.852	0.658	7.32e-16	4	MYH7
CASZ1	8.5e-19	0.338412	0.607	0.277	1.7e-15	4	CASZ1
EEF1A2	1.56e-18	0.447016	0.836	0.589	3.13e-15	4	EEF1A2
ADPRHL1,1	1.91e-18	0.393347	0.73	0.508	3.82e-15	4	ADPRHL1
GPC1	2.39e-18	0.38648	0.779	0.465	4.78e-15	4	GPC1
RBM38	7.37e-18	0.464314	0.795	0.595	1.47e-14	4	RBM38
TMOD1	8.09e-18	0.469671	0.73	0.454	1.62e-14	4	TMOD1
TGM2	1.31e-17	0.42391	0.697	0.431	2.62e-14	4	TGM2
FHL2	1.6e-17	0.455965	0.836	0.607	3.21e-14	4	FHL2
NEXN	2.79e-17	0.401978	0.91	0.78	5.57e-14	4	NEXN
PPP1R3C	2.9e-17	0.445647	0.656	0.322	5.8e-14	4	PPP1R3C
MYL3,4	4.08e-17	0.424684	0.934	0.894	8.16e-14	4	MYL3
NKX2-5	6.28e-17	0.411801	0.77	0.596	1.26e-13	4	NKX2-5
SPARC,1	1.78e-16	-0.407702	0.82	0.886	3.57e-13	4	SPARC
CKM,4	1.96e-16	0.499049	0.844	0.731	3.92e-13	4	CKM
A2M	2.31e-16	0.442846	0.705	0.463	4.62e-13	4	A2M
RNF207	7.24e-16	0.349098	0.582	0.259	1.45e-12	4	RNF207
TRIM55	7.4e-16	0.398143	0.656	0.399	1.48e-12	4	TRIM55
COL1A2,1	2.33e-15	-0.451784	0.746	0.883	4.66e-12	4	COL1A2
FJX1	2.78e-15	-0.25584	0.164	0.449	5.56e-12	4	FJX1
HSPA1A	3.39e-15	0.27892	0.754	0.579	6.78e-12	4	HSPA1A
MASP1	4.4e-15	0.333357	0.77	0.556	8.8e-12	4	MASP1
VCAM1	7.93e-15	0.336491	0.697	0.386	1.59e-11	4	VCAM1
XPO4	9.81e-15	0.309978	0.672	0.397	1.96e-11	4	XPO4
CSRP3,3	1.14e-14	0.354585	0.967	0.874	2.29e-11	4	CSRP3
TCAP,3	1.28e-14	0.455975	0.828	0.686	2.55e-11	4	TCAP
FABP3	1.5e-14	0.434626	0.664	0.389	3e-11	4	FABP3
MEF2C	1.56e-14	0.34733	0.762	0.476	3.13e-11	4	MEF2C
PFKP	2.15e-14	0.380357	0.844	0.699	4.29e-11	4	PFKP
SYNPO2L	2.45e-14	0.428659	0.697	0.457	4.91e-11	4	SYNPO2L
STARD4	3.59e-14	0.292832	0.648	0.366	7.17e-11	4	STARD4
COL2A1	3.79e-14	0.320907	0.705	0.458	7.57e-11	4	COL2A1
S100A11,2	5.98e-14	-0.34508	0.828	0.891	1.2e-10	4	S100A11
PPP1R14C	1.16e-13	0.363529	0.68	0.428	2.32e-10	4	PPP1R14C
GFOD1	1.94e-13	0.278615	0.664	0.449	3.88e-10	4	GFOD1
MMP15	2.27e-13	0.332375	0.779	0.543	4.53e-10	4	MMP15
MB	3.88e-13	0.485083	0.738	0.516	7.75e-10	4	MB
ALPK3	6.09e-13	0.302043	0.762	0.571	1.22e-09	4	ALPK3
ERBB4	7.22e-13	0.323733	0.582	0.335	1.44e-09	4	ERBB4
MYOZ2	8.45e-13	0.347856	0.705	0.49	1.69e-09	4	MYOZ2
PRKAG2	8.61e-13	0.378524	0.656	0.408	1.72e-09	4	PRKAG2
CCDC141	1.26e-12	0.358794	0.689	0.45	2.53e-09	4	CCDC141
LAD1,1	2.64e-12	0.317072	0.607	0.281	5.28e-09	4	LAD1
LTBP1	2.78e-12	0.361635	0.852	0.637	5.56e-09	4	LTBP1
PTPLA	3.41e-12	0.352701	0.803	0.629	6.82e-09	4	PTPLA
FAM78A	5.78e-12	0.308729	0.598	0.363	1.16e-08	4	FAM78A
CHCHD10	6e-12	0.293812	0.926	0.804	1.2e-08	4	CHCHD10
CAP2	1.75e-11	0.376614	0.697	0.512	3.5e-08	4	CAP2
ODC1,2	3.99e-11	-0.344143	0.574	0.754	7.97e-08	4	ODC1
CRIP2	6.2e-11	0.298946	0.852	0.684	1.24e-07	4	CRIP2
MTUS1	7.68e-11	0.315039	0.672	0.459	1.54e-07	4	MTUS1
GPRC5C	1.1e-10	-0.280978	0.402	0.63	2.21e-07	4	GPRC5C
CRYAB,2	1.15e-10	0.348667	0.836	0.687	2.29e-07	4	CRYAB
TIMP3	1.25e-10	0.321121	0.697	0.454	2.51e-07	4	TIMP3
EMP3,2	2.63e-10	-0.307954	0.811	0.862	5.27e-07	4	EMP3
UCHL1,2	3.53e-10	-0.348008	0.59	0.779	7.05e-07	4	UCHL1
H1F0,1	3.75e-10	0.271087	0.656	0.363	7.51e-07	4	H1F0
TIMP1,2	4.33e-10	-0.285828	0.852	0.915	8.66e-07	4	TIMP1
PLN,2	7.54e-10	0.344224	0.795	0.592	1.51e-06	4	PLN
TRH	9.3e-10	0.354222	0.705	0.516	1.86e-06	4	TRH
CNN1	1.75e-09	0.285423	0.877	0.783	3.49e-06	4	CNN1
YIPF5,1	2.09e-09	-0.305222	0.525	0.718	4.18e-06	4	YIPF5
PKP2	4.57e-09	0.301939	0.68	0.501	9.14e-06	4	PKP2
AKR1B1	5.11e-09	0.270079	0.803	0.611	1.02e-05	4	AKR1B1
TSPAN2	5.97e-09	0.3645	0.516	0.279	1.19e-05	4	TSPAN2
SLC16A3	9.76e-09	0.26318	0.713	0.547	1.95e-05	4	SLC16A3
MAN1C1	1.29e-08	0.255056	0.508	0.301	2.58e-05	4	MAN1C1
BVES	1.48e-08	0.307759	0.607	0.434	2.96e-05	4	BVES
BMP2	1.7e-08	0.430823	0.582	0.388	3.41e-05	4	BMP2
GSTO1,2	2.79e-08	-0.28903	0.73	0.781	5.58e-05	4	GSTO1
PGK1,1	3.86e-08	0.27286	0.852	0.774	7.71e-05	4	PGK1
PTRF	4.44e-08	0.29001	0.639	0.428	8.87e-05	4	PTRF
FAM162A,1	4.74e-08	0.273581	0.828	0.708	9.47e-05	4	FAM162A
THY1	5.34e-08	-0.312954	0.311	0.508	0.000106851	4	THY1
TNNI3,2	8.2e-08	0.306546	0.656	0.443	0.00016396	4	TNNI3
PHGDH,2	1.15e-07	-0.290396	0.393	0.579	0.000230983	4	PHGDH
ATP13A3	1.53e-07	0.259978	0.82	0.694	0.000306515	4	ATP13A3
MTRNR2L8	1.59e-07	0.25949	0.615	0.374	0.000317244	4	MTRNR2L8
FXYD5,2	1.7e-07	-0.254726	0.352	0.526	0.000340428	4	FXYD5
CTSB,2	1.97e-07	-0.300882	0.836	0.869	0.00039425	4	CTSB
HAPLN1,2	2.38e-07	-0.350719	0.664	0.706	0.000475468	4	HAPLN1
WNK2	2.46e-07	0.286873	0.5	0.277	0.000491117	4	WNK2
PLAGL1,1	2.78e-07	-0.309662	0.434	0.596	0.000556084	4	PLAGL1
ISG15,1	2.92e-07	-0.267692	0.5	0.686	0.000583311	4	ISG15
CORIN	6.21e-07	0.287175	0.484	0.284	0.0012422	4	CORIN
TAGLN2,3	6.44e-07	-0.259292	0.459	0.616	0.001287	4	TAGLN2
COTL1,2	6.71e-07	-0.27588	0.566	0.698	0.00134201	4	COTL1
VEGFA	1.06e-06	0.258009	0.738	0.624	0.00212813	4	VEGFA
SERPINE2,1	1.11e-06	-0.383691	0.697	0.762	0.00222256	4	SERPINE2
ASB2	2.62e-06	0.316493	0.549	0.38	0.00523648	4	ASB2
LRRC17,1	2.8e-06	-0.265863	0.27	0.429	0.00560885	4	LRRC17
ENC1	4e-06	-0.253543	0.336	0.504	0.00800986	4	ENC1
SH3BGRL3,2	5e-06	-0.269637	0.787	0.778	0.00999448	4	SH3BGRL3
SMYD1	1.54e-05	0.300059	0.508	0.334	0.0307894	4	SMYD1
SPATS2L,2	1.55e-05	-0.254337	0.68	0.744	0.0309926	4	SPATS2L
DLK1,1	1.66e-05	-0.284501	0.5	0.664	0.0332421	4	DLK1
NPPA,1	1.92e-05	0.352801	0.648	0.492	0.0384398	4	NPPA
IGFBP5,1	2.77e-05	0.280336	0.795	0.659	0.0553118	4	IGFBP5
ITGB1BP2	3.38e-05	0.273492	0.475	0.334	0.0675113	4	ITGB1BP2
TGFBI,1	5.02e-05	-0.34461	0.672	0.698	0.100303	4	TGFBI
PLAT,1	5.51e-05	-0.335439	0.754	0.754	0.110247	4	PLAT
GJA1	7.55e-05	-0.286665	0.631	0.676	0.150961	4	GJA1
CTSC,1	0.00018157	-0.252659	0.5	0.595	0.36314	4	CTSC
COL9A3,1	0.00313103	-0.261644	0.689	0.694	1	4	COL9A3
STMN2,3	0.00321183	-0.263591	0.648	0.694	1	4	STMN2
COL6A3,1	0.00514216	-0.270721	0.656	0.698	1	4	COL6A3
LGALS1,2	0.00852563	-0.290257	0.516	0.556	1	4	LGALS1
ADAMTS18	1.82e-40	0.264636	0.67	0.138	3.64e-37	5	ADAMTS18
KRT19	7.75e-34	0.965715	0.918	0.535	1.55e-30	5	KRT19
CCBE1	1.78e-27	0.299821	0.701	0.242	3.56e-24	5	CCBE1
KRT7	1.07e-26	0.355019	0.485	0.064	2.15e-23	5	KRT7
LUM,1	3.71e-26	0.78079	0.887	0.502	7.41e-23	5	LUM
ATP2B1	2.72e-25	0.604707	0.979	0.78	5.43e-22	5	ATP2B1
S100A11,3	2.05e-23	0.413815	0.969	0.879	4.1e-20	5	S100A11
STK17B	9.31e-23	0.491638	0.773	0.416	1.86e-19	5	STK17B
IGDCC3,1	2.44e-22	0.469695	0.887	0.542	4.88e-19	5	IGDCC3
VCAN,1	1.26e-21	-0.549936	0.876	0.927	2.53e-18	5	VCAN
EFNB2	2.17e-21	0.623319	0.876	0.516	4.34e-18	5	EFNB2
CLDN4	2.69e-21	0.415725	0.577	0.206	5.37e-18	5	CLDN4
DSP	5.47e-21	0.580202	0.959	0.783	1.09e-17	5	DSP
NDNF	1.33e-20	0.254359	0.67	0.369	2.66e-17	5	NDNF
SLC9A3R1	1.88e-19	0.48847	0.763	0.449	3.76e-16	5	SLC9A3R1
SLC18A3	3.95e-19	0.317482	0.732	0.418	7.91e-16	5	SLC18A3
FERMT1	4.97e-19	0.396107	0.753	0.376	9.95e-16	5	FERMT1
GUCY1A3,1	6.29e-19	0.49429	0.887	0.517	1.26e-15	5	GUCY1A3
KRT18	6.91e-19	0.408225	1	0.924	1.38e-15	5	KRT18
DSC2	1.05e-18	0.593529	0.835	0.586	2.09e-15	5	DSC2
CLDN6	1.15e-18	0.646404	0.722	0.469	2.29e-15	5	CLDN6
VIM,1	1.15e-17	-0.342079	0.979	0.98	2.31e-14	5	VIM
KRT8	1.54e-17	0.3546	1	0.939	3.08e-14	5	KRT8
DOK4	2.27e-17	0.446457	0.928	0.743	4.53e-14	5	DOK4
HOXB6	2.44e-17	0.252838	0.701	0.392	4.87e-14	5	HOXB6
TMEM88	2.51e-17	0.376881	0.742	0.446	5.01e-14	5	TMEM88
ENC1,1	5.89e-17	0.612217	0.804	0.466	1.18e-13	5	ENC1
BNC2	1.46e-16	0.258723	0.691	0.336	2.92e-13	5	BNC2
ITGB6	3.58e-16	0.496442	0.567	0.218	7.17e-13	5	ITGB6
PKIB	5.59e-16	0.449813	0.804	0.508	1.12e-12	5	PKIB
GPRC5C,1	1.13e-15	0.366004	0.907	0.588	2.25e-12	5	GPRC5C
KCNMA1	1.36e-15	0.326034	0.68	0.394	2.72e-12	5	KCNMA1
LRRN4	2.67e-15	0.250037	0.701	0.416	5.34e-12	5	LRRN4
TM7SF2	2.96e-15	0.431487	0.814	0.521	5.91e-12	5	TM7SF2
HAND1,3	3.1e-15	0.496822	0.866	0.648	6.21e-12	5	HAND1
C7,1	3.99e-15	-0.685398	0.093	0.489	7.98e-12	5	C7
NPNT	1.27e-14	0.297198	0.67	0.35	2.55e-11	5	NPNT
PTN,3	3.02e-14	-0.751372	0.423	0.68	6.04e-11	5	PTN
PPAP2B	2.16e-13	0.420586	0.856	0.55	4.32e-10	5	PPAP2B
WFDC2	2.27e-13	0.513182	0.68	0.4	4.54e-10	5	WFDC2
CD9,1	2.93e-13	0.345633	0.67	0.327	5.86e-10	5	CD9
CDH3	3.2e-13	0.40052	0.67	0.387	6.4e-10	5	CDH3
LOXL1	6.5e-13	0.311175	0.835	0.522	1.3e-09	5	LOXL1
CDH1	6.97e-13	0.387827	0.474	0.108	1.39e-09	5	CDH1
HMGA1,2	1.42e-12	0.377732	0.876	0.68	2.83e-09	5	HMGA1
CTGF	1.66e-12	-0.441251	0.309	0.575	3.32e-09	5	CTGF
SLC27A3,1	2.78e-12	-0.340948	0.381	0.623	5.57e-09	5	SLC27A3
SPINT1	3.44e-12	0.494401	0.526	0.195	6.88e-09	5	SPINT1
SLC38A1	4.37e-12	0.400097	0.825	0.585	8.74e-09	5	SLC38A1
APOE	7.72e-12	0.294909	0.99	0.934	1.54e-08	5	APOE
LCP1	8.51e-12	0.361678	0.526	0.171	1.7e-08	5	LCP1
SERPINE2,2	1.1e-11	-0.633069	0.711	0.76	2.21e-08	5	SERPINE2
AKAP12,1	1.8e-11	0.401337	0.897	0.653	3.6e-08	5	AKAP12
EMP3,3	3.29e-11	-0.330833	0.835	0.859	6.57e-08	5	EMP3
TPM3,2	3.76e-11	0.342797	0.959	0.758	7.51e-08	5	TPM3
ANXA3	4.25e-11	0.435041	0.701	0.482	8.49e-08	5	ANXA3
CADM1,1	4.33e-11	0.356566	0.887	0.686	8.67e-08	5	CADM1
HOXB7	4.48e-11	0.285387	0.691	0.487	8.96e-08	5	HOXB7
VAMP8	5.76e-11	0.387312	0.608	0.336	1.15e-07	5	VAMP8
ADAMTS9	8.98e-11	0.348429	0.856	0.586	1.8e-07	5	ADAMTS9
PCDH7,1	1.39e-10	0.437387	0.753	0.549	2.78e-07	5	PCDH7
CRB2	1.53e-10	0.275624	0.742	0.473	3.07e-07	5	CRB2
PDLIM3,2	1.55e-10	-0.531013	0.691	0.766	3.11e-07	5	PDLIM3
RSPO3	2.24e-10	-0.270268	0.32	0.52	4.49e-07	5	RSPO3
PON2	2.44e-10	0.328714	0.876	0.679	4.88e-07	5	PON2
C10orf10,2	5.81e-10	-0.318545	0.258	0.468	1.16e-06	5	C10orf10
STMN2,4	1.19e-09	-0.506721	0.608	0.696	2.37e-06	5	STMN2
COL9A3,2	1.22e-09	-0.452485	0.515	0.707	2.43e-06	5	COL9A3
NQO1	1.89e-09	0.303775	0.619	0.297	3.79e-06	5	NQO1
SPINT2	2.17e-09	0.30873	0.887	0.706	4.34e-06	5	SPINT2
FOXC1,3	2.34e-09	-0.380038	0.464	0.624	4.68e-06	5	FOXC1
EPCAM	2.37e-09	0.492562	0.629	0.413	4.73e-06	5	EPCAM
EZR	6.34e-09	0.358214	0.876	0.746	1.27e-05	5	EZR
CELF2	1.63e-08	0.377839	0.742	0.554	3.26e-05	5	CELF2
RPS4Y1	1.84e-08	0.484669	0.608	0.333	3.68e-05	5	RPS4Y1
PTPRF	2.97e-08	0.359856	0.753	0.61	5.94e-05	5	PTPRF
NR4A1,1	4.51e-08	-0.327292	0.278	0.506	9.02e-05	5	NR4A1
DPYSL3	4.62e-08	0.29801	0.876	0.703	9.24e-05	5	DPYSL3
HMGB3,2	5.3e-08	0.254311	0.856	0.622	0.00010605	5	HMGB3
TGFBI,2	5.34e-08	0.333509	0.887	0.682	0.000106837	5	TGFBI
PHACTR2,1	6.12e-08	0.31702	0.804	0.602	0.000122459	5	PHACTR2
DCN,1	6.65e-08	0.498152	0.619	0.304	0.000133047	5	DCN
DSG2	6.83e-08	0.30894	0.814	0.631	0.000136559	5	DSG2
FBN1	1.3e-07	-0.390051	0.588	0.677	0.000260532	5	FBN1
EFNA1	1.93e-07	0.281575	0.546	0.291	0.000385135	5	EFNA1
RAB25	2.73e-07	0.327804	0.474	0.211	0.000546188	5	RAB25
SULF1	3.01e-07	-0.254367	0.175	0.351	0.000601483	5	SULF1
FAM46A	3.03e-07	-0.255655	0.268	0.465	0.000606707	5	FAM46A
PLS3	3.6e-07	0.321753	0.763	0.619	0.000720467	5	PLS3
CSRP1	3.61e-07	0.306778	0.794	0.604	0.000721605	5	CSRP1
AGT,1	4.03e-07	-0.259644	0.124	0.297	0.000806108	5	AGT
ANXA2,2	4.13e-07	0.274594	0.928	0.797	0.000825535	5	ANXA2
CDC42EP3	4.25e-07	0.25586	0.629	0.383	0.000850411	5	CDC42EP3
COL6A3,2	4.64e-07	-0.491446	0.639	0.698	0.000928492	5	COL6A3
COMT	4.92e-07	0.282513	0.443	0.14	0.000983556	5	COMT
TIMP1,3	1.31e-06	-0.253126	0.845	0.914	0.00262711	5	TIMP1
RND3,1	1.42e-06	0.367804	0.67	0.465	0.00284945	5	RND3
PGK1,2	1.46e-06	-0.297755	0.742	0.784	0.0029219	5	PGK1
TAGLN2,4	1.68e-06	0.272177	0.825	0.585	0.00336517	5	TAGLN2
PEG10,1	1.73e-06	0.304897	0.794	0.601	0.00345533	5	PEG10
OPTN	1.77e-06	0.271779	0.66	0.455	0.00354099	5	OPTN
OCIAD2,2	2.25e-06	0.290305	0.773	0.627	0.00450182	5	OCIAD2
SYT10	2.84e-06	0.354087	0.577	0.371	0.0056738	5	SYT10
CCND2,1	3.08e-06	0.259118	0.856	0.756	0.00615576	5	CCND2
SLC2A3	4.27e-06	0.261679	0.763	0.577	0.00854846	5	SLC2A3
TWIST1,3	4.58e-06	-0.306368	0.485	0.61	0.00916876	5	TWIST1
SLC2A1	5.92e-06	0.384545	0.598	0.393	0.0118328	5	SLC2A1
PERP	7.42e-06	0.277368	0.66	0.519	0.0148308	5	PERP
BLVRB,1	8.52e-06	0.252554	0.722	0.507	0.0170373	5	BLVRB
COL14A1	8.64e-06	-0.284815	0.113	0.304	0.0172708	5	COL14A1
HEY1,1	9.38e-06	-0.275011	0.588	0.707	0.0187653	5	HEY1
TMEM54	1e-05	0.349431	0.567	0.379	0.0200942	5	TMEM54
FILIP1L,1	1.13e-05	0.276558	0.619	0.429	0.0225535	5	FILIP1L
ID1,1	1.15e-05	0.273216	0.876	0.725	0.0229965	5	ID1
THBS1	1.19e-05	0.296703	0.742	0.522	0.0238391	5	THBS1
PMP22,2	1.2e-05	-0.266455	0.567	0.621	0.024013	5	PMP22
WNT6	1.66e-05	0.385627	0.392	0.127	0.0331594	5	WNT6
KLF2,2	2.43e-05	-0.27427	0.175	0.37	0.0486663	5	KLF2
POSTN	3.96e-05	0.424401	0.515	0.255	0.0791436	5	POSTN
MGP,1	4.55e-05	-0.387775	0.237	0.384	0.0909072	5	MGP
VWA1	5.81e-05	0.263878	0.515	0.281	0.116175	5	VWA1
RGCC	5.84e-05	0.408837	0.526	0.319	0.116734	5	RGCC
ARHGAP29	7.76e-05	0.316572	0.557	0.373	0.155107	5	ARHGAP29
NKX2-5,1	0.000126887	-0.266529	0.608	0.612	0.253774	5	NKX2-5
CDKN2B	0.000136257	0.325405	0.577	0.414	0.272513	5	CDKN2B
MYH6,5	0.000138657	-0.274091	0.948	0.93	0.277314	5	MYH6
ECE1	0.000186673	-0.259844	0.742	0.743	0.373347	5	ECE1
SPRY2	0.000189299	0.262715	0.536	0.299	0.378598	5	SPRY2
DSC3	0.000234621	0.307358	0.608	0.484	0.469242	5	DSC3
CCNG2	0.000251236	0.252414	0.557	0.368	0.502472	5	CCNG2
KIAA1217	0.000351293	0.266051	0.505	0.326	0.702586	5	KIAA1217
ANXA1	0.000442441	0.263317	0.639	0.489	0.884882	5	ANXA1
ATP13A3,1	0.00045122	-0.255854	0.67	0.707	0.90244	5	ATP13A3
TTN,5	0.000486608	-0.283871	0.918	0.905	0.973216	5	TTN
NRXN1,1	0.000530086	-0.289303	0.464	0.493	1	5	NRXN1
FBXO2	0.000866636	0.281851	0.485	0.329	1	5	FBXO2
LTBP1,1	0.000936155	-0.295579	0.629	0.658	1	5	LTBP1
RRAD,2	0.00119155	-0.253613	0.515	0.591	1	5	RRAD
SPP1	0.00132862	0.393438	0.474	0.326	1	5	SPP1
ITGA1,2	0.00156199	-0.277872	0.773	0.704	1	5	ITGA1
STC2,2	0.00171328	-0.283074	0.526	0.559	1	5	STC2
FLRT3	0.00189223	0.30201	0.515	0.391	1	5	FLRT3
EPAS1	0.00353328	0.284426	0.515	0.365	1	5	EPAS1
CCL2,3	0.0038321	-0.377503	0.536	0.548	1	5	CCL2
LGALS1,3	0.00978667	-0.368744	0.598	0.549	1	5	LGALS1
PRDX1,2	4.26e-22	0.465006	1	0.905	8.52e-19	6	PRDX1
FAM162A,2	1.4e-20	0.663286	0.921	0.707	2.79e-17	6	FAM162A
ENO1	1.73e-17	0.350904	1	0.944	3.47e-14	6	ENO1
S100A10,2	2.99e-17	0.502503	0.974	0.806	5.98e-14	6	S100A10
HAPLN1,3	3.45e-17	-0.657866	0.184	0.733	6.9e-14	6	HAPLN1
LDHA	8.69e-17	0.340752	0.987	0.952	1.74e-13	6	LDHA
PLAT,2	8.7e-17	-0.793848	0.289	0.781	1.74e-13	6	PLAT
ALDOA	1.04e-15	0.304531	1	0.954	2.09e-12	6	ALDOA
P4HA1	1.98e-14	0.573691	0.816	0.686	3.95e-11	6	P4HA1
TBX3	1.72e-13	-0.437468	0.237	0.716	3.44e-10	6	TBX3
PGK1,3	4.77e-13	0.407291	0.947	0.771	9.55e-10	6	PGK1
LMCD1	5.32e-13	-0.400996	0.145	0.631	1.06e-09	6	LMCD1
DPYSL3,1	6.64e-13	-0.488907	0.303	0.74	1.33e-09	6	DPYSL3
GGH,1	6.77e-13	-0.254072	0.079	0.564	1.35e-09	6	GGH
TPX2,1	4.65e-12	-0.303367	0.092	0.541	9.31e-09	6	TPX2
LDLR	5.72e-12	-0.387708	0.237	0.712	1.14e-08	6	LDLR
DDIT4,1	7.02e-12	0.600144	0.711	0.522	1.4e-08	6	DDIT4
TRH,1	1.04e-11	0.705374	0.711	0.522	2.08e-08	6	TRH
ID4,2	1.48e-11	0.474918	0.868	0.681	2.95e-08	6	ID4
HMGCR	2.02e-11	-0.280014	0.171	0.626	4.04e-08	6	HMGCR
CRIP2,1	3.43e-11	0.409525	0.842	0.691	6.87e-08	6	CRIP2
CALD1,1	3.86e-11	-0.39498	0.75	0.905	7.71e-08	6	CALD1
ITGA8	5.5e-11	-0.260217	0.158	0.612	1.1e-07	6	ITGA8
MSX1,1	5.57e-11	-0.358423	0.171	0.607	1.11e-07	6	MSX1
IGFBP7,2	5.67e-11	-0.631669	0.382	0.789	1.13e-07	6	IGFBP7
ENDOD1	6.11e-11	-0.281327	0.171	0.605	1.22e-07	6	ENDOD1
UCHL1,3	1.85e-10	-0.478126	0.355	0.786	3.71e-07	6	UCHL1
TAGLN,1	3.23e-10	-0.558599	0.632	0.873	6.45e-07	6	TAGLN
LUM,2	1.03e-09	-0.446723	0.132	0.553	2.07e-06	6	LUM
VEGFA,1	1.04e-09	0.466923	0.75	0.627	2.07e-06	6	VEGFA
CENPF,3	1.24e-09	-0.450757	0.118	0.532	2.47e-06	6	CENPF
NAV1	2.88e-09	-0.259748	0.145	0.574	5.76e-06	6	NAV1
CGNL1,2	4.74e-09	0.358117	0.855	0.737	9.48e-06	6	CGNL1
LOXL1,1	8.74e-09	-0.31811	0.145	0.567	1.75e-05	6	LOXL1
TGFBI,3	9.8e-09	-0.360763	0.263	0.721	1.96e-05	6	TGFBI
UBE2C,2	1.04e-08	-0.26172	0.118	0.503	2.09e-05	6	UBE2C
TECRL,2	1.5e-08	0.500556	0.75	0.588	3.01e-05	6	TECRL
ACAT2,2	1.81e-08	-0.306609	0.289	0.696	3.62e-05	6	ACAT2
TNC,1	1.88e-08	-0.415125	0.224	0.631	3.75e-05	6	TNC
SLC2A3,1	2.15e-08	0.457545	0.697	0.584	4.31e-05	6	SLC2A3
GNG8	2.28e-08	0.442086	0.526	0.373	4.56e-05	6	GNG8
PLAGL1,2	3.87e-08	-0.369545	0.184	0.605	7.74e-05	6	PLAGL1
KIAA0101,3	4.17e-08	-0.349474	0.118	0.513	8.34e-05	6	KIAA0101
ANXA1,1	5.87e-08	-0.447645	0.066	0.525	0.000117326	6	ANXA1
PDLIM1,1	9.3e-08	-0.40461	0.487	0.78	0.000185916	6	PDLIM1
RAMP1	1.15e-07	-0.31191	0.224	0.616	0.000229598	6	RAMP1
HRC	1.18e-07	0.33319	0.421	0.266	0.000236272	6	HRC
GPC1,1	1.38e-07	-0.304799	0.105	0.516	0.000275184	6	GPC1
PFN1,3	1.62e-07	-0.251117	0.816	0.848	0.000323474	6	PFN1
SHOX2	1.8e-07	0.375353	0.289	0.156	0.000360124	6	SHOX2
NEAT1,3	2.08e-07	0.309517	1	0.906	0.000416367	6	NEAT1
PTGDS	2.54e-07	0.372083	0.395	0.262	0.000507143	6	PTGDS
ENO2	2.54e-07	0.324355	0.408	0.259	0.000507852	6	ENO2
CELF2,1	2.67e-07	-0.252203	0.211	0.588	0.000534808	6	CELF2
MXRA5	2.79e-07	-0.281586	0.118	0.524	0.000557364	6	MXRA5
TCF21,2	2.9e-07	0.417846	0.605	0.448	0.000580505	6	TCF21
CTSC,2	3.19e-07	-0.396376	0.211	0.609	0.000637421	6	CTSC
EDIL3	3.26e-07	-0.251599	0.289	0.677	0.000651987	6	EDIL3
ACTA2	3.34e-07	-0.35499	0.789	0.941	0.00066741	6	ACTA2
ETV1	3.4e-07	0.52406	0.566	0.446	0.000680824	6	ETV1
SMC4,2	3.65e-07	-0.301201	0.145	0.536	0.000729602	6	SMC4
CHCHD10,1	4.5e-07	0.257306	0.947	0.808	0.000900722	6	CHCHD10
A1BG	4.51e-07	0.37717	0.487	0.349	0.000902784	6	A1BG
RAB32,1	4.82e-07	-0.275442	0.171	0.584	0.000963361	6	RAB32
H1F0,2	5.27e-07	0.374165	0.526	0.381	0.00105354	6	H1F0
GATM,1	6.26e-07	0.485725	0.579	0.446	0.00125166	6	GATM
ITGAV	7.12e-07	-0.332141	0.447	0.778	0.00142328	6	ITGAV
LIFR	7.88e-07	0.478453	0.618	0.519	0.00157699	6	LIFR
TPM2,1	8.47e-07	-0.261429	0.842	0.925	0.00169465	6	TPM2
IGF2,1	9.66e-07	0.257571	1	0.902	0.00193133	6	IGF2
EFNB2,1	1.26e-06	-0.370573	0.171	0.563	0.00252317	6	EFNB2
HTRA1,1	1.98e-06	0.332089	0.671	0.545	0.00396519	6	HTRA1
MSMO1,1	2.43e-06	-0.292836	0.368	0.728	0.00486498	6	MSMO1
COL14A1,1	2.9e-06	0.367457	0.421	0.283	0.00580608	6	COL14A1
THY1,1	3.37e-06	-0.377243	0.132	0.511	0.00673862	6	THY1
TYMS,1	3.43e-06	-0.288559	0.145	0.51	0.00685113	6	TYMS
PHLDA1,2	3.49e-06	0.33736	0.763	0.641	0.00698685	6	PHLDA1
INHBA	3.69e-06	-0.270713	0.197	0.579	0.0073722	6	INHBA
CLEC11A	5e-06	0.299802	0.513	0.408	0.00999838	6	CLEC11A
TALDO1,1	5.34e-06	-0.302507	0.342	0.694	0.0106827	6	TALDO1
CTGF,1	5.47e-06	-0.358935	0.211	0.577	0.0109485	6	CTGF
TNFRSF12A,3	6.52e-06	-0.355066	0.579	0.811	0.0130326	6	TNFRSF12A
TUBA1C,3	7.42e-06	-0.320374	0.329	0.656	0.0148443	6	TUBA1C
HMGCS1,1	1.17e-05	-0.294116	0.434	0.754	0.0233711	6	HMGCS1
SPATS2L,3	1.21e-05	0.276158	0.789	0.735	0.0242387	6	SPATS2L
COTL1,3	1.33e-05	-0.277415	0.368	0.705	0.0265669	6	COTL1
RGS5,1	1.36e-05	-0.310319	0.368	0.693	0.0272862	6	RGS5
BST2,1	1.47e-05	0.371408	0.579	0.485	0.0294053	6	BST2
PSMD2	1.55e-05	-0.279764	0.474	0.781	0.0310753	6	PSMD2
EGFL7,1	1.56e-05	0.327467	0.645	0.577	0.0311432	6	EGFL7
CNN1,1	1.7e-05	-0.314099	0.513	0.808	0.0339192	6	CNN1
JUNB,2	2.03e-05	0.320976	0.75	0.707	0.0406953	6	JUNB
IDI1	2.08e-05	-0.274133	0.421	0.754	0.0416536	6	IDI1
GUCY1A3,2	2.14e-05	-0.308532	0.211	0.563	0.0427334	6	GUCY1A3
ERO1L	3.37e-05	0.326073	0.395	0.329	0.0673878	6	ERO1L
TGFB1I1,2	4.03e-05	-0.287195	0.263	0.626	0.08059	6	TGFB1I1
IGFBP5,2	4.35e-05	0.368639	0.803	0.664	0.0869253	6	IGFBP5
PLS3,1	5.57e-05	-0.26755	0.329	0.647	0.111447	6	PLS3
TXNIP,1	7e-05	0.328842	0.526	0.443	0.140003	6	TXNIP
JUN,1	7.57e-05	0.267719	0.842	0.771	0.151451	6	JUN
HSPA1B	9e-05	0.264231	0.421	0.347	0.18005	6	HSPA1B
SCD,1	9.01e-05	0.250007	0.724	0.675	0.180262	6	SCD
FABP5,1	0.00010066	0.258127	0.842	0.803	0.201321	6	FABP5
NEXN,1	0.00010663	-0.277613	0.566	0.804	0.21326	6	NEXN
HCN4,1	0.000114121	0.348376	0.447	0.369	0.228241	6	HCN4
RPS4Y1,1	0.000186054	-0.31757	0.039	0.371	0.372109	6	RPS4Y1
HSPA1A,1	0.000203525	0.40089	0.579	0.596	0.40705	6	HSPA1A
SOCS3	0.000246705	0.392249	0.526	0.473	0.49341	6	SOCS3
PTN,4	0.000308071	0.301371	0.776	0.655	0.616143	6	PTN
HILPDA	0.000340999	0.300279	0.434	0.401	0.681998	6	HILPDA
AQP1	0.000375631	0.285468	0.316	0.283	0.751261	6	AQP1
SDC2,2	0.000379747	0.323635	0.605	0.606	0.759495	6	SDC2
ENC1,2	0.000413624	-0.304299	0.184	0.507	0.827248	6	ENC1
TAGLN2,5	0.000435411	-0.278897	0.342	0.617	0.870823	6	TAGLN2
SQLE,1	0.000509939	-0.258623	0.513	0.75	1	6	SQLE
EGR2	0.000717776	0.265439	0.303	0.265	1	6	EGR2
ZFP36	0.000732667	0.264495	0.329	0.29	1	6	ZFP36
FHL2,1	0.00124742	-0.273477	0.382	0.641	1	6	FHL2
NMB	0.00179621	0.299964	0.474	0.452	1	6	NMB
PMEL	0.00217582	0.309778	0.263	0.249	1	6	PMEL
TBX18	0.0024131	0.331748	0.303	0.272	1	6	TBX18
LOX	0.00272849	0.291712	0.408	0.402	1	6	LOX
PLN,3	0.00310139	0.252819	0.618	0.61	1	6	PLN
BTG2,1	0.00380522	0.26032	0.539	0.515	1	6	BTG2
NRXN1,2	0.00401715	0.263446	0.513	0.49	1	6	NRXN1
C10orf10,3	0.00429366	0.318676	0.461	0.453	1	6	C10orf10
RSPO3,1	0.00601628	0.348435	0.5	0.507	1	6	RSPO3
SLC16A3,1	0.00647399	0.28495	0.539	0.563	1	6	SLC16A3
COL6A3,3	0.00675509	0.320319	0.658	0.696	1	6	COL6A3
TOP2A,3	0.00697328	-0.347717	0.105	0.398	1	6	TOP2A
FTH1	7.73e-22	-0.455234	0.981	0.983	1.55e-18	7	FTH1
MT-ND2	1.91e-21	0.386943	1	0.977	3.81e-18	7	MT-ND2
MT-ND6,2	3.27e-21	0.802149	1	0.854	6.53e-18	7	MT-ND6
FN1	1.09e-20	0.48304	1	0.958	2.17e-17	7	FN1
TNC,2	3.97e-20	1.07548	0.904	0.597	7.95e-17	7	TNC
FTL	3.89e-19	-0.403877	1	0.994	7.77e-16	7	FTL
COL1A1	4.03e-19	0.438818	1	0.952	8.07e-16	7	COL1A1
COL1A2,2	7.52e-19	0.566214	1	0.865	1.5e-15	7	COL1A2
IGFBP7,3	2.47e-17	0.742528	0.981	0.758	4.93e-14	7	IGFBP7
PLAT,3	2.95e-17	0.849929	0.942	0.747	5.9e-14	7	PLAT
COL4A1,1	4.57e-17	0.745188	0.923	0.747	9.14e-14	7	COL4A1
TMSB4X,2	1.07e-15	-0.54977	0.846	0.934	2.13e-12	7	TMSB4X
COL5A1	1.23e-15	0.705623	0.904	0.717	2.45e-12	7	COL5A1
STC2,3	2.54e-15	0.823397	0.827	0.546	5.08e-12	7	STC2
HMGB1,2	1.14e-14	-0.588175	0.731	0.955	2.28e-11	7	HMGB1
PFN1,4	2.11e-13	-0.669124	0.615	0.855	4.22e-10	7	PFN1
STMN1,2	2.15e-13	-0.684144	0.596	0.862	4.29e-10	7	STMN1
GSTP1,1	2.58e-13	-0.45504	0.846	0.951	5.16e-10	7	GSTP1
P4HA2	1.37e-12	0.609317	0.846	0.618	2.74e-09	7	P4HA2
ITGA1,3	1.85e-12	0.625789	0.846	0.704	3.7e-09	7	ITGA1
TUBA1B,1	2.58e-12	-0.526053	0.808	0.952	5.15e-09	7	TUBA1B
TUBB,2	2.96e-12	-0.512763	0.808	0.927	5.93e-09	7	TUBB
NEAT1,4	1.44e-11	0.476292	0.962	0.909	2.89e-08	7	NEAT1
EZR,1	2.32e-11	-0.600723	0.269	0.774	4.65e-08	7	EZR
ACTB,1	3.28e-11	-0.318607	0.962	0.948	6.57e-08	7	ACTB
INHBA,1	5.07e-11	0.625836	0.808	0.548	1.01e-07	7	INHBA
TXN,2	7.25e-11	-0.616957	0.5	0.834	1.45e-07	7	TXN
ECE1,1	7.36e-11	0.531612	0.904	0.736	1.47e-07	7	ECE1
COL4A2	2.41e-10	0.5568	0.865	0.763	4.83e-07	7	COL4A2
ITGAV,1	2.97e-10	0.552749	0.865	0.756	5.93e-07	7	ITGAV
TUBA1A,1	4.82e-10	-0.379917	0.904	0.937	9.64e-07	7	TUBA1A
GJA1,1	5.04e-10	0.598583	0.808	0.667	1.01e-06	7	GJA1
HAND1,4	8.78e-10	-0.465532	0.269	0.679	1.76e-06	7	HAND1
ID2,2	8.79e-10	-0.569769	0.269	0.745	1.76e-06	7	ID2
SPARC,2	9.43e-10	0.387385	0.981	0.876	1.89e-06	7	SPARC
ENDOD1,1	2.08e-09	0.601517	0.731	0.575	4.15e-06	7	ENDOD1
ID1,2	2.12e-09	-0.646554	0.327	0.752	4.25e-06	7	ID1
PRDX6,1	2.31e-09	-0.451752	0.654	0.882	4.62e-06	7	PRDX6
S100A10,3	3.73e-09	-0.591066	0.615	0.823	7.47e-06	7	S100A10
HN1,2	3.88e-09	-0.498372	0.481	0.845	7.75e-06	7	HN1
TPM3,3	4.4e-09	-0.498079	0.327	0.79	8.79e-06	7	TPM3
HMGN2,2	4.98e-09	-0.577355	0.577	0.823	9.96e-06	7	HMGN2
CTSB,3	5.45e-09	0.4245	0.981	0.862	1.09e-05	7	CTSB
RANBP1,2	6.73e-09	-0.557803	0.365	0.773	1.35e-05	7	RANBP1
CD59,1	7.9e-09	0.461284	0.904	0.747	1.58e-05	7	CD59
ID3,3	8.71e-09	-0.502953	0.731	0.889	1.74e-05	7	ID3
PAPPA,1	1.23e-08	0.592671	0.75	0.587	2.46e-05	7	PAPPA
TGFBI,4	1.41e-08	0.56883	0.827	0.691	2.83e-05	7	TGFBI
MXRA5,1	1.6e-08	0.629482	0.692	0.494	3.2e-05	7	MXRA5
GPC1,2	1.75e-08	0.569147	0.692	0.485	3.5e-05	7	GPC1
FBN1,1	1.89e-08	0.463815	0.846	0.664	3.77e-05	7	FBN1
SH3BGRL3,3	1.96e-08	-0.565092	0.423	0.793	3.92e-05	7	SH3BGRL3
POMP,2	2.74e-08	-0.454697	0.577	0.878	5.48e-05	7	POMP
EDIL3,1	4.18e-08	0.536051	0.75	0.652	8.35e-05	7	EDIL3
RPS27L	4.6e-08	-0.498196	0.404	0.82	9.2e-05	7	RPS27L
SAT1,1	6.14e-08	0.551341	0.827	0.732	0.000122831	7	SAT1
DMKN	6.39e-08	-0.372492	0.212	0.615	0.000127708	7	DMKN
FABP5,2	1.77e-07	-0.444268	0.442	0.819	0.0003537	7	FABP5
CRABP2,1	1.78e-07	-0.475678	0.5	0.822	0.000355659	7	CRABP2
DSG2,1	3.07e-07	0.41196	0.769	0.639	0.000614258	7	DSG2
ENO1,1	3.22e-07	-0.302333	0.885	0.949	0.000643516	7	ENO1
C19orf10,2	4.39e-07	0.384876	0.885	0.798	0.000877197	7	C19orf10
LDHA,1	6.28e-07	-0.346361	0.846	0.958	0.00125661	7	LDHA
PRDX1,3	6.47e-07	-0.271908	0.923	0.909	0.00129344	7	PRDX1
HSPA1A,2	1.06e-06	-0.255013	0.269	0.608	0.00211143	7	HSPA1A
LTBP1,2	1.27e-06	0.443155	0.769	0.652	0.00253442	7	LTBP1
CKB	1.87e-06	-0.369724	0.346	0.729	0.00373739	7	CKB
UBC,1	2.02e-06	-0.253281	0.904	0.935	0.00404995	7	UBC
PGK1,4	2.25e-06	-0.447756	0.519	0.791	0.00449155	7	PGK1
PTN,5	2.57e-06	-0.595578	0.308	0.676	0.00513263	7	PTN
ADAMTS1	3.24e-06	0.483926	0.788	0.675	0.00648442	7	ADAMTS1
IGF2,2	3.31e-06	-0.388172	0.769	0.913	0.00661018	7	IGF2
COPS8	3.44e-06	-0.308642	0.308	0.694	0.00688504	7	COPS8
HSPA8,2	3.97e-06	-0.332535	0.654	0.831	0.00793188	7	HSPA8
COTL1,4	4.22e-06	-0.376435	0.346	0.7	0.00843174	7	COTL1
MLLT11	5.04e-06	-0.365368	0.462	0.77	0.0100702	7	MLLT11
CDKN1C,1	5.07e-06	-0.403787	0.5	0.78	0.0101428	7	CDKN1C
H2AFZ,2	5.25e-06	-0.342327	0.808	0.915	0.010493	7	H2AFZ
PLIN2,1	5.63e-06	-0.329625	0.288	0.653	0.0112693	7	PLIN2
DDIT4,2	5.85e-06	-0.378104	0.154	0.547	0.0116948	7	DDIT4
GSTO1,3	6.37e-06	-0.402477	0.538	0.786	0.0127434	7	GSTO1
THBS1,1	8.81e-06	0.451234	0.712	0.531	0.017629	7	THBS1
TECRL,3	9.05e-06	-0.395923	0.25	0.611	0.0180939	7	TECRL
PSMC4,1	9.46e-06	-0.353436	0.346	0.703	0.0189295	7	PSMC4
CEBPD,2	9.73e-06	-0.458179	0.288	0.639	0.0194673	7	CEBPD
CTGF,2	1.01e-05	0.501946	0.712	0.55	0.0202756	7	CTGF
TNFRSF12A,4	1.02e-05	0.304532	0.923	0.793	0.0204278	7	TNFRSF12A
CALD1,2	1.1e-05	0.251269	0.942	0.894	0.0219514	7	CALD1
JUNB,3	1.15e-05	-0.418002	0.365	0.723	0.0229095	7	JUNB
ITGA2	1.15e-05	0.467535	0.519	0.374	0.0229664	7	ITGA2
PEG10,2	1.31e-05	-0.275002	0.25	0.629	0.0262138	7	PEG10
DOK4,1	1.36e-05	-0.311075	0.423	0.769	0.0271622	7	DOK4
ANP32E,2	1.8e-05	-0.252818	0.327	0.706	0.0359519	7	ANP32E
DPYSL3,2	1.88e-05	0.340604	0.827	0.711	0.0376185	7	DPYSL3
HAPLN1,4	1.92e-05	0.446253	0.769	0.7	0.0383508	7	HAPLN1
CENPW,2	2.41e-05	-0.297828	0.288	0.608	0.0482584	7	CENPW
SFRP1,2	2.43e-05	-0.257706	0.904	0.945	0.0486672	7	SFRP1
MTHFD2	2.73e-05	-0.324223	0.058	0.445	0.0546435	7	MTHFD2
FLNB	2.76e-05	0.41661	0.654	0.569	0.0551869	7	FLNB
PSIP1,2	2.89e-05	-0.411955	0.192	0.591	0.0577943	7	PSIP1
CYCS	3.1e-05	-0.372677	0.596	0.838	0.0620256	7	CYCS
MEST,2	3.42e-05	-0.297714	0.404	0.745	0.0683317	7	MEST
NUSAP1,2	3.53e-05	-0.262912	0.212	0.514	0.0706149	7	NUSAP1
SNRNP25,2	3.58e-05	-0.300475	0.231	0.581	0.0716141	7	SNRNP25
NUDT1,1	3.69e-05	-0.261256	0.192	0.54	0.073779	7	NUDT1
ODC1,3	3.94e-05	-0.311121	0.423	0.751	0.0788816	7	ODC1
RAMP2,2	4.09e-05	-0.339959	0.038	0.427	0.0817074	7	RAMP2
ACAT2,3	5.96e-05	-0.273379	0.365	0.686	0.119114	7	ACAT2
HMGB3,3	6.29e-05	-0.294872	0.327	0.651	0.125847	7	HMGB3
SERPINE2,3	6.39e-05	0.377048	0.827	0.754	0.127836	7	SERPINE2
NFKBIA,1	6.69e-05	-0.339792	0.192	0.577	0.133887	7	NFKBIA
COL9A3,3	7.16e-05	0.387959	0.75	0.692	0.143241	7	COL9A3
ITGA5,1	7.41e-05	0.44886	0.615	0.508	0.148101	7	ITGA5
ST6GAL2	8.83e-05	0.371594	0.481	0.361	0.176683	7	ST6GAL2
SRM,2	8.88e-05	-0.324133	0.327	0.655	0.17754	7	SRM
SPP1,1	9.02e-05	0.417557	0.462	0.332	0.180385	7	SPP1
KLF6,3	0.000105406	0.303828	0.885	0.786	0.210812	7	KLF6
TSPAN5	0.00010588	0.380429	0.712	0.675	0.211761	7	TSPAN5
DSC2,1	0.000116233	0.396415	0.692	0.6	0.232465	7	DSC2
IDI1,1	0.000132946	-0.280821	0.442	0.747	0.265891	7	IDI1
C19orf48,2	0.000137395	-0.302465	0.154	0.517	0.27479	7	C19orf48
TCEAL7	0.000138882	-0.300405	0.058	0.405	0.277765	7	TCEAL7
AKR1B1,1	0.000165274	-0.276007	0.327	0.64	0.330547	7	AKR1B1
LGALS3	0.000197606	-0.301596	0.346	0.651	0.395211	7	LGALS3
DUT,1	0.000219734	-0.318321	0.192	0.562	0.439468	7	DUT
SSC5D	0.000223307	0.302789	0.481	0.369	0.446614	7	SSC5D
PDLIM3,3	0.000238482	0.319923	0.865	0.757	0.476964	7	PDLIM3
CTNNAL1	0.000287264	-0.29154	0.231	0.563	0.574529	7	CTNNAL1
ATP10D	0.000298786	0.359389	0.558	0.45	0.597571	7	ATP10D
ADAMTS6	0.000299959	0.409146	0.615	0.528	0.599917	7	ADAMTS6
CRIP2,2	0.000323842	-0.303504	0.404	0.711	0.647684	7	CRIP2
BTG2,2	0.000329078	-0.318855	0.173	0.53	0.658157	7	BTG2
SULF1,1	0.000336456	0.395959	0.481	0.333	0.672913	7	SULF1
NASP,2	0.000379377	-0.294944	0.558	0.842	0.758755	7	NASP
SLC27A3,2	0.000379473	0.358677	0.654	0.604	0.758945	7	SLC27A3
TALDO1,2	0.000382386	-0.275886	0.365	0.687	0.764773	7	TALDO1
CALM1,2	0.000386074	-0.25247	0.788	0.918	0.772148	7	CALM1
HEY1,2	0.000400464	-0.274789	0.442	0.708	0.800928	7	HEY1
TMPO,2	0.000421588	-0.257938	0.25	0.586	0.843177	7	TMPO
LMO4,2	0.000428547	-0.27895	0.538	0.769	0.857093	7	LMO4
DSP,1	0.000433968	0.31588	0.788	0.796	0.867935	7	DSP
HMGB2,2	0.000442003	-0.310246	0.308	0.618	0.884006	7	HMGB2
KRT18,1	0.000477343	-0.25823	0.827	0.933	0.954686	7	KRT18
TUBA1C,4	0.000500759	-0.283485	0.346	0.649	1	7	TUBA1C
LOXL2,1	0.000610991	0.390931	0.635	0.606	1	7	LOXL2
CHCHD10,2	0.000624993	-0.282429	0.538	0.826	1	7	CHCHD10
ENPP1	0.000632805	0.543733	0.538	0.483	1	7	ENPP1
RAMP1,1	0.000703695	0.383775	0.654	0.592	1	7	RAMP1
TWIST1,4	0.000722278	-0.288924	0.308	0.612	1	7	TWIST1
TYMS,2	0.000836271	-0.257204	0.212	0.501	1	7	TYMS
CKS2,2	0.000921527	-0.284787	0.212	0.516	1	7	CKS2
LDLR,1	0.0011193	0.308814	0.712	0.685	1	7	LDLR
FAM162A,3	0.00132322	-0.295455	0.442	0.729	1	7	FAM162A
COL11A1	0.00142357	0.293991	0.404	0.32	1	7	COL11A1
KIAA0101,4	0.00146608	-0.282176	0.25	0.5	1	7	KIAA0101
BEX1,2	0.00152122	-0.288268	0.538	0.76	1	7	BEX1
CYR61,2	0.00161961	0.358093	0.673	0.57	1	7	CYR61
LBH,1	0.00170351	-0.287104	0.385	0.629	1	7	LBH
PTTG1,1	0.00188017	-0.253229	0.327	0.584	1	7	PTTG1
NRP2	0.00206673	0.269153	0.519	0.44	1	7	NRP2
TFPI	0.00238359	0.370102	0.577	0.53	1	7	TFPI
MXRA8	0.00241722	0.326115	0.538	0.478	1	7	MXRA8
F2R	0.00260903	0.320401	0.538	0.481	1	7	F2R
STMN2,5	0.00263065	-0.31203	0.5	0.697	1	7	STMN2
LOXL1,2	0.00282489	0.280866	0.615	0.541	1	7	LOXL1
ITGA3	0.00340151	0.254479	0.404	0.321	1	7	ITGA3
SERPINF1,2	0.00340385	-0.271291	0.077	0.402	1	7	SERPINF1
OCIAD2,3	0.00416041	-0.260525	0.385	0.647	1	7	OCIAD2
HIST1H4C,2	0.00431027	-0.390262	0.327	0.627	1	7	HIST1H4C
ROBO1,2	0.00539407	0.285559	0.635	0.596	1	7	ROBO1
PAWR	0.00571557	0.277936	0.615	0.596	1	7	PAWR
TXNIP,2	0.00600141	-0.273158	0.154	0.46	1	7	TXNIP
SACS	0.00608817	0.274585	0.538	0.506	1	7	SACS
SLC12A2,1	0.00652851	0.297723	0.442	0.391	1	7	SLC12A2
PLAUR	0.00655736	0.255355	0.308	0.24	1	7	PLAUR
H2AFX,2	0.00656194	-0.264677	0.25	0.511	1	7	H2AFX
PLAGL1,3	0.00686527	0.25093	0.654	0.579	1	7	PLAGL1
ID4,3	0.00775773	-0.268924	0.481	0.699	1	7	ID4
SULF2	0.00854548	0.269646	0.404	0.373	1	7	SULF2
SMC2,1	0.00857729	-0.255447	0.25	0.499	1	7	SMC2
RCN3,1	0.0085936	0.347747	0.558	0.55	1	7	RCN3
RPS4Y1,2	0.00883689	-0.295229	0.115	0.362	1	7	RPS4Y1
DSEL	0.00984548	0.272663	0.577	0.537	1	7	DSEL
TCF21,3	0.0099097	-0.261091	0.212	0.466	1	7	TCF21
SGIP1	1.49e-19	0.375248	0.903	0.205	2.97e-16	8	SGIP1
HLA-DQB1	3.7e-17	0.522362	0.903	0.283	7.4e-14	8	HLA-DQB1
AHNAK2,1	6.27e-15	0.367344	0.903	0.387	1.25e-11	8	AHNAK2
SP6	9.73e-15	0.305579	0.839	0.3	1.95e-11	8	SP6
SERPINI1	8.59e-14	0.753014	0.871	0.234	1.72e-10	8	SERPINI1
SYNM	1.34e-12	0.349002	0.871	0.397	2.68e-09	8	SYNM
MYLK	2.25e-12	0.260898	0.806	0.317	4.49e-09	8	MYLK
ESAM	1.59e-11	0.47271	0.581	0.013	3.18e-08	8	ESAM
HK2	2.12e-11	0.4663	0.839	0.254	4.25e-08	8	HK2
GBE1	3.77e-11	0.490664	0.903	0.347	7.55e-08	8	GBE1
PROCR	2.32e-10	0.389584	0.806	0.233	4.63e-07	8	PROCR
ANGPTL4	2.74e-10	0.534333	0.871	0.454	5.47e-07	8	ANGPTL4
GPR126	2.93e-10	0.320869	0.839	0.348	5.87e-07	8	GPR126
HRC,1	2.93e-10	0.366407	0.839	0.261	5.87e-07	8	HRC
SLC2A3,2	1.59e-09	0.644129	0.935	0.582	3.19e-06	8	SLC2A3
SLC2A1,1	3.81e-09	0.415589	0.935	0.395	7.62e-06	8	SLC2A1
FLT1	1.95e-08	0.383129	0.839	0.483	3.9e-05	8	FLT1
UBE2T,1	2.94e-08	-0.291995	0.194	0.474	5.89e-05	8	UBE2T
HILPDA,1	5.5e-08	0.649011	0.903	0.391	0.000109901	8	HILPDA
LIFR,1	9.63e-08	0.353661	0.968	0.514	0.000192635	8	LIFR
JADE1	1.19e-07	0.277408	0.903	0.446	0.000237701	8	JADE1
COL1A1,1	1.2e-07	-0.524334	0.774	0.958	0.000240787	8	COL1A1
JDP2	1.9e-07	-0.355933	0.194	0.411	0.00037909	8	JDP2
KIF1A	2.85e-07	0.25251	0.774	0.312	0.000570744	8	KIF1A
UNC5B-AS1	3.47e-07	0.301007	0.806	0.327	0.000693839	8	UNC5B-AS1
HSPA1B,1	4.24e-07	0.341469	0.871	0.339	0.000848524	8	HSPA1B
MASP1,1	6.68e-07	0.416859	0.871	0.568	0.0013363	8	MASP1
PTTG1,2	8.25e-07	-0.400614	0.29	0.581	0.00165044	8	PTTG1
FAM162A,4	8.76e-07	0.51439	0.968	0.713	0.0017528	8	FAM162A
PGK1,5	1.51e-06	0.483939	0.935	0.778	0.00302864	8	PGK1
SLN,1	1.74e-06	-0.253434	0.161	0.389	0.00347816	8	SLN
AKAP12,2	1.97e-06	0.502447	0.935	0.664	0.00393083	8	AKAP12
P4HA1,1	3.04e-06	0.445605	0.935	0.688	0.00608922	8	P4HA1
A2M,1	3.15e-06	0.446253	0.774	0.478	0.00630258	8	A2M
PDLIM5,1	4.77e-06	0.388651	1	0.754	0.00953789	8	PDLIM5
ALDOA,1	5.11e-06	0.286752	1	0.955	0.0102157	8	ALDOA
EGFL7,2	6.02e-06	0.457904	0.935	0.572	0.0120429	8	EGFL7
NEAT1,5	6.23e-06	0.380378	1	0.909	0.012467	8	NEAT1
SFRP1,3	7.4e-06	-0.443371	0.903	0.944	0.0148086	8	SFRP1
CYSTM1	7.54e-06	0.426528	0.806	0.536	0.0150762	8	CYSTM1
AK4	1.01e-05	0.334773	0.839	0.492	0.0201284	8	AK4
TCF21,4	1.17e-05	-0.316974	0.226	0.462	0.0233888	8	TCF21
PLIN2,2	1.53e-05	0.411331	0.935	0.632	0.030579	8	PLIN2
TFPI,1	1.56e-05	0.411888	0.839	0.525	0.0312361	8	TFPI
GPRC5C,2	1.75e-05	0.320503	0.903	0.603	0.0349342	8	GPRC5C
GPC3,3	1.82e-05	-0.587705	0.645	0.762	0.0364433	8	GPC3
PRSS23	2.62e-05	0.403681	0.871	0.597	0.0524851	8	PRSS23
CHCHD10,3	5.65e-05	0.330793	0.903	0.813	0.113051	8	CHCHD10
SERPINF1,3	6.12e-05	-0.372474	0.194	0.394	0.122473	8	SERPINF1
CAV1	8.72e-05	0.309274	0.71	0.31	0.174355	8	CAV1
HLA-B,1	9.07e-05	0.455493	0.774	0.522	0.181421	8	HLA-B
BST2,2	9.15e-05	0.364691	0.839	0.482	0.183029	8	BST2
CDH13	9.65e-05	0.265819	0.742	0.422	0.192976	8	CDH13
DDIT4,3	0.00010012	0.380258	0.871	0.525	0.20024	8	DDIT4
TOP2A,4	0.000156592	-0.393999	0.258	0.385	0.313184	8	TOP2A
CKS2,3	0.000163533	-0.29154	0.29	0.51	0.327066	8	CKS2
PHLDA2,1	0.000166056	0.349766	0.71	0.414	0.332112	8	PHLDA2
TXNIP,3	0.000173473	0.310343	0.871	0.438	0.346945	8	TXNIP
TUBA1B,2	0.00024651	-0.281073	0.968	0.946	0.49302	8	TUBA1B
ANKRD37	0.000270323	0.617115	0.613	0.194	0.540647	8	ANKRD37
SPINT2,1	0.000294269	0.28642	1	0.712	0.588538	8	SPINT2
TSPAN13	0.000392929	0.323357	0.839	0.585	0.785858	8	TSPAN13
RGS5,2	0.000419769	0.403758	0.871	0.67	0.839539	8	RGS5
SLC16A3,2	0.000451435	0.356555	0.839	0.555	0.902869	8	SLC16A3
IGFBP4,2	0.000451671	0.286346	0.806	0.556	0.903343	8	IGFBP4
COL4A1,2	0.00052451	0.291367	0.935	0.749	1	8	COL4A1
MFAP4,2	0.000528986	-0.495228	0.29	0.434	1	8	MFAP4
NUDT4	0.000553202	0.296254	0.903	0.575	1	8	NUDT4
PCNA,1	0.000618498	-0.256835	0.29	0.451	1	8	PCNA
AQP1,1	0.000800783	0.582608	0.613	0.278	1	8	AQP1
RRAS,2	0.000929256	0.297335	0.839	0.555	1	8	RRAS
HHEX	0.000938228	0.264863	0.548	0.176	1	8	HHEX
DCN,2	0.00097186	-0.437474	0.194	0.33	1	8	DCN
ERO1L,1	0.00104079	0.448733	0.645	0.326	1	8	ERO1L
HGF	0.00121318	0.324829	0.484	0.094	1	8	HGF
MEF2C,1	0.00132948	0.374963	0.71	0.497	1	8	MEF2C
BNIP3	0.00146013	0.425836	0.71	0.455	1	8	BNIP3
HAPLN1,5	0.00149795	0.26135	0.903	0.698	1	8	HAPLN1
ECE1,2	0.00225787	0.261551	0.903	0.739	1	8	ECE1
SERPINE2,4	0.00230366	-0.408426	0.645	0.759	1	8	SERPINE2
ANP32E,3	0.00236837	-0.269753	0.548	0.695	1	8	ANP32E
COL1A2,3	0.00255456	-0.316153	0.806	0.872	1	8	COL1A2
2004-09-01	0.00270447	0.269134	0.484	0.169	1	8	2004-09-01
BAALC	0.00302772	0.320658	0.581	0.267	1	8	BAALC
LRRC17,2	0.00348017	-0.296117	0.29	0.418	1	8	LRRC17
SEMA5A,1	0.00351191	0.35415	0.613	0.389	1	8	SEMA5A
ARL4C	0.0042766	0.287327	0.806	0.545	1	8	ARL4C
GSTO1,4	0.00433233	0.273351	0.935	0.773	1	8	GSTO1
CD55	0.0048589	0.394939	0.581	0.232	1	8	CD55
FBN1,2	0.00565507	-0.272178	0.484	0.675	1	8	FBN1
SCD,2	0.00664514	0.310854	0.903	0.673	1	8	SCD
NDRG1	0.00767063	0.475128	0.677	0.43	1	8	NDRG1
HLA-C,1	0.00820863	0.267324	0.677	0.51	1	8	HLA-C
GUCY1A3,3	0.00877938	-0.265007	0.419	0.546	1	8	GUCY1A3
TGFBI,5	0.0093819	-0.395834	0.613	0.698	1	8	TGFBI
WISP1	8.4e-20	0.381834	0.903	0.24	1.68e-16	9	WISP1
TNNT1	1.46e-19	1.07052	0.935	0.143	2.92e-16	9	TNNT1
RSPO1	1.9e-17	0.301698	0.806	0.241	3.81e-14	9	RSPO1
SBSPON	1.23e-16	0.259545	0.774	0.225	2.46e-13	9	SBSPON
ARSJ	1.49e-16	0.274458	0.806	0.222	2.99e-13	9	ARSJ
CPNE7	2.19e-16	0.305502	0.742	0.156	4.39e-13	9	CPNE7
ASPHD1	1.55e-14	0.4884	0.903	0.385	3.09e-11	9	ASPHD1
EDN1	2.56e-14	0.303787	0.839	0.31	5.13e-11	9	EDN1
EZR,2	1.15e-13	0.775156	1	0.749	2.3e-10	9	EZR
TMEM151A	3.51e-13	0.290815	0.742	0.201	7.02e-10	9	TMEM151A
CRB2,1	7.44e-12	0.446419	0.903	0.483	1.49e-08	9	CRB2
KRT18,2	8.24e-12	0.515548	1	0.928	1.65e-08	9	KRT18
C1orf63	9.83e-12	0.745489	0.935	0.67	1.97e-08	9	C1orf63
KRT19,1	2.77e-11	0.866393	0.903	0.554	5.54e-08	9	KRT19
BNC2,1	3e-11	0.379578	0.839	0.35	5.99e-08	9	BNC2
GAP43	4.08e-11	0.392302	0.935	0.545	8.16e-08	9	GAP43
NRARP	4.3e-11	0.276063	0.839	0.375	8.6e-08	9	NRARP
KRT8,1	6.5e-11	0.418568	0.968	0.943	1.3e-07	9	KRT8
S100A10,4	7.41e-11	0.570431	0.968	0.812	1.48e-07	9	S100A10
LRP2	1.07e-10	0.590994	0.742	0.236	2.14e-07	9	LRP2
FAM150B	2.6e-10	0.33626	0.742	0.277	5.21e-07	9	FAM150B
SFRP5	3.45e-10	0.592732	0.871	0.429	6.91e-07	9	SFRP5
COL21A1	3.57e-10	0.337059	0.839	0.24	7.14e-07	9	COL21A1
NRP2,1	6.12e-10	0.426991	1	0.43	1.22e-06	9	NRP2
MMP23B	7.47e-10	0.520426	0.968	0.513	1.49e-06	9	MMP23B
MXRA5,2	1.04e-09	-0.401363	0.161	0.51	2.08e-06	9	MXRA5
MGAT4C	1.09e-09	0.339449	0.742	0.272	2.18e-06	9	MGAT4C
PLXNA2	3.24e-09	0.498325	0.839	0.41	6.48e-06	9	PLXNA2
CEBPB	3.71e-09	0.598059	0.871	0.387	7.41e-06	9	CEBPB
SPRR2F	4.06e-09	0.781076	0.71	0.121	8.13e-06	9	SPRR2F
LRRN4,1	7.22e-09	0.315713	0.839	0.427	1.44e-05	9	LRRN4
COBLL1	9.21e-09	0.590841	0.839	0.444	1.84e-05	9	COBLL1
GCNT2	9.37e-09	0.273616	0.839	0.447	1.87e-05	9	GCNT2
SLC9A3R1,1	1.69e-08	0.460234	0.871	0.462	3.38e-05	9	SLC9A3R1
MFGE8	2.51e-08	0.525839	0.968	0.715	5.02e-05	9	MFGE8
CXADR	4.36e-08	0.489672	0.871	0.475	8.73e-05	9	CXADR
GATM,2	4.72e-08	0.423028	0.903	0.443	9.45e-05	9	GATM
VCAN,2	6.69e-08	-0.533387	0.968	0.923	0.000133895	9	VCAN
CKB,1	1.96e-07	0.465341	1	0.708	0.000391638	9	CKB
ENC1,3	2.82e-07	0.490512	0.935	0.479	0.00056384	9	ENC1
PKP2,1	3.51e-07	0.271951	0.871	0.509	0.00070288	9	PKP2
SPP1,2	4.28e-07	-0.383391	0.161	0.341	0.000856747	9	SPP1
LMNB1,1	7.48e-07	-0.353051	0.226	0.444	0.0014961	9	LMNB1
MYRF	7.87e-07	0.501009	0.839	0.439	0.00157302	9	MYRF
RP11-572C15,6	8.81e-07	0.323815	0.677	0.225	0.00176192	9	RP11-572C15,6
SCG5	9.2e-07	0.408901	0.742	0.308	0.00184096	9	SCG5
CD9,2	1.13e-06	0.3233	0.806	0.341	0.00225672	9	CD9
IGDCC3,2	1.14e-06	0.289984	0.903	0.559	0.00227491	9	IGDCC3
PHGDH,3	1.24e-06	0.429679	0.968	0.553	0.00247679	9	PHGDH
HMGA1,3	1.66e-06	0.400729	0.968	0.688	0.00332663	9	HMGA1
SLC27A3,3	1.74e-06	-0.406956	0.419	0.61	0.00348359	9	SLC27A3
TMEM88,1	1.81e-06	0.33176	0.774	0.46	0.00361334	9	TMEM88
PLA2G12A,1	2.85e-06	0.427078	0.871	0.571	0.00569459	9	PLA2G12A
RAB11FIP1,1	3.33e-06	0.378164	0.871	0.485	0.00665016	9	RAB11FIP1
TCF21,5	3.59e-06	0.30447	0.871	0.447	0.00717086	9	TCF21
PODXL	4.08e-06	0.42273	0.677	0.234	0.00816885	9	PODXL
FN1,1	5e-06	-0.384212	0.968	0.96	0.00999273	9	FN1
VIM,2	5.34e-06	-0.280798	1	0.98	0.0106736	9	VIM
FILIP1L,2	5.6e-06	0.468041	0.839	0.433	0.011196	9	FILIP1L
IGFBP3,1	5.98e-06	-0.66334	0.581	0.769	0.0119602	9	IGFBP3
HES4,1	6.34e-06	0.338532	0.968	0.737	0.0126866	9	HES4
NCCRP1	7.18e-06	0.531212	0.71	0.298	0.0143543	9	NCCRP1
GLIPR2,1	7.66e-06	0.346861	0.935	0.664	0.0153263	9	GLIPR2
FRMD4B	1.06e-05	0.432234	0.871	0.587	0.0212277	9	FRMD4B
CTGF,3	1.35e-05	0.605483	0.839	0.55	0.0269481	9	CTGF
DMKN,1	1.36e-05	0.398682	0.839	0.594	0.0272357	9	DMKN
SFRP1,4	1.64e-05	-0.34853	0.968	0.943	0.0327654	9	SFRP1
PLAC9	2.78e-05	0.478286	0.71	0.244	0.0555815	9	PLAC9
CTSB,4	3.31e-05	-0.486957	0.806	0.868	0.0662497	9	CTSB
DUSP1	4.05e-05	0.483374	0.774	0.499	0.0810136	9	DUSP1
CELF2,2	4.16e-05	0.263696	0.871	0.56	0.0831837	9	CELF2
IGFBP5,3	4.29e-05	0.528126	0.935	0.665	0.0857006	9	IGFBP5
RDH10	5.99e-05	0.296205	0.677	0.339	0.119731	9	RDH10
AKAP12,3	6.81e-05	0.378254	0.935	0.664	0.136294	9	AKAP12
RRP9	7.5e-05	0.33047	0.71	0.379	0.149992	9	RRP9
MYH6,6	0.000108839	-0.486489	0.871	0.932	0.217677	9	MYH6
IGFBP7,4	0.00011816	-0.529127	0.548	0.772	0.236321	9	IGFBP7
ODC1,4	0.000139971	0.322283	0.935	0.734	0.279942	9	ODC1
TBX18,1	0.00018479	0.330468	0.613	0.266	0.369579	9	TBX18
FSTL3	0.000197852	0.291686	0.742	0.454	0.395704	9	FSTL3
CDC42EP3,1	0.000201525	0.348049	0.742	0.392	0.40305	9	CDC42EP3
ACTA2,1	0.000221122	-0.372841	0.903	0.933	0.442243	9	ACTA2
ACKR3	0.000270459	0.324823	0.677	0.237	0.540918	9	ACKR3
SFRP2	0.00027986	0.537653	0.581	0.06	0.55972	9	SFRP2
C7,2	0.000301406	-0.517742	0.258	0.466	0.602811	9	C7
SPARC,3	0.000311669	0.25357	1	0.877	0.623338	9	SPARC
COL6A3,4	0.000410844	-0.674268	0.71	0.693	0.821687	9	COL6A3
PLAT,4	0.000457086	-0.53418	0.677	0.756	0.914173	9	PLAT
TFPI,2	0.000465509	-0.342988	0.387	0.535	0.931018	9	TFPI
AKR1B1,2	0.000506791	0.268256	0.903	0.622	1	9	AKR1B1
ANXA1,2	0.000571621	0.348499	0.806	0.493	1	9	ANXA1
TAGLN2,6	0.000609477	0.347547	0.839	0.597	1	9	TAGLN2
ITGA3,1	0.000610246	0.34474	0.645	0.317	1	9	ITGA3
CCDC80,1	0.000700086	0.349277	0.968	0.722	1	9	CCDC80
IGFBP6,2	0.000755829	-0.291315	0.355	0.507	1	9	IGFBP6
RGS3,2	0.000791601	0.301308	0.935	0.705	1	9	RGS3
SPINT2,2	0.000851066	0.272638	0.903	0.714	1	9	SPINT2
THBS1,2	0.00162495	-0.298093	0.355	0.542	1	9	THBS1
SERPINE2,5	0.00167602	-0.536675	0.839	0.754	1	9	SERPINE2
CDKN1C,2	0.00226239	0.270387	0.935	0.766	1	9	CDKN1C
STMN2,6	0.00241482	-0.509308	0.742	0.688	1	9	STMN2
TBX3,1	0.00270057	-0.355989	0.742	0.688	1	9	TBX3
TPM3,4	0.00276425	-0.322376	0.677	0.775	1	9	TPM3
TECRL,4	0.00284746	0.265212	0.871	0.591	1	9	TECRL
PHLDA3	0.0031973	0.267935	0.774	0.507	1	9	PHLDA3
TRDN,1	0.00360975	-0.288406	0.29	0.351	1	9	TRDN
RPA3,1	0.00458195	-0.263917	0.419	0.526	1	9	RPA3
TJP2	0.00505085	0.276424	0.71	0.496	1	9	TJP2
DPEP1	0.00562419	0.250258	0.452	0.021	1	9	DPEP1
NPPB,4	0.00566791	-0.265018	0.968	0.964	1	9	NPPB
LMO4,3	0.00599097	0.251126	0.935	0.757	1	9	LMO4
FAM107B,1	0.00783535	-0.290586	0.645	0.68	1	9	FAM107B
PAPPA,2	0.00916905	-0.251364	0.484	0.595	1	9	PAPPA
TCAP,4	0.00966299	-0.330058	0.677	0.699	1	9	TCAP
NPY	1.24e-14	0.344464	0.944	0.177	2.48e-11	10	NPY
GREM1	2.41e-14	0.377522	0.944	0.23	4.82e-11	10	GREM1
HS3ST3B1	1.25e-13	0.504135	1	0.381	2.5e-10	10	HS3ST3B1
POU4F1	1.6e-13	0.293204	0.944	0.375	3.2e-10	10	POU4F1
NKD1	5.48e-13	0.434499	1	0.232	1.1e-09	10	NKD1
TGFBR3	1.09e-11	0.650905	0.944	0.224	2.18e-08	10	TGFBR3
COL21A1,1	2.44e-11	0.581161	1	0.243	4.89e-08	10	COL21A1
KLF4	3.58e-11	0.36775	0.944	0.217	7.17e-08	10	KLF4
RGS4	7.81e-10	0.392864	0.944	0.271	1.56e-06	10	RGS4
AHNAK2,2	9.02e-10	0.259924	0.944	0.391	1.8e-06	10	AHNAK2
PLXND1	1.65e-09	0.317722	1	0.333	3.31e-06	10	PLXND1
AKR1C1	6.73e-09	0.720238	0.833	0.176	1.35e-05	10	AKR1C1
NR2F2,1	9.78e-09	0.757097	1	0.472	1.96e-05	10	NR2F2
LMNB1,2	1.69e-08	-0.28709	0.056	0.444	3.38e-05	10	LMNB1
CENPN,1	7.88e-08	0.304247	0.944	0.381	0.000157541	10	CENPN
SLC2A1,2	1.54e-07	-0.303837	0.111	0.411	0.000307616	10	SLC2A1
PCOLCE,2	1.98e-07	0.694902	1	0.539	0.000395566	10	PCOLCE
GAP43,1	2.18e-07	0.441859	0.944	0.549	0.000435062	10	GAP43
NRXN1,3	2.98e-07	0.484618	1	0.484	0.000595793	10	NRXN1
CRISPLD2	3.9e-07	0.261927	0.944	0.406	0.000779494	10	CRISPLD2
MCM7,1	4.62e-07	-0.344365	0.167	0.52	0.000923007	10	MCM7
IGFBP3,2	7.37e-07	0.738574	1	0.761	0.0014737	10	IGFBP3
SPRY4	8.67e-07	0.277706	0.944	0.436	0.00173371	10	SPRY4
BST2,3	1.05e-06	0.776939	0.889	0.485	0.0021013	10	BST2
DCN,3	1.23e-06	0.76051	0.889	0.319	0.00246648	10	DCN
FST	3.87e-06	0.308787	1	0.634	0.00773473	10	FST
CAMK2N1	3.89e-06	0.330899	1	0.438	0.00777907	10	CAMK2N1
PPP1R14C,1	4.24e-06	-0.291742	0.167	0.454	0.00847414	10	PPP1R14C
SOCS3,1	4.69e-06	0.36144	0.944	0.47	0.0093894	10	SOCS3
LIFR,2	5.88e-06	0.370588	1	0.518	0.0117605	10	LIFR
RAB3C,1	6.23e-06	0.274921	0.944	0.503	0.0124537	10	RAB3C
CTGF,4	8.58e-06	-0.540834	0.222	0.561	0.017152	10	CTGF
NRP2,2	8.69e-06	-0.296994	0.167	0.447	0.0173725	10	NRP2
RSPO3,2	8.71e-06	0.486146	0.889	0.501	0.0174268	10	RSPO3
DDIT4,4	9.78e-06	0.482711	1	0.526	0.0195593	10	DDIT4
LRRC17,3	1.11e-05	0.522471	0.944	0.408	0.0222683	10	LRRC17
C10orf10,4	1.12e-05	0.297418	0.944	0.447	0.0223391	10	C10orf10
PTCH1	1.48e-05	0.301842	0.944	0.488	0.0296341	10	PTCH1
DUSP1,1	1.55e-05	0.297284	1	0.498	0.030913	10	DUSP1
CDKN1C,3	1.68e-05	0.539559	1	0.766	0.0336527	10	CDKN1C
NR2F1	1.73e-05	0.667059	0.778	0.304	0.0345561	10	NR2F1
XRCC4	1.82e-05	-0.297101	0.222	0.458	0.0364595	10	XRCC4
INHBA,2	1.92e-05	-0.359401	0.222	0.562	0.0384745	10	INHBA
SH3BGR	2.68e-05	-0.265771	0.167	0.462	0.0536578	10	SH3BGR
AIF1	2.96e-05	0.512333	0.722	0.153	0.0592609	10	AIF1
GOT1	4.75e-05	-0.30376	0.333	0.606	0.0950615	10	GOT1
LDB3,1	4.99e-05	-0.321764	0.222	0.501	0.0998455	10	LDB3
ADAMTS6,1	5.11e-05	0.313935	1	0.525	0.102185	10	ADAMTS6
FAM46A,1	5.51e-05	0.354021	0.944	0.444	0.110163	10	FAM46A
KRT8,2	6.68e-05	-0.460133	1	0.943	0.133643	10	KRT8
SNTA1	7.5e-05	-0.275426	0.278	0.546	0.15003	10	SNTA1
ARPC1B,2	8.83e-05	-0.473919	0.389	0.685	0.176556	10	ARPC1B
HLA-C,2	0.000123612	-0.277701	0.278	0.517	0.247224	10	HLA-C
DTYMK,1	0.000132234	-0.336957	0.333	0.573	0.264468	10	DTYMK
MGP,2	0.000135809	-0.915368	0.222	0.376	0.271617	10	MGP
CEBPD,3	0.000145866	0.471986	1	0.62	0.291732	10	CEBPD
DLK1,2	0.000174461	0.752957	0.889	0.646	0.348922	10	DLK1
MMP23B,1	0.000177901	0.321661	0.944	0.518	0.355802	10	MMP23B
POPDC2,1	0.000184809	-0.293038	0.333	0.57	0.369619	10	POPDC2
EFNB2,2	0.000237914	-0.48974	0.333	0.544	0.475828	10	EFNB2
PTN,6	0.000269664	0.518245	1	0.657	0.539328	10	PTN
SOCS1	0.000281957	0.318624	0.722	0.191	0.563914	10	SOCS1
LHX2	0.000296751	0.739617	0.722	0.315	0.593502	10	LHX2
ANXA2,3	0.000303976	-0.551157	0.944	0.805	0.607951	10	ANXA2
FNDC5	0.000375113	0.299421	0.889	0.432	0.750226	10	FNDC5
PLIN2,3	0.000456961	0.345277	1	0.634	0.913923	10	PLIN2
FJX1,1	0.000643803	-0.343669	0.278	0.425	1	10	FJX1
PDE4DIP,1	0.000644319	-0.310876	0.278	0.469	1	10	PDE4DIP
COL6A3,5	0.000683274	0.44119	1	0.69	1	10	COL6A3
CXCL14	0.000687992	0.659377	0.722	0.364	1	10	CXCL14
ATF3	0.000703217	0.257955	1	0.593	1	10	ATF3
THBS1,3	0.000746256	-0.445318	0.333	0.54	1	10	THBS1
IGF2,3	0.000809838	0.366058	1	0.906	1	10	IGF2
JUNB,4	0.000886981	0.454943	1	0.705	1	10	JUNB
HAPLN1,6	0.000951818	-0.624889	0.722	0.702	1	10	HAPLN1
C1orf63,1	0.00112085	0.30864	1	0.671	1	10	C1orf63
C7,3	0.00123884	-0.691645	0.333	0.463	1	10	C7
CTNNAL1,1	0.00124504	-0.30744	0.333	0.553	1	10	CTNNAL1
GSTO1,5	0.00129342	-0.433914	0.667	0.778	1	10	GSTO1
TMSB4X,3	0.00134489	0.295456	1	0.93	1	10	TMSB4X
HAS2	0.00136783	-0.287795	0.444	0.629	1	10	HAS2
TUBA1B,3	0.00144281	-0.33363	1	0.945	1	10	TUBA1B
HMGB1,3	0.00148524	-0.255064	0.944	0.946	1	10	HMGB1
H2AFX,3	0.00157048	-0.323885	0.333	0.503	1	10	H2AFX
DIO3	0.00160426	0.296226	0.278	0.176	1	10	DIO3
IGFBP7,5	0.00174064	-0.629827	0.611	0.769	1	10	IGFBP7
LHFP	0.00215158	-0.367795	0.389	0.518	1	10	LHFP
COL14A1,2	0.0023089	0.33216	0.778	0.284	1	10	COL14A1
BMP4	0.0028505	-0.287489	0.278	0.297	1	10	BMP4
A1BG,1	0.00312602	0.260292	0.778	0.351	1	10	A1BG
MYL9	0.00312773	-0.442282	0.889	0.847	1	10	MYL9
CLTB,1	0.00342845	-0.27179	0.444	0.696	1	10	CLTB
CRIP2,3	0.00350682	-0.492111	0.611	0.7	1	10	CRIP2
CNN1,2	0.00372282	-0.476024	0.778	0.791	1	10	CNN1
CCNG2,1	0.00421139	-0.2708	0.333	0.382	1	10	CCNG2
TUBB4B,2	0.00487631	-0.358241	0.778	0.842	1	10	TUBB4B
RGS5,3	0.00533929	0.340334	0.889	0.672	1	10	RGS5
TGFBI,6	0.00548542	0.331215	1	0.692	1	10	TGFBI
MTRNR2L8,1	0.00635006	-0.255178	0.278	0.397	1	10	MTRNR2L8
ATP2B1,1	0.00646852	-0.477654	0.889	0.793	1	10	ATP2B1
DEK,2	0.00654137	-0.373352	0.556	0.689	1	10	DEK
RANBP1,3	0.00688659	0.299726	1	0.755	1	10	RANBP1
COL1A2,4	0.00693513	0.293275	1	0.869	1	10	COL1A2
NPPB,5	0.00736978	-0.308646	0.944	0.965	1	10	NPPB
KPNA2,2	0.0075843	-0.334436	0.5	0.697	1	10	KPNA2
TNNT2,4	0.00911015	-0.250422	1	0.997	1	10	TNNT2

## Sheet: Supp Table 3
Supplementary Table 3
DEGs of the 24 metacell clusters obtained from paired scRNA-seq and scATAC-seq analysis of epicardioids at days 2, 3, 4, 5, 7, 10, and 15. DEGs were obtained with the Wilcoxon rank sum test (scanpy.tl.rank_genes_groups) and corrected for multiple testing using the Benjamini-Hochberg method. We applied a significance threshold of 0.05 to the FDR-adjusted p-values.
	names	scores	pvals	pvals_adj	logfoldchanges	Cluster
0	TNNC1	93.7963	0	0	5.574	0
1	ACTC1	89.2245	0	0	5.76071	0
2	MYL3	87.9522	0	0	5.23241	0
3	CSRP3	87.3603	0	0	5.10676	0
4	NPPB	86.7846	0	0	5.409	0
5	HSPB7	86.4191	0	0	4.67321	0
6	TPM1	85.6823	0	0	3.52786	0
7	MYL7	84.1538	0	0	5.69047	0
8	MYH6	81.5111	0	0	5.33987	0
9	CKM	81.0166	0	0	4.65209	0
10	MYL4	80.9402	0	0	4.43351	0
11	TTN	80.4677	0	0	4.72181	0
12	ACTN2	80.399	0	0	4.28567	0
13	TCAP	80.0045	0	0	5.5027	0
14	ANKRD1	79.3888	0	0	4.48629	0
15	CTD-2545M3,8	78.0389	0	0	4.44441	0
16	TNNT2	77.1692	0	0	4.6114	0
17	CRYAB	76.3221	0	0	5.1715	0
18	MGST3	75.7781	0	0	2.29237	0
19	SORBS2	75.2346	0	0	3.72795	0
20	HSPB1	75.0718	0	0	2.6227	0
21	SLC25A4	74.6672	0	0	3.0449	0
22	LDB3	72.3385	0	0	3.8841	0
23	MYL9	69.4198	0	0	3.20175	0
24	TNNI1	69.3012	0	0	3.55523	0
25	FILIP1	68.7543	0	0	3.07172	0
26	MYBPC3	68.6512	0	0	3.51824	0
27	SMPX	68.579	0	0	3.39688	0
28	MYH7	68.11	0	0	5.87381	0
29	RRAD	68.082	0	0	4.29292	0
30	SLC8A1	67.9805	0	0	3.24239	0
31	ENO3	67.4686	0	0	2.74944	0
32	MB	66.4263	0	0	4.21956	0
33	PFKP	65.8871	0	0	2.83902	0
34	MYOM1	65.5391	0	0	3.56441	0
35	POPDC2	65.2583	0	0	3.50332	0
36	FHL2	65.1988	0	0	3.54043	0
37	NEXN	62.9389	0	0	2.48989	0
38	NEBL	62.4609	0	0	2.73411	0
39	CNN1	61.2596	0	0	3.26515	0
40	NPPA	60.52	0	0	4.32187	0
41	SVIL	60.5027	0	0	2.36996	0
42	PPM1K	59.8899	0	0	3.01101	0
43	MT-ND3	59.697	0	0	1.26553	0
44	PLN	59.4765	0	0	2.90839	0
45	ACTA2	59.369	0	0	2.93687	0
46	NES	59.3438	0	0	2.0628	0
47	SYNPO2L	58.7516	0	0	4.03288	0
48	COX7B	58.5262	0	0	1.32428	0
49	PPP1R14C	58.4243	0	0	3.33065	0
50	PDLIM5	58.0616	0	0	2.35276	0
51	EEF1A2	58.0424	0	0	2.8574	0
52	PDE4DIP	57.9327	0	0	3.30776	0
53	ADPRHL1	56.0279	0	0	3.43365	0
54	PALLD	56.0042	0	0	2.35615	0
55	ALDOA	55.2362	0	0	1.00788	0
56	CHCHD10	55.1446	0	0	1.92992	0
57	MT-ND5	55.0005	0	0	0.916683	0
58	MT-CO1	54.9306	0	0	0.869428	0
59	NREP	54.4041	0	0	1.50985	0
60	FBN2	54.4009	0	0	2.04766	0
61	MASP1	54.1298	0	0	3.61451	0
62	MT-ND6	54.0995	0	0	1.84604	0
63	MDH1	54.0615	0	0	1.39905	0
64	MT-ND1	53.993	0	0	0.846366	0
65	FLNC	53.814	0	0	2.38947	0
66	IGFBP5	52.8334	0	0	3.57909	0
67	ATP2A2	52.2985	0	0	1.89158	0
68	RYR2	52.2273	0	0	2.42106	0
69	RBM38	52.214	0	0	2.19174	0
70	FABP3	51.8065	0	0	3.19924	0
71	ATP2B4	51.403	0	0	2.62159	0
72	TRIM55	51.2065	0	0	2.61213	0
73	MT-ND4	51.1852	0	0	0.740341	0
74	CMYA5	50.9802	0	0	2.538	0
75	AK1	50.8653	0	0	2.1914	0
76	LGALS3	50.161	0	0	2.88584	0
77	TRDN	50.1244	0	0	2.37157	0
78	MYOZ2	50.0026	0	0	4.3245	0
79	TRH	49.0451	0	0	2.58954	0
80	ZFP36L1	48.4471	0	0	1.56682	0
81	LINC00881	48.3259	0	0	4.07241	0
82	MALAT1	48.317	0	0	1.14201	0
83	MTRNR2L12	47.8629	0	0	1.26834	0
84	QKI	47.84	0	0	1.48532	0
85	TNFRSF12A	47.7191	0	0	1.96772	0
86	CRIP2	47.5212	0	0	1.9939	0
87	SNTA1	47.5198	0	0	2.40317	0
88	SH3BGR	47.4972	0	0	3.27407	0
89	MT-ND2	47.3614	0	0	0.708735	0
90	A2M	47.3213	0	0	3.7934	0
91	TSC22D1	47.1919	0	0	1.41239	0
92	RTN4	46.8744	0	0	0.984741	0
93	CDH2	46.8648	0	0	1.47226	0
94	NEAT1	46.6828	0	0	1.72551	0
95	GSN	46.2734	0	0	2.08065	0
96	PTPLA	45.8891	0	0	1.89036	0
97	PPP1R3C	45.8664	0	0	2.74999	0
98	GNAS	45.3006	0	0	0.627773	0
99	EIF1B	45.1001	0	0	1.10318	0
0	TNNI1	80.8095	0	0	3.99623	1
1	ANGPT1	79.6163	0	0	4.83165	1
2	ATP5G3	77.5453	0	0	1.63815	1
3	DGKI	76.415	0	0	3.77404	1
4	MYL6	75.4339	0	0	1.30701	1
5	CCDC80	74.8332	0	0	3.72101	1
6	NKX2-5	74.8254	0	0	3.19276	1
7	MYL4	74.043	0	0	4.1719	1
8	ATP5B	74.008	0	0	1.43122	1
9	ATP5D	72.3322	0	0	1.98156	1
10	TECRL	72.1283	0	0	3.16767	1
11	PCDH7	70.9309	0	0	2.23667	1
12	COX4I1	70.6261	0	0	1.0626	1
13	ACTA2	70.6115	0	0	3.89584	1
14	PRDX1	70.3167	0	0	2.081	1
15	ATP5J	69.3666	0	0	1.2465	1
16	NID2	69.339	0	0	2.50315	1
17	CHCHD10	69.3253	0	0	2.32892	1
18	TNNT2	69.321	0	0	4.34356	1
19	TPM2	68.9467	0	0	1.80779	1
20	COX6B1	68.5807	0	0	1.2179	1
21	APOE	68.2682	0	0	1.88594	1
22	UQCRH	67.562	0	0	1.05954	1
23	COX5B	67.4837	0	0	1.30001	1
24	MEF2C	66.9388	0	0	2.52528	1
25	CCDC141	66.4796	0	0	2.77701	1
26	ECI1	66.4217	0	0	1.98031	1
27	MYOCD	66.0381	0	0	2.69338	1
28	TPI1	65.8671	0	0	1.05227	1
29	COX5A	64.6784	0	0	1.26112	1
30	CYCS	64.4346	0	0	1.6404	1
31	ATP5G1	64.1323	0	0	1.88434	1
32	PPP1R1A	63.8165	0	0	2.3618	1
33	GAPDH	63.1258	0	0	0.758561	1
34	CSRP2	62.991	0	0	1.68415	1
35	TPM1	62.5918	0	0	2.90861	1
36	TRDN	62.4256	0	0	2.72273	1
37	BAMBI	62.3598	0	0	1.87466	1
38	PDK1	61.7242	0	0	2.12043	1
39	COX7B	61.3045	0	0	1.34872	1
40	SLC25A6	61.302	0	0	0.959197	1
41	PDLIM5	61.1559	0	0	2.25675	1
42	ATP5O	60.5357	0	0	1.13675	1
43	ATP5L	60.4489	0	0	0.920338	1
44	MYL7	60.4164	0	0	4.03259	1
45	BMP7	59.8285	0	0	2.79617	1
46	TTN	59.7325	0	0	3.70707	1
47	UQCRB	59.6825	0	0	0.954013	1
48	CPE	59.5879	0	0	2.04478	1
49	NEBL	59.4902	0	0	2.48973	1
50	GOT1	59.419	0	0	2.11456	1
51	ALDOA	59.4079	0	0	1.07007	1
52	JAG1	59.3087	0	0	2.30488	1
53	COL6A2	59.2961	0	0	1.8911	1
54	CITED4	59.013	0	0	2.90534	1
55	FILIP1	58.9936	0	0	2.46712	1
56	MDH2	58.9007	0	0	1.28355	1
57	PPP1R12B	58.8952	0	0	3.0723	1
58	SLC25A4	58.8386	0	0	2.2758	1
59	HSPB1	58.8332	0	0	1.9406	1
60	PRKAG2	58.7788	0	0	2.59806	1
61	SLC25A11	58.485	0	0	1.70417	1
62	ENO1	58.1208	0	0	1.07705	1
63	SLC25A3	57.5086	0	0	0.888949	1
64	SMPX	57.2517	0	0	2.5369	1
65	RYR2	57.162	0	0	2.33537	1
66	ADAMTS6	57.026	0	0	2.9301	1
67	COL5A1	56.8028	0	0	2.24775	1
68	MYH6	56.7785	0	0	3.60402	1
69	CRHBP	56.6352	0	0	4.54256	1
70	COX6A1	56.5445	0	0	1.20119	1
71	UNC45B	56.4884	0	0	2.5698	1
72	FAM195A	56.396	0	0	2.22065	1
73	FEZ1	56.378	0	0	2.78562	1
74	ACTC1	56.2731	0	0	3.85897	1
75	NDUFS7	56.2078	0	0	1.48647	1
76	DUSP6	56.0699	0	0	1.94506	1
77	UBE2M	55.888	0	0	1.7111	1
78	PLOD2	55.6951	0	0	1.99487	1
79	HRC	55.6476	0	0	2.76143	1
80	CKB	55.1263	0	0	1.44263	1
81	RBM24	54.9782	0	0	2.32739	1
82	IGFBP2	54.6163	0	0	1.92412	1
83	TMEM87A	54.3983	0	0	1.92134	1
84	NDUFA4	54.2967	0	0	0.725489	1
85	BTG1	54.243	0	0	1.56122	1
86	VDAC2	54.1185	0	0	1.04084	1
87	COX7A2	53.9027	0	0	0.938586	1
88	CTD-2545M3,8	53.776	0	0	2.96033	1
89	ATP2A2	53.7004	0	0	1.81294	1
90	VAMP2	53.5065	0	0	1.71747	1
91	PLN	53.3684	0	0	2.35366	1
92	PRDX2	53.1913	0	0	0.69586	1
93	SORBS2	53.1845	0	0	2.15546	1
94	LBH	52.9316	0	0	1.91037	1
95	SPEG	52.8112	0	0	2.12846	1
96	NEXN	52.72	0	0	1.90864	1
97	COL6A1	52.6972	0	0	1.36785	1
98	TGFB2	52.5276	0	0	2.01086	1
99	DENND5B	52.4212	0	0	2.16081	1
0	CER1	81.4478	0	0	8.15997	2
1	FGF17	78.0428	0	0	6.56844	2
2	MIXL1	76.7429	0	0	5.62487	2
3	LHX1	74.3322	0	0	4.61104	2
4	EOMES	73.383	0	0	4.62872	2
5	LZTS1	72.6164	0	0	5.46116	2
6	L1TD1	69.649	0	0	3.64854	2
7	TDGF1	69.413	0	0	3.92475	2
8	DLL3	69.3662	0	0	5.33465	2
9	CYP26A1	69.1867	0	0	3.17401	2
10	MESP1	68.5741	0	0	4.65416	2
11	FABP5	67.2365	0	0	2.5633	2
12	TBCA	67.2219	0	0	1.61986	2
13	GAL	66.449	0	0	3.83032	2
14	CNKSR3	66.1042	0	0	3.66419	2
15	POU5F1	65.8199	0	0	3.90843	2
16	SERPINE2	65.1989	0	0	3.17179	2
17	PPP1R14B	65.1336	0	0	2.32237	2
18	FAM159B	64.7212	0	0	3.68421	2
19	MSX1	64.1747	0	0	3.87961	2
20	NODAL	64.0474	0	0	3.67343	2
21	NTS	63.8706	0	0	4.68587	2
22	VAMP8	63.2571	0	0	2.74695	2
23	PNP	63.1537	0	0	3.09068	2
24	APLNR	62.4659	0	0	3.08511	2
25	IER3	61.6372	0	0	2.72743	2
26	RPS3	60.5531	0	0	1.03824	2
27	ZIC2	59.9908	0	0	3.04283	2
28	UBE2S	59.826	0	0	2.18979	2
29	NETO2	58.3952	0	0	2.99713	2
30	RPS12	58.3461	0	0	0.964124	2
31	C1QBP	58.1434	0	0	1.92952	2
32	LAPTM4B	57.8705	0	0	1.45038	2
33	LEPREL1	57.8478	0	0	2.61223	2
34	HMGB3	57.2477	0	0	1.78187	2
35	EIF3K	57.2307	0	0	1.02025	2
36	ALYREF	56.7585	0	0	2.27356	2
37	SP5	56.6182	0	0	3.49951	2
38	TUBA1C	56.2916	0	0	2.16039	2
39	FOXC1	56.2155	0	0	3.04882	2
40	RPL8	56.1091	0	0	0.766077	2
41	CRABP1	56.0384	0	0	2.59453	2
42	DUT	55.5438	0	0	2.11698	2
43	H2AFZ	55.4948	0	0	1.41577	2
44	ACTG1	55.2869	0	0	1.23531	2
45	SET	54.7453	0	0	1.20041	2
46	FAM24B	54.7351	0	0	6.37213	2
47	YBX1	54.3512	0	0	1.05981	2
48	ENC1	54.2644	0	0	2.59079	2
49	GSC	54.1452	0	0	4.98303	2
50	RPL12	53.8954	0	0	0.926626	2
51	FSCN1	53.7007	0	0	1.3361	2
52	RPS27A	53.5551	0	0	0.764201	2
53	KAZN	53.4463	0	0	2.88767	2
54	SRM	53.3181	0	0	1.96529	2
55	GSTO1	52.9152	0	0	1.29828	2
56	RPS6	52.7247	0	0	1.05993	2
57	RP3-428L16,2	52.5878	0	0	4.2523	2
58	SRSF9	52.329	0	0	1.59589	2
59	CENPV	52.1347	0	0	2.00241	2
60	FBLN1	51.646	0	0	1.6906	2
61	PFN1	51.6103	0	0	0.937884	2
62	TUBB4B	51.5848	0	0	1.4612	2
63	HSPA8	51.5391	0	0	1.18983	2
64	SFRP2	50.6769	0	0	2.31532	2
65	RAN	50.6181	0	0	1.08078	2
66	FOXH1	50.5831	0	0	1.84203	2
67	RP11-426L16,8	50.4654	0	0	2.422	2
68	LRP10	50.4028	0	0	2.34699	2
69	RANBP1	50.1574	0	0	1.3709	2
70	EIF4A1	50.0946	0	0	0.825987	2
71	DDT	50.0679	0	0	1.43261	2
72	CAMKK2	49.9419	0	0	2.33306	2
73	RPSA	49.9365	0	0	0.949995	2
74	LMNB1	49.6425	0	0	1.92068	2
75	IL17RD	49.4971	0	0	2.62082	2
76	GJA1	49.366	0	0	1.86943	2
77	HDGF	49.0739	0	0	1.47127	2
78	NPM1	48.8673	0	0	0.95821	2
79	HMGB1	48.6615	0	0	1.26313	2
80	RPS23	48.5562	0	0	0.700952	2
81	HNRNPAB	48.4911	0	0	1.26109	2
82	UBE2L3	48.1384	0	0	1.09172	2
83	EIF5A	47.9975	0	0	1.28166	2
84	HSP90AA1	47.9358	0	0	0.722497	2
85	PRELID1	47.5431	0	0	1.22842	2
86	CKS1B	47.4774	0	0	1.7972	2
87	PSAT1	47.0355	0	0	2.02714	2
88	HHEX	46.9924	0	0	2.9622	2
89	WNT5A	46.8725	0	0	2.589	2
90	UBE2C	46.8216	0	0	2.48645	2
91	T	46.4489	0	0	4.2718	2
92	RRM2	46.4072	0	0	2.19413	2
93	CENPW	46.1224	0	0	1.73723	2
94	TOMM40	46.0903	0	0	1.46209	2
95	GSTP1	45.7062	0	0	0.839892	2
96	RPLP1	45.667	0	0	0.628546	2
97	RPS16	45.6657	0	0	0.713407	2
98	APOBEC3G	45.606	0	0	3.71886	2
99	DHCR24	45.2837	0	0	1.69646	2
0	FAM89A	69.8533	0	0	3.1672	3
1	LRRN1	65.2294	0	0	3.67811	3
2	APLNR	64.102	0	0	3.10581	3
3	CNTNAP2	64.1005	0	0	2.71214	3
4	LHX1	63.6445	0	0	3.22381	3
5	COL9A2	60.0977	0	0	2.52066	3
6	HAS2	60.0397	0	0	2.37405	3
7	CRABP2	58.7361	0	0	2.02982	3
8	FADS1	58.6393	0	0	1.65064	3
9	SERPINE2	58.4104	0	0	2.74025	3
10	CDH11	56.7236	0	0	2.88034	3
11	HMGA1	56.7174	0	0	1.42938	3
12	HAND1	56.6109	0	0	2.43053	3
13	VRTN	56.359	0	0	2.79213	3
14	LINC00458	56.2386	0	0	4.50074	3
15	CADM1	55.3205	0	0	1.98128	3
16	RAB31	54.2553	0	0	2.24682	3
17	YBX1	54.2171	0	0	1.11993	3
18	NPC2	54.1934	0	0	1.64579	3
19	TKT	52.91	0	0	1.48815	3
20	COBLL1	52.744	0	0	2.92027	3
21	SCD	52.1804	0	0	1.46369	3
22	GYPB	51.1931	0	0	5.68767	3
23	DHCR24	50.9385	0	0	1.88867	3
24	RPL41	50.8104	0	0	0.654747	3
25	RPLP2	50.7844	0	0	0.731621	3
26	LEPREL1	50.7546	0	0	2.16779	3
27	C1orf61	50.7222	0	0	3.26731	3
28	BMPER	50.6225	0	0	2.49359	3
29	ACAT2	50.6201	0	0	1.72486	3
30	SRSF9	50.5793	0	0	1.55158	3
31	NRG2	50.132	0	0	3.37143	3
32	CENPV	50.081	0	0	1.9246	3
33	CA2	49.9866	0	0	2.58215	3
34	NDUFA6	49.7854	0	0	1.28803	3
35	PTMS	49.6508	0	0	1.16176	3
36	CCDC34	49.0836	0	0	1.89223	3
37	TMSB10	48.669	0	0	1.04802	3
38	S100A11	47.9827	0	0	1.91339	3
39	GLIPR2	47.0536	0	0	2.07959	3
40	MARCKS	46.7409	0	0	1.44503	3
41	MIR302B	46.731	0	0	2.02223	3
42	TMEM185A	46.5227	0	0	1.94631	3
43	KCNG1	46.439	0	0	2.07924	3
44	ALPK2	46.2137	0	0	1.8734	3
45	KHDRBS1	46.0878	0	0	1.06541	3
46	FBLN1	46.0852	0	0	1.4688	3
47	CXXC5	46.0607	0	0	1.54361	3
48	MMP2	45.9834	0	0	2.05219	3
49	FADS2	45.8128	0	0	1.53263	3
50	RPLP1	45.6318	0	0	0.627902	3
51	DBI	45.4687	0	0	1.11005	3
52	SPARC	45.2505	0	0	1.4317	3
53	FSCN1	44.9232	0	0	1.15664	3
54	SET	44.1435	0	0	1.03351	3
55	LGR4	44.0497	0	0	1.69704	3
56	GJA1	43.8913	0	0	1.63762	3
57	BCL7C	43.6505	0	0	1.62261	3
58	KIAA1462	43.3441	0	0	2.04435	3
59	EIF5A	42.6327	0	0	1.18223	3
60	RPS12	42.478	0	0	0.793545	3
61	FASN	42.4028	0	0	1.31323	3
62	ADA	42.2825	0	0	2.42057	3
63	RPS2	42.2793	0	0	0.671442	3
64	IGFBP4	42.1204	0	0	1.8163	3
65	NNAT	41.5304	0	0	1.91277	3
66	RPS29	41.464	0	0	0.761946	3
67	TUBB2A	41.3879	0	0	1.59407	3
68	RCN2	41.3477	0	0	1.1985	3
69	ANP32B	41.1823	0	0	1.09201	3
70	PLXNA2	41.1759	0	0	1.87507	3
71	FOXH1	41.0261	0	0	1.40904	3
72	MARCKSL1	41.0161	0	0	0.907315	3
73	FDPS	40.9768	0	0	1.11801	3
74	FBN2	40.9087	0	0	1.30194	3
75	APOC1	40.9047	0	0	1.34177	3
76	PFN2	40.7132	0	0	1.30652	3
77	DACT1	40.6884	0	0	1.86854	3
78	RPS23	40.6263	0	0	0.632056	3
79	POU5F1	40.5133	0	0	1.4476	3
80	TNNT1	40.3623	0	0	2.03403	3
81	CBS	40.3355	0	0	1.38076	3
82	ACLY	40.2348	0	0	1.37266	3
83	RPL23A	40.0972	0	0	0.727571	3
84	CALM3	39.8825	0	0	0.873615	3
85	SERPINB9	39.8725	0	0	1.45794	3
86	ASS1	39.8265	0	0	2.60412	3
87	PREX1	39.7879	0	0	1.97536	3
88	EIF4A1	39.7154	0	0	0.744034	3
89	KRT19	39.7122	0	0	1.70041	3
90	DHRS3	39.6027	0	0	1.54198	3
91	CYP27A1	39.5679	0	0	1.96248	3
92	DLC1	39.3513	0	0	1.73061	3
93	H2AFZ	39.3203	0	0	1.10404	3
94	TMA7	39.2112	0	0	0.781663	3
95	H2AFY2	39.1565	0	0	1.15637	3
96	APOE	39.1493	0	0	1.18696	3
97	C1QBP	39.1236	0	0	1.2762	3
98	UBA52	39.0976	0	0	0.596451	3
99	BIN1	39.0959	0	0	1.60332	3
0	MDK	68.6164	0	0	1.56266	4
1	RBP1	60.1281	0	0	1.98579	4
2	PDGFRA	58.929	0	0	2.18328	4
3	TMEM88	57.6387	0	0	2.622	4
4	VIM	56.3837	0	0	2.50747	4
5	HNRNPA1	53.7857	0	0	1.15123	4
6	TUBA1A	53.604	0	0	1.6049	4
7	EIF3E	52.6968	0	0	1.25897	4
8	CYP26A1	50.9425	0	0	2.40912	4
9	PTGIS	49.9937	0	0	2.53245	4
10	CRABP2	49.421	0	0	1.8657	4
11	ATP5G2	48.8833	0	0	0.968873	4
12	MEIS2	48.7918	0	0	1.77889	4
13	PBX1	48.6131	0	0	1.53269	4
14	KRT8	47.9727	0	0	1.33385	4
15	STMN1	46.8799	0	0	1.26849	4
16	SOX4	45.6892	0	0	1.19249	4
17	LIX1	45.2199	0	0	1.93921	4
18	H3F3B	44.4098	0	0	0.958787	4
19	SHISA2	44.1349	0	0	2.40038	4
20	PTPN13	43.9963	0	0	1.84748	4
21	DHRS3	43.5011	0	0	2.02144	4
22	IGF2	43.3409	0	0	1.99044	4
23	DDAH2	43.3003	0	0	1.23207	4
24	PAFAH1B3	43.2758	0	0	1.31563	4
25	EMP2	42.8969	0	0	1.68907	4
26	CFL1	42.7289	0	0	0.86465	4
27	NRP2	42.6546	0	0	1.87341	4
28	NR6A1	42.6343	0	0	1.45671	4
29	NPC2	42.5583	0	0	1.27174	4
30	ISL1	42.2515	0	0	2.09809	4
31	SRI	42.2484	0	0	1.32962	4
32	RPS27	41.3877	0	0	0.750087	4
33	CTSV	41.3796	0	0	1.58556	4
34	TPT1	41.267	0	0	0.530881	4
35	COL11A1	41.2335	0	0	2.39953	4
36	FAM213A	40.9607	0	0	1.21291	4
37	EEF1A1	40.8672	0	0	0.638387	4
38	COL1A1	40.5309	0	0	1.83077	4
39	PKIG	40.3829	0	0	1.5795	4
40	CRB2	40.3385	0	0	1.91895	4
41	FOXP1	40.3267	0	0	1.39841	4
42	PTN	39.7293	0	0	1.63589	4
43	TMEM14B	39.2982	0	0	1.12033	4
44	CCNI	39.1946	0	0	0.868912	4
45	SLC16A1	38.7906	0	0	1.14265	4
46	COL6A2	38.7773	0	0	1.35674	4
47	ATP2B1	38.709	0	0	1.32729	4
48	MYO6	38.677	0	0	1.32686	4
49	GATA6-AS1	38.66	0	0	1.39723	4
50	FAM60A	38.3681	0	0	1.10272	4
51	NTRK2	37.8531	0	0	2.90014	4
52	HEY1	37.8174	0	0	1.99554	4
53	SFRP5	37.8132	0	0	1.93106	4
54	LIN28A	37.6901	0	0	1.34297	4
55	GNG2	37.5769	0	1.82405e-306	2.44925	4
56	H3F3A	37.5484	0	5.24419e-306	0.552233	4
57	TFPI	37.5027	8.31316e-308	2.87054e-305	1.80055	4
58	FRMD6	37.384	7.10695e-306	2.38586e-303	2.37069	4
59	DACH1	37.2845	2.92856e-304	9.69673e-302	2.10548	4
60	QPRT	36.9207	2.15104e-298	6.93237e-296	1.0027	4
61	RPS11	36.7853	3.17265e-296	1.00903e-293	0.685423	4
62	KRT18	36.5525	1.62877e-292	5.11287e-290	1.05569	4
63	PRTG	36.0129	5.25497e-284	1.58772e-281	1.29541	4
64	ZNF428	35.9504	4.9877e-283	1.47022e-280	1.08395	4
65	FZD7	35.7126	2.52133e-279	7.34255e-277	1.47773	4
66	NGFRAP1	35.5269	1.88839e-276	5.36992e-274	0.826891	4
67	RPS26	35.4999	4.94081e-276	1.38866e-273	0.639536	4
68	RPL10	35.3144	3.52544e-273	9.79463e-271	0.573132	4
69	BST2	35.3092	4.23525e-273	1.1633e-270	1.9651	4
70	ITM2C	35.0378	5.98229e-269	1.6247e-266	1.20782	4
71	COL3A1	34.9939	2.79019e-268	7.41118e-266	1.61112	4
72	KRT19	34.9148	4.42718e-267	1.16315e-264	1.55757	4
73	CHIC2	34.8414	5.75106e-266	1.47882e-263	1.58259	4
74	LEPROTL1	34.7403	1.94084e-264	4.93812e-262	1.19884	4
75	PPP1R1A	34.5811	4.85444e-262	1.22226e-259	1.34407	4
76	DDX5	34.4573	3.49583e-260	8.7111e-258	0.656848	4
77	CADM1	34.1829	4.33685e-256	1.05885e-253	1.31773	4
78	PFDN5	34.0861	1.18425e-254	2.86244e-252	0.635663	4
79	KDM6B	34.0852	1.22398e-254	2.9292e-252	1.2854	4
80	NACA	33.9687	6.45916e-253	1.53063e-250	0.597151	4
81	SC5D	33.8548	3.08241e-251	7.16394e-249	1.2946	4
82	RPS28	33.6441	3.80356e-248	8.67319e-246	0.515361	4
83	BZW1	33.6414	4.16328e-248	9.40473e-246	0.882365	4
84	ATF7IP2	33.4518	2.42336e-245	5.37387e-243	1.64167	4
85	SH3BGRL3	33.4452	3.02051e-245	6.63715e-243	1.00397	4
86	HNRNPK	33.3451	8.577e-244	1.85102e-241	0.724146	4
87	YWHAE	33.2008	1.04893e-241	2.24368e-239	0.689114	4
88	PLAT	33.0936	3.67884e-240	7.8001e-238	2.25807	4
89	ATP6V1G1	32.8601	8.1809e-237	1.71948e-234	0.7361	4
90	HMGN3	32.8343	1.90645e-236	3.97248e-234	0.777411	4
91	SYT10	32.6222	1.99004e-233	4.07637e-231	2.07601	4
92	BTF3	32.4417	7.10412e-231	1.44297e-228	0.731737	4
93	RPS29	32.3649	8.55057e-230	1.70806e-227	0.660608	4
94	EIF3F	32.2422	4.53108e-228	8.97711e-226	0.789944	4
95	SKP1	31.7503	3.14841e-221	6.18701e-219	0.628073	4
96	MLLT11	31.7291	6.16343e-221	1.20142e-218	1.09209	4
97	RPL31	31.6485	7.96424e-220	1.52781e-217	0.711408	4
98	REC8	31.3867	3.07127e-216	5.75471e-214	1.58971	4
99	WDR83OS	31.2707	1.16796e-214	2.1716e-212	0.800654	4
0	POU5F1	79.6915	0	0	5.26709	5
1	SFRP2	78.4365	0	0	5.24619	5
2	TMSB4X	75.0324	0	0	2.73502	5
3	L1TD1	73.2852	0	0	4.07759	5
4	SEPHS1	72.7513	0	0	3.43982	5
5	NODAL	72.2455	0	0	4.96527	5
6	TUBB2B	71.3583	0	0	2.89571	5
7	TUBB2A	71.1511	0	0	3.32853	5
8	CD9	70.476	0	0	4.46163	5
9	TOMM7	70.4293	0	0	1.7898	5
10	IER3	68.6611	0	0	3.28704	5
11	DPPA4	66.8243	0	0	3.14293	5
12	GAL	66.6151	0	0	4.6731	5
13	CRABP1	65.3633	0	0	3.32944	5
14	RP4-792G4,2	65.2857	0	0	5.0643	5
15	PMAIP1	64.8858	0	0	3.60514	5
16	PSIP1	63.8319	0	0	2.17309	5
17	RPL12	63.5246	0	0	1.19391	5
18	IGFBP2	63.4577	0	0	2.88095	5
19	TDGF1	62.9837	0	0	3.5707	5
20	CCND1	62.2616	0	0	2.34372	5
21	SP5	62.1957	0	0	4.34915	5
22	HMGB3	61.8684	0	0	2.05905	5
23	RPL8	61.3807	0	0	0.921214	5
24	UTF1	60.7172	0	0	6.04961	5
25	SET	59.9837	0	0	1.46811	5
26	CDH1	57.9888	0	0	3.23157	5
27	RPS12	57.1552	0	0	1.01751	5
28	EPCAM	56.5243	0	0	2.61111	5
29	SEMA6A	56.2798	0	0	2.67717	5
30	PTPRZ1	55.8867	0	0	3.36801	5
31	VAMP8	55.7333	0	0	2.56923	5
32	CLDN7	54.8494	0	0	2.96017	5
33	RPSA	54.8462	0	0	1.12563	5
34	EBPL	54.2584	0	0	2.32104	5
35	MIXL1	54.2424	0	0	3.60352	5
36	DDT	53.9859	0	0	1.63223	5
37	PPP1R14B	53.9706	0	0	2.00761	5
38	RPS3	53.955	0	0	1.04504	5
39	EOMES	53.904	0	0	3.35595	5
40	CBR1	53.7075	0	0	2.93617	5
41	RPS18	53.6129	0	0	0.896032	5
42	ATP5H	53.4746	0	0	1.35279	5
43	ZIC2	53.3531	0	0	2.79944	5
44	GSTP1	52.8665	0	0	1.06744	5
45	RPL26	52.3861	0	0	0.817009	5
46	RPL15	52.3719	0	0	0.879768	5
47	CNTNAP2	52.2764	0	0	2.30883	5
48	PPAP2C	52.1777	0	0	3.15087	5
49	PLBD1	52.1351	0	0	3.11633	5
50	CCND2	52.0325	0	0	1.74959	5
51	RPS16	51.992	0	0	0.873958	5
52	HSPE1	51.7395	0	0	1.08142	5
53	NEFM	51.6867	0	0	3.25152	5
54	ENY2	51.684	0	0	1.3716	5
55	ALYREF	51.3812	0	0	2.15945	5
56	FST	51.2883	0	0	2.46548	5
57	PTMA	51.2398	0	0	0.932691	5
58	HEBP2	51.175	0	0	1.70056	5
59	C1QBP	51.1583	0	0	1.73273	5
60	RP11-849I19,1	51.119	0	0	3.44015	5
61	SCG3	50.9699	0	0	3.74671	5
62	HNRNPAB	50.6433	0	0	1.41034	5
63	B3GNT7	50.2928	0	0	4.02181	5
64	MIR302B	50.2793	0	0	2.35483	5
65	NANOG	50.2109	0	0	5.07998	5
66	SLC7A8	49.9956	0	0	2.77063	5
67	DSEL	49.8452	0	0	3.1421	5
68	PDGFA	49.4913	0	0	3.16951	5
69	HMGA1	49.4691	0	0	1.36348	5
70	DNMT3B	49.1667	0	0	2.35683	5
71	CASP3	49.0093	0	0	2.04691	5
72	FAM159B	48.7405	0	0	2.82112	5
73	RPS6	48.7066	0	0	1.11502	5
74	SCGB3A2	48.6078	0	0	3.89464	5
75	THY1	48.5567	0	0	3.08691	5
76	RPS3A	48.2183	0	0	0.771254	5
77	TXN	47.9991	0	0	1.2615	5
78	ETV4	47.9557	0	0	3.23969	5
79	GABRB3	47.7549	0	0	2.6508	5
80	CTSC	47.5697	0	0	1.69475	5
81	CDX1	47.1285	0	0	7.02982	5
82	PYCARD	46.9725	0	0	2.86458	5
83	RPS15A	46.6505	0	0	0.748393	5
84	GLTP	46.6444	0	0	2.50839	5
85	CKS1B	46.236	0	0	1.82539	5
86	CDA	46.0062	0	0	3.93498	5
87	RPL24	45.8303	0	0	0.695489	5
88	NMU	45.7039	0	0	2.06093	5
89	PFN1	45.68	0	0	1.01686	5
90	RAC1	45.4846	0	0	1.19552	5
91	HSPD1	45.4339	0	0	1.02895	5
92	NTS	45.4238	0	0	3.03189	5
93	HSPA8	45.3019	0	0	1.1502	5
94	RPL18A	45.293	0	0	0.896447	5
95	SRSF9	45.2912	0	0	1.48094	5
96	RPS10	45.241	0	0	1.06923	5
97	MGST1	45.178	0	0	1.53411	5
98	CHMP4C	44.9995	0	0	3.27868	5
99	RAB25	44.977	0	0	2.19326	5
0	CTD-2545M3,8	67.4122	0	0	4.61615	6
1	MYH6	65.4816	0	0	5.18767	6
2	MYL7	63.7478	0	0	5.23623	6
3	TNNT2	62.4834	0	0	4.44011	6
4	TTN	62.2939	0	0	4.43733	6
5	ACTC1	57.6889	0	0	4.7698	6
6	MT-ND2	52.7078	0	0	1.16738	6
7	SLC8A1	51.8581	0	0	3.02974	6
8	TPM1	51.4266	0	0	2.81698	6
9	MYL4	51.4119	0	0	3.57971	6
10	NEBL	51.4103	0	0	2.77771	6
11	MALAT1	51.335	0	0	1.53371	6
12	TNNI1	50.843	0	0	3.20536	6
13	ACTA2	50.509	0	0	3.20555	6
14	MT-ND1	46.5558	0	0	0.922539	6
15	TNNC1	45.3781	0	0	2.92369	6
16	TECRL	45.079	0	0	2.48151	6
17	DOK4	44.6556	0	0	2.21964	6
18	ATP2A2	43.5818	0	0	2.05235	6
19	MT-ND3	43.2517	0	0	1.00997	6
20	RYR2	42.6627	0	0	2.5311	6
21	ENO3	42.341	0	0	2.16621	6
22	CKM	42.2317	0	0	2.74259	6
23	HSPB7	41.3815	0	0	2.49256	6
24	MYBPC3	41.1987	0	0	2.52691	6
25	FILIP1	40.5631	0	0	2.24322	6
26	MYL3	40.4902	0	0	2.6182	6
27	LDB3	39.8391	0	0	2.52472	6
28	SORBS2	39.7205	0	0	2.26907	6
29	MT-ND5	39.6198	0	0	0.68599	6
30	SLC25A4	38.7586	0	0	1.98684	6
31	ACTN2	38.3484	0	0	2.3332	6
32	NEXN	38.2038	0	0	1.92002	6
33	MYOCD	37.9708	0	0	2.09762	6
34	SVIL	37.6869	0	0	1.85984	6
35	MT-ND4	37.6293	7,1330518180882e-310	7.62889e-308	0.623626	6
36	ATP1A1	37.1981	7.32628e-303	7.56768e-301	1.55743	6
37	LAD1	35.9523	4.66469e-283	4.40431e-281	2.48997	6
38	CMYA5	35.7774	2.48076e-280	2.28864e-278	2.24566	6
39	SLIT3	35.7638	4.03385e-280	3.70731e-278	2.75115	6
40	MYOM1	35.7137	2.42094e-279	2.21653e-277	2.35706	6
41	PFKP	34.7171	4.35686e-264	3.66932e-262	1.85412	6
42	AHNAK2	34.1954	2.83334e-256	2.28282e-254	3.00176	6
43	PDK1	33.5788	3.41905e-247	2.607e-245	1.67598	6
44	PDLIM5	33.2657	1.20849e-242	9.01555e-241	1.71042	6
45	CCDC141	33.2523	1.89239e-242	1.40741e-240	2.01011	6
46	MT-CO1	33.1781	2.22908e-241	1.64768e-239	0.536884	6
47	PALM2	33.0122	5.4325e-239	3.96704e-237	2.65598	6
48	QKI	32.9782	1.66842e-238	1.21468e-236	1.31769	6
49	NKX2-5	32.6161	2.42352e-233	1.72799e-231	1.79393	6
50	POPDC2	32.4344	8.99943e-231	6.23282e-229	2.17677	6
51	SFRP1	32.1691	4.76951e-227	3.19346e-225	1.35944	6
52	SPEG	31.8247	2.95134e-222	1.91252e-220	1.96254	6
53	FBN2	31.6051	3.1448e-219	1.97436e-217	1.50588	6
54	MACF1	31.5538	1.59117e-218	9.86161e-217	1.38338	6
55	RBM38	31.3529	8.87526e-216	5.34973e-214	1.71998	6
56	CHCHD10	31.2941	5.60941e-215	3.35607e-213	1.39777	6
57	MT-ND6	30.9615	1.78091e-210	1.03229e-208	1.2292	6
58	TSC22D1	30.927	5.18342e-210	2.99733e-208	1.1897	6
59	SMPX	30.9129	8.01596e-210	4.61318e-208	1.83507	6
60	PALLD	30.6275	5.26173e-206	2.93045e-204	1.68694	6
61	NES	30.297	1.25526e-201	6.8182e-200	1.30113	6
62	HSPB1	30.1872	3.48372e-200	1.87539e-198	1.267	6
63	AK1	29.9917	1.25891e-197	6.64391e-196	1.71202	6
64	CRIP2	29.8806	3.51831e-196	1.83278e-194	1.60429	6
65	UNC45B	29.84	1.18523e-195	6.16088e-194	2.04802	6
66	NID2	29.7185	4.42733e-194	2.28173e-192	1.50516	6
67	FLNC	29.6047	1.29826e-192	6.60634e-191	1.62209	6
68	TRH	29.3186	6.00479e-189	2.98033e-187	2.07212	6
69	TRDN	28.9996	6.65824e-185	3.19318e-183	1.78591	6
70	MYL9	28.3684	4.96463e-177	2.19378e-175	1.65488	6
71	WNT2	28.3676	5.07726e-177	2.23946e-175	2.87472	6
72	VCAM1	28.1167	6.12827e-174	2.65936e-172	2.12912	6
73	MT-CO2	28.0368	5.78279e-173	2.48712e-171	0.490143	6
74	EGR1	27.9327	1.06979e-171	4.52851e-170	1.85901	6
75	HRC	27.7927	5.3078e-170	2.22734e-168	2.06356	6
76	MT-ND4L	27.7636	1.19384e-169	4.97524e-168	0.941914	6
77	ASB2	27.7566	1.45159e-169	6.03897e-168	2.33936	6
78	NEAT1	27.6873	9.91778e-169	4.06999e-167	1.23339	6
79	TBX2	27.4763	3.37223e-166	1.35175e-164	2.13744	6
80	KIF26B	26.8968	2.39639e-159	9.09312e-158	1.76078	6
81	TRIM55	26.7158	3.08581e-157	1.14397e-155	1.77164	6
82	ATP5B	26.5722	1.42446e-155	5.21675e-154	0.351168	6
83	AC079602,1	26.3687	3.12878e-153	1.11707e-151	2.51293	6
84	DSP	26.3678	3.20763e-153	1.14353e-151	0.941045	6
85	CDH2	26.2512	6.91667e-152	2.42294e-150	1.06243	6
86	MT-ATP6	26.0906	4.65813e-150	1.61306e-148	0.477844	6
87	KDR	25.5897	1.98825e-144	6.55634e-143	1.508	6
88	ADPRHL1	25.4786	3.40275e-143	1.10846e-141	2.00955	6
89	MDH1	25.2432	1.34349e-140	4.25603e-139	0.758522	6
90	FHOD3	25.0785	8.54332e-139	2.66109e-137	1.87217	6
91	XIRP1	25.0593	1.38386e-138	4.28838e-137	1.83218	6
92	TGM2	24.9682	1.35318e-137	4.15599e-136	1.99733	6
93	ATP5G1	24.8069	7.55447e-136	2.27113e-134	0.905591	6
94	ATP5G3	24.7681	1.98123e-135	5.91944e-134	0.310528	6
95	NPPA	24.7619	2.30993e-135	6.89301e-134	2.14211	6
96	HCN4	24.7431	3.67955e-135	1.0953e-133	2.15718	6
97	PTPLA	24.611	9.62113e-134	2.812e-132	1.3675	6
98	BAMBI	24.3048	1.74554e-130	4.88327e-129	0.951541	6
99	WSB1	24.1107	1.92929e-128	5.29318e-127	0.73435	6
0	VIM	60.1015	0	0	2.91188	7
1	TMEM88	59.8239	0	0	3.12032	7
2	MDK	56.9501	0	0	1.39075	7
3	IGF2	56.0791	0	0	3.03215	7
4	PTGIS	51.7048	0	0	2.80692	7
5	PDGFRA	51.6071	0	0	2.06135	7
6	PTPN13	49.666	0	0	2.29744	7
7	KRT19	49.3499	0	0	2.18029	7
8	FAM213A	48.2445	0	0	1.53628	7
9	LIX1	46.9845	0	0	2.16984	7
10	SYT10	45.3337	0	0	2.97474	7
11	LGR4	43.4589	0	0	1.9744	7
12	KRT8	43.3455	0	0	1.2579	7
13	TFPI	42.165	0	0	2.2016	7
14	NPC2	42.0785	0	0	1.37998	7
15	CCDC34	41.6767	0	0	1.88199	7
16	RPS2	40.5326	0	0	0.692298	7
17	PBX3	40.2541	0	0	1.70322	7
18	CRABP2	40.196	0	0	1.56153	7
19	RPS27	39.774	0	0	0.774127	7
20	MEIS2	39.1092	0	0	1.49631	7
21	NRP2	38.8278	0	0	1.90325	7
22	RPL29	38.6497	0	0	0.673159	7
23	DHRS3	38.6089	0	0	1.88978	7
24	SH3BGRL3	38.5792	0	0	1.19827	7
25	S100A13	38.4986	0	0	1.25732	7
26	RPS15	38.2556	0	0	0.68946	7
27	RPS9	38.1221	0	0	0.682153	7
28	ANK3	38.0398	0	0	1.95829	7
29	PLAT	37.7052	0	0	2.76981	7
30	COL9A2	37.6586	2,362978961087e-310	1.39306e-307	1.85721	7
31	RPS19	37.5816	0	2.46893e-306	0.758172	7
32	EMP2	37.5474	0	8.74037e-306	1.55558	7
33	RPL13A	36.9255	1.80349e-298	9.68713e-296	0.692018	7
34	RPL13	36.678	1.6403e-294	8.61905e-292	0.6552	7
35	ITM2C	36.4873	1.76366e-291	9.07011e-289	1.23541	7
36	RPL7A	36.0164	4.63677e-284	2.28725e-281	0.672668	7
37	AHNAK	35.7222	1.78798e-279	8.64345e-277	1.77924	7
38	RPS11	35.0433	4.93123e-269	2.33711e-266	0.696423	7
39	RPL3	34.9931	2.8618e-268	1.33024e-265	0.518402	7
40	RPL18	34.5444	1.73114e-261	7.60787e-259	0.550914	7
41	KIAA1462	34.3974	2.7574e-259	1.16928e-256	2.09448	7
42	KRT18	34.3536	1.24492e-258	5.18808e-256	1.03715	7
43	PRTG	34.3232	3.53609e-258	1.44866e-255	1.35642	7
44	RPL28	34.1145	4.48988e-255	1.80875e-252	0.684026	7
45	CRB2	33.9255	2.80246e-252	1.04213e-249	1.79855	7
46	NGFRAP1	33.7919	2.59214e-250	9.35143e-248	0.800258	7
47	HELLS	33.474	1.15361e-245	4.04114e-243	1.43647	7
48	SC5D	33.2558	1.68493e-242	5.81805e-240	1.36596	7
49	CADM1	33.1259	1.25955e-240	4.28796e-238	1.33914	7
50	RPL11	33.1228	1.39446e-240	4.68132e-238	0.601698	7
51	RPL19	33.0952	3.48504e-240	1.15393e-237	0.627465	7
52	PKIG	32.8883	3.22554e-237	1.02585e-234	1.45509	7
53	MEIS1	32.8547	9.7662e-237	3.0264e-234	1.99217	7
54	S100A11	32.8498	1.14676e-236	3.50865e-234	1.45236	7
55	CLCN5	32.7417	3.98725e-235	1.2047e-232	2.36046	7
56	QPRT	32.7261	6.63831e-235	1.98092e-232	0.930967	7
57	C11orf31	32.4599	3.92431e-231	1.15676e-228	0.877722	7
58	TKT	32.4564	4.40335e-231	1.28233e-228	1.07509	7
59	SRI	32.3829	4.77305e-230	1.37345e-227	1.1414	7
60	HNRNPA1	32.3678	7.80713e-230	2.22007e-227	0.788427	7
61	MOK	32.2424	4.49707e-228	1.26394e-225	1.87842	7
62	NR6A1	32.157	7.05357e-227	1.93741e-224	1.19326	7
63	SOX4	31.7478	3.40374e-221	8.94259e-219	0.92342	7
64	RPL18A	31.444	5.06458e-217	1.3023e-214	0.730354	7
65	FUS	31.41	1.47885e-216	3.76266e-214	0.745571	7
66	RPS18	31.3824	3.51282e-216	8.84461e-214	0.620972	7
67	RPLP0	31.2643	1.42525e-214	3.55152e-212	0.647639	7
68	GUCY1A3	31.0243	2.53634e-211	6.06989e-209	2.17197	7
69	NR0B1	30.9846	8.68982e-211	2.05923e-208	2.5706	7
70	ATF7IP2	30.8849	1.90454e-209	4.42642e-207	1.72322	7
71	RPLP1	30.7808	4.73426e-208	1.07954e-205	0.48901	7
72	MYO6	30.6601	1.93581e-206	4.33246e-204	1.17954	7
73	PFDN5	30.5913	1.59659e-205	3.54048e-203	0.57751	7
74	GLIPR2	30.3017	1.08865e-201	2.34944e-199	1.75016	7
75	RPS8	30.0308	3.89299e-198	8.1824e-196	0.618765	7
76	CYB5D1	29.8626	6.02359e-196	1.23387e-193	2.31295	7
77	RPL14	29.8409	1.15193e-195	2.33977e-193	0.59907	7
78	TNC	29.5412	8.51301e-192	1.68662e-189	2.24832	7
79	TMEM185A	29.5211	1.54207e-191	3.03036e-189	1.56351	7
80	RPL37	29.5153	1.83302e-191	3.57305e-189	0.622628	7
81	PCBP2	29.4609	9.14024e-191	1.76743e-188	0.693241	7
82	RPS3	29.279	1.9186e-188	3.62301e-186	0.729948	7
83	RPS29	29.1615	5.96828e-187	1.11829e-184	0.641011	7
84	NTRK2	28.956	2.35795e-184	4.35069e-182	2.43658	7
85	CCBE1	28.9125	8.30831e-184	1.52136e-181	2.7435	7
86	H3F3B	28.8026	1.99155e-182	3.61938e-180	0.70953	7
87	ISYNA1	28.5691	1.62888e-179	2.89498e-177	1.03371	7
88	TERF1	28.4526	4.52195e-178	7.9781e-176	1.11325	7
89	CSRP2	28.4353	7.40738e-178	1.29742e-175	0.898611	7
90	CYP26A1	28.4293	8.77616e-178	1.5261e-175	1.46333	7
91	RPL10A	28.4276	9.2092e-178	1.58997e-175	0.597905	7
92	IFITM3	28.4215	1.09681e-177	1.8802e-175	0.872903	7
93	LRRTM1	28.3536	7.56493e-177	1.28769e-174	2.32776	7
94	CDH3	28.2937	4.13225e-176	6.93615e-174	1.56535	7
95	LAMA1	28.0979	1.03963e-173	1.72116e-171	1.31023	7
96	SMC3	28.0966	1.07755e-173	1.7718e-171	0.838168	7
97	LEPROTL1	28.0128	1.13337e-172	1.82631e-170	1.05944	7
98	GNB2L1	27.9116	1.93049e-171	3.06986e-169	0.550996	7
99	PPDPF	27.8864	3.89687e-171	6.15629e-169	0.748143	7
0	STMN1	47.9098	0	0	1.62495	8
1	NASP	47.5183	0	0	1.68415	8
2	ORC6	46.9357	0	0	2.12199	8
3	TUBA1B	46.5374	0	0	1.77173	8
4	DEK	46.2904	0	0	1.64322	8
5	KIAA0101	46.1033	0	0	2.55334	8
6	CLSPN	45.7283	0	0	2.55734	8
7	TUBB	44.6568	0	0	1.42809	8
8	PCNA	44.3749	0	0	2.30026	8
9	MCM7	43.7857	0	0	2.02702	8
10	HMGB1	43.06	0	0	1.47665	8
11	PTMA	41.9933	0	0	0.972302	8
12	HELLS	41.8173	0	0	1.96765	8
13	HMGN2	41.8064	0	0	1.61623	8
14	RANBP1	41.7316	0	0	1.55577	8
15	HIST1H4C	41.6078	0	0	2.84214	8
16	H2AFZ	40.9905	0	0	1.48331	8
17	CDK4	40.8554	0	0	1.64507	8
18	FEN1	40.5894	0	0	2.12326	8
19	MDK	40.1646	0	0	1.2309	8
20	DUT	39.7319	0	0	2.00605	8
21	PAFAH1B3	39.5931	0	0	1.51074	8
22	SMC3	39.4986	0	0	1.42321	8
23	GINS2	39.4166	0	0	2.21181	8
24	MCM3	39.047	0	0	1.76854	8
25	TMSB15A	39.011	0	0	2.01413	8
26	PPIA	38.8992	0	0	1.0995	8
27	RRM1	38.5441	0	0	1.98763	8
28	RBP1	38.4147	0	0	1.59754	8
29	TUBA1A	38.15	0	0	1.45488	8
30	HNRNPR	38.062	0	0	1.15109	8
31	CBX5	38.0427	0	0	1.24845	8
32	ZWINT	37.3898	5.7222e-306	4.06798e-303	1.99639	8
33	DHFR	37.2593	7.48221e-304	5.16721e-301	1.87852	8
34	TMEM97	37.1176	1.45986e-301	9.80173e-299	1.69763	8
35	SNRPB	36.9461	8.39786e-299	5.48608e-296	1.26056	8
36	GMNN	36.8519	2.7242e-297	1.7328e-294	1.77995	8
37	DNAJC9	36.7313	2.31381e-295	1.43403e-292	1.72839	8
38	FUS	36.482	2.14369e-291	1.29538e-288	0.957551	8
39	MCM4	36.4523	6.32057e-291	3.72621e-288	1.83207	8
40	MAD2L1	36.4351	1.18653e-290	6.8285e-288	1.95976	8
41	RNASEH2A	36.4335	1.25401e-290	7.04902e-288	1.75126	8
42	PTGIS	36.2652	5.73264e-288	3.14917e-285	2.09349	8
43	RAD51AP1	36.2494	1.01671e-287	5.46109e-285	2.14581	8
44	EMP2	36.0446	1.67599e-284	8.80659e-282	1.77327	8
45	TYMS	35.965	2.95111e-283	1.51769e-280	1.83746	8
46	USP1	35.9273	1.14658e-282	5.77373e-280	1.72854	8
47	H3F3A	35.9245	1.26495e-282	6.23982e-280	0.670317	8
48	PTN	35.8419	2.4581e-281	1.1883e-278	1.84307	8
49	HNRNPDL	35.4883	7.45108e-276	3.53138e-273	0.989096	8
50	RFC4	35.4157	9.80546e-275	4.55784e-272	1.84982	8
51	SHISA2	35.3653	5.83523e-274	2.6612e-271	2.20552	8
52	CENPK	35.3628	6.37801e-274	2.85487e-271	1.92858	8
53	EZH2	35.1403	1.63755e-270	7.19657e-268	1.71421	8
54	SIVA1	34.9761	5.19023e-268	2.24023e-265	1.24709	8
55	ERH	34.8868	1.18007e-266	5.00413e-264	1.0143	8
56	SNRPD1	34.8213	1.15781e-265	4.74331e-263	1.17979	8
57	BZW1	34.6951	9.35127e-264	3.76716e-261	1.14668	8
58	TMPO	34.569	7.38078e-262	2.9246e-259	1.44203	8
59	PDGFRA	34.4382	6.75833e-260	2.63477e-257	1.61114	8
60	CKS1B	34.4247	1.07658e-259	4.13048e-257	1.70649	8
61	SNRPE	34.3714	6.74645e-259	2.54794e-256	1.11551	8
62	UBE2I	34.3111	5.35406e-258	1.99097e-255	1.09118	8
63	TK1	34.2282	9.19673e-257	3.36809e-254	2.0611	8
64	KRT8	34.2154	1.42819e-256	5.15236e-254	1.25109	8
65	RFC2	34.11	5.24971e-255	1.86604e-252	1.71663	8
66	SNRNP25	33.7847	3.30402e-250	1.15741e-247	1.32328	8
67	UCHL1	33.6525	2.8621e-248	9.88284e-246	1.55771	8
68	DNMT1	33.6443	3.78224e-248	1.28761e-245	1.44668	8
69	FBXO5	33.5347	1.50716e-246	5.05966e-244	1.97955	8
70	CHEK1	33.4205	6.91787e-245	2.29057e-242	1.71382	8
71	SMC4	33.3365	1.14153e-243	3.72862e-241	1.62057	8
72	CDC6	33.1642	3.53501e-241	1.13926e-238	2.21355	8
73	SFRP5	33.1615	3.86677e-241	1.22978e-238	1.91582	8
74	NAP1L1	33.0994	3.03302e-240	9.52094e-238	0.740859	8
75	HNRNPA1	33.0954	3.45521e-240	1.06954e-237	0.965716	8
76	HINT1	33.0951	3.49565e-240	1.06954e-237	0.779976	8
77	CTSV	33.0603	1.10799e-239	3.34766e-237	1.53699	8
78	UBE2T	32.4809	1.98561e-231	5.78242e-229	1.68141	8
79	SRSF3	32.4726	2.60177e-231	7.4866e-229	0.864054	8
80	SRSF7	32.4016	2.60841e-230	7.37413e-228	1.00299	8
81	FZD7	32.4014	2.6237e-230	7.37413e-228	1.56148	8
82	HSPB11	32.2685	1.9348e-228	5.37541e-226	1.45058	8
83	HMGB2	32.1093	3.26565e-226	8.869e-224	1.6146	8
84	U2AF1	32.017	6.31531e-225	1.69608e-222	0.957183	8
85	RBBP4	31.9345	8.86965e-224	2.35592e-221	1.12065	8
86	INPP5F	31.9031	2.42022e-223	6.3586e-221	1.45043	8
87	CFL1	31.8233	3.0804e-222	8.00605e-220	0.84732	8
88	CHAF1A	31.7792	1.2529e-221	3.2217e-219	1.73346	8
89	MCM5	31.7677	1.80805e-221	4.60024e-219	1.76054	8
90	PRKDC	31.751	3.07856e-221	7.75124e-219	1.06645	8
91	MCM10	31.6838	2.5968e-220	6.47086e-218	2.20836	8
92	EIF4EBP1	31.6734	3.61485e-220	8.91576e-218	1.21259	8
93	FAM213A	31.5969	4.06807e-219	9.93226e-217	1.17405	8
94	PA2G4	31.5037	7.72551e-218	1.86733e-215	1.06275	8
95	PSMC3IP	31.4682	2.36809e-217	5.66724e-215	2.04955	8
96	ATAD5	31.4429	5.24971e-217	1.24403e-214	1.75501	8
97	VRK1	31.44	5.7559e-217	1.35074e-214	1.76043	8
98	PTPLAD1	31.4312	7.5762e-217	1.76081e-214	1.12574	8
99	SCG5	31.3102	3.39209e-215	7.8086e-213	2.1341	8
0	HMGB2	50.0541	0	0	2.92073	9
1	PTTG1	49.6655	0	0	3.34047	9
2	CENPF	47.1621	0	0	3.25266	9
3	TUBA1B	46.2271	0	0	1.92262	9
4	BIRC5	45.727	0	0	2.87127	9
5	STMN1	45.4747	0	0	1.73621	9
6	CCNB2	44.844	0	0	3.09368	9
7	HMGN2	44.3875	0	0	1.85114	9
8	HMGB1	43.572	0	0	1.60659	9
9	CDC20	43.3961	0	0	3.12638	9
10	TPX2	42.8476	0	0	3.09142	9
11	H2AFZ	42.6255	0	0	1.64419	9
12	TOP2A	42.4821	0	0	3.23652	9
13	NUCKS1	42.1652	0	0	1.27419	9
14	DLGAP5	41.8896	0	0	2.99934	9
15	CCNB1	41.7375	0	0	2.92066	9
16	HNRNPA2B1	41.0589	0	0	1.13295	9
17	MKI67	40.9734	0	0	2.79761	9
18	TUBB	40.567	0	0	1.44174	9
19	NUSAP1	40.4421	0	0	2.85519	9
20	PDGFRA	40.2182	0	0	2.11662	9
21	CKS1B	38.543	0	0	2.16797	9
22	ARL6IP1	38.1598	0	0	2.04241	9
23	UBE2C	37.9911	0	0	2.95756	9
24	HMMR	37.911	0	0	2.86751	9
25	MAD2L1	37.4911	1.2857e-307	1.15098e-304	2.28138	9
26	CKAP2	37.2954	1.95122e-304	1.68439e-301	2.41128	9
27	TMEM88	37.2792	3.56806e-304	2.97392e-301	2.31393	9
28	CCDC34	37.0292	3.88506e-300	3.1302e-297	2.09098	9
29	MDK	36.8444	3.59573e-297	2.80363e-294	1.24122	9
30	KPNA2	36.7626	7.3135e-296	5.52421e-293	2.17081	9
31	AURKB	36.7084	5.37206e-295	3.93479e-292	2.68286	9
32	TACC3	36.5967	3.22351e-293	2.29163e-290	2.56189	9
33	CDKN3	36.3534	2.32302e-289	1.60428e-286	2.57381	9
34	KIF20B	36.2134	3.7443e-287	2.51399e-284	2.37362	9
35	ASPM	36.1397	5.40368e-286	3.53006e-283	2.77822	9
36	CENPE	36.1169	1.22957e-285	7.82106e-283	3.01677	9
37	CENPW	35.8004	1.08962e-280	6.75315e-278	1.9584	9
38	TROAP	35.3708	4.79408e-274	2.89694e-271	2.86717	9
39	VIM	35.326	2.34436e-273	1.38208e-270	2.1896	9
40	GTSE1	35.1668	6.42991e-271	3.70041e-268	2.76329	9
41	PLK1	35.0117	1.49089e-268	8.38053e-266	2.98639	9
42	SGOL2	34.95	1.29391e-267	7.10799e-265	2.77561	9
43	RAD21	34.2674	2.40517e-257	1.2919e-254	1.44847	9
44	FAM64A	34.2647	2.63676e-257	1.3855e-254	2.85124	9
45	DDAH2	34.2639	2.71043e-257	1.39391e-254	1.38712	9
46	NUF2	34.1983	2.56018e-256	1.28921e-253	2.76577	9
47	SMC4	34.0668	2.2925e-254	1.13086e-251	1.90707	9
48	LBR	34.0596	2.92965e-254	1.41625e-251	1.93739	9
49	TMSB15A	33.6394	4.4507e-248	2.10937e-245	1.89861	9
50	PTGIS	33.5741	4.00609e-247	1.86214e-244	2.17934	9
51	KIF4A	33.4182	7.46775e-245	3.40572e-242	2.76264	9
52	SKA2	33.3462	8.26602e-244	3.69996e-241	1.59522	9
53	CALM2	33.2747	8.963e-243	3.93899e-240	1.16232	9
54	SRI	32.9885	1.1871e-238	5.12382e-236	1.47567	9
55	PRC1	32.3852	4.4293e-230	1.84587e-227	2.55878	9
56	KIF20A	32.1381	1.29615e-226	5.31003e-224	3.14589	9
57	HNRNPA1	32.0061	8.97007e-225	3.61359e-222	1.0107	9
58	KNSTRN	32.0026	1.00321e-224	3.97517e-222	2.36	9
59	HN1	31.9944	1.30667e-224	5.09413e-222	1.36466	9
60	PTPN13	31.9667	3.16664e-224	1.21493e-221	1.84785	9
61	DTYMK	31.9219	1.32733e-223	5.01296e-221	1.56137	9
62	H3F3B	31.839	1.8663e-222	6.94006e-220	0.966371	9
63	HNRNPR	31.8077	5.06808e-222	1.85607e-219	1.06547	9
64	TUBB4B	31.5907	4.9485e-219	1.78523e-216	1.44837	9
65	MIS18BP1	31.5116	6.02978e-218	2.14332e-215	2.01691	9
66	ANP32E	31.369	5.36352e-216	1.85202e-213	1.34331	9
67	ECT2	31.2613	1.56808e-214	5.33833e-212	2.41938	9
68	LSM4	31.2266	4.64213e-214	1.5584e-211	1.12678	9
69	CCNA2	31.1322	8.84231e-213	2.92777e-210	2.3388	9
70	KRT8	31.1258	1.07915e-212	3.52487e-210	1.24223	9
71	CDCA3	31.04	1.55794e-211	5.02092e-209	2.78332	9
72	CKS2	30.959	1.92198e-210	6.11267e-208	1.80737	9
73	PSRC1	30.8677	3.24217e-209	1.01775e-206	2.69225	9
74	ERH	30.6733	1.29414e-206	4.01033e-204	0.976986	9
75	LIX1	30.5648	3.59796e-205	1.10084e-202	1.84609	9
76	DEPDC1	30.5405	7.56847e-205	2.28672e-202	2.97954	9
77	RAN	30.3537	2.24228e-202	6.69114e-200	1.06899	9
78	LSM5	30.3457	2.86402e-202	8.44222e-200	1.21353	9
79	PRR11	30.2686	2.96963e-201	8.64806e-199	2.74555	9
80	ILF2	30.2559	4.36983e-201	1.25742e-198	1.16681	9
81	NCAPD2	30.2207	1.26731e-200	3.60377e-198	2.15057	9
82	CASC5	30.2105	1.72297e-200	4.84255e-198	2.58085	9
83	RBMX	30.2015	2.26135e-200	6.28267e-198	1.07112	9
84	PTN	30.1576	8.52534e-200	2.34166e-197	1.74193	9
85	HMGN1	29.993	1.21274e-197	3.2936e-195	0.867293	9
86	CFL1	29.8925	2.46616e-196	6.62329e-194	0.850856	9
87	SHISA2	29.8906	2.60594e-196	6.92178e-194	2.14576	9
88	SRP9	29.7166	4.68906e-194	1.23195e-191	1.11587	9
89	NRP2	29.7004	7.59923e-194	1.97507e-191	1.73775	9
90	MZT1	29.604	1.32554e-192	3.40848e-190	1.72894	9
91	KIF2C	29.5692	3.71846e-192	9.46093e-190	2.50588	9
92	HP1BP3	29.5396	8.93127e-192	2.24873e-189	1.29372	9
93	NDC80	29.5368	9.69137e-192	2.41495e-189	2.55659	9
94	UBB	29.481	5.04481e-191	1.24427e-188	0.749689	9
95	CKAP5	29.3488	2.47634e-189	6.04603e-187	1.73	9
96	ISL1	29.0999	3.59819e-186	8.69719e-184	1.84784	9
97	PAFAH1B3	29.0388	2.13268e-185	5.10386e-183	1.23649	9
98	UBE2S	29.0237	3.30275e-185	7.82654e-183	1.43553	9
99	FOXM1	28.9699	1.57687e-184	3.70045e-182	2.14148	9
0	MIR302B	43.9661	0	0	3.60649	10
1	POU5F1	39.6588	0	0	3.51327	10
2	TMSB4X	39.3592	0	0	1.92569	10
3	SOX2	39.1818	0	0	4.79908	10
4	NEFM	37.594	0	1.30349e-305	3.84208	10
5	RPL8	36.4267	1.60802e-290	6.47789e-287	0.776926	10
6	SEMA6A	34.9676	6.99871e-268	2.11457e-264	2.55572	10
7	GAL	34.376	5.76932e-259	1.3945e-255	3.2098	10
8	SET	34.1032	6.60476e-255	1.33036e-251	1.13982	10
9	NMU	34.0139	1.38624e-253	2.39335e-250	2.51512	10
10	L1TD1	33.2414	2.71923e-242	3.45929e-239	2.45785	10
11	CRABP1	32.9963	9.16766e-239	1.0552e-235	2.44294	10
12	CCND1	32.7925	7.52131e-236	8.26352e-233	1.86883	10
13	RPS18	32.5877	6.13489e-233	6.44723e-230	0.774663	10
14	GSTP1	32.1548	7.56264e-227	7.61652e-224	0.855534	10
15	RPS12	32.0705	1.13586e-225	1.09819e-222	0.805426	10
16	CDH1	31.9709	2.76798e-224	2.57326e-221	2.78674	10
17	PTMA	31.8917	3.47785e-223	3.00225e-220	0.798936	10
18	ID1	31.7537	2.82205e-221	2.27373e-218	1.82934	10
19	DPPA4	31.5178	4.96002e-218	3.74652e-215	2.29487	10
20	RPL37	30.9441	3.04685e-210	2.10415e-207	0.746285	10
21	PSIP1	30.7407	1.62895e-207	1.0937e-204	1.56912	10
22	LINC00617	30.5083	2.02398e-204	1.3222e-201	3.24494	10
23	PMAIP1	30.362	1.7432e-202	1.10881e-199	2.59321	10
24	RPS15	30.2026	2.19037e-200	1.35753e-197	0.693739	10
25	CLDN6	30.1636	7.12288e-200	4.30418e-197	1.67232	10
26	RPL38	30.1316	1.86684e-199	1.10057e-196	0.780888	10
27	RPL37A	30.0656	1.36631e-198	7.86313e-196	0.562728	10
28	SERPINB9	30.0447	2.55787e-198	1.43782e-195	1.98267	10
29	RPS24	29.8676	5.18254e-196	2.84698e-193	0.61881	10
30	RPS19	29.8428	1.08785e-195	5.84321e-193	0.792124	10
31	DNMT3B	29.6412	4.40704e-193	2.31571e-190	2.31439	10
32	HMGA1	29.5247	1.386e-191	6.97938e-189	1.08525	10
33	RPS29	29.4889	3.99639e-191	1.97136e-188	0.734507	10
34	RPL41	29.4408	1.65266e-190	7.83265e-188	0.548646	10
35	RPS21	29.3997	5.54653e-190	2.57817e-187	0.702278	10
36	RPL12	28.7733	4.62516e-182	2.07027e-179	0.716093	10
37	RPL35	28.7522	8.49264e-182	3.73229e-179	0.641066	10
38	RPLP2	28.4627	3.39361e-178	1.46477e-175	0.560627	10
39	TKT	28.2469	1.55445e-175	6.26212e-173	1.16959	10
40	RPS2	28.1842	9.1443e-175	3.62339e-172	0.653322	10
41	PDGFA	28.166	1.5263e-174	5.95037e-172	2.70428	10
42	GABRB3	28.1514	2.30459e-174	8.84195e-172	2.5582	10
43	RPL36	28.0922	1.21884e-173	4.53238e-171	0.6277	10
44	RPL18A	28.0305	6.90554e-173	2.529e-170	0.774999	10
45	RPL39	27.9774	3.06067e-172	1.10417e-169	0.563612	10
46	CD9	27.9349	1.00468e-171	3.57119e-169	2.48112	10
47	RPL32	27.5075	1.42812e-166	4.86184e-164	0.572669	10
48	CLDN7	27.3781	4.99767e-165	1.67776e-162	2.31106	10
49	SYT6	27.3351	1.62602e-164	5.38391e-162	3.24337	10
50	PPAP2C	27.0845	1.49784e-161	4.76374e-159	2.57857	10
51	TOMM7	26.7763	6.09519e-158	1.88881e-155	0.841482	10
52	SFRP2	26.6604	1.35737e-156	4.15303e-154	1.94824	10
53	RPS27	26.5276	4.65828e-155	1.39007e-152	0.69215	10
54	SLC7A8	26.4955	1.0922e-154	3.18067e-152	2.31808	10
55	YBX1	26.47	2.14711e-154	6.10563e-152	0.714309	10
56	RPL23A	26.461	2.7285e-154	7.66867e-152	0.643417	10
57	RPS23	26.4292	6.32118e-154	1.73624e-151	0.541295	10
58	EPCAM	25.9114	4.9515e-148	1.32981e-145	1.86454	10
59	VRTN	25.8096	6.92787e-147	1.82015e-144	2.09688	10
60	TNNT1	25.3445	1.03278e-141	2.60035e-139	2.18824	10
61	RPL27	25.3278	1.57883e-141	3.93422e-139	0.488904	10
62	RPL26	25.2267	2.03896e-140	5.02894e-138	0.476698	10
63	PRSS8	25.2253	2.1131e-140	5.15917e-138	2.3545	10
64	FGFR1	25.0565	1.48357e-138	3.58595e-136	1.3306	10
65	TDGF1	25.029	2.95936e-138	7.08225e-136	2.07894	10
66	RPS6	24.972	1.23184e-137	2.86297e-135	0.80667	10
67	RPLP0	24.7534	2.84968e-135	6.49809e-133	0.60992	10
68	RPS16	24.6869	1.477e-134	3.3056e-132	0.566907	10
69	MAD2L2	24.6471	3.95215e-134	8.76398e-132	1.4465	10
70	IFITM3	24.5498	4.34391e-133	9.45915e-131	1.04347	10
71	FBXO2	24.3481	6.07087e-131	1.26499e-128	1.94319	10
72	RPL22	24.2897	2.51596e-130	5.19771e-128	0.539239	10
73	CCND2	24.2549	5.87149e-130	1.20271e-127	1.21121	10
74	LINGO1	24.1994	2.25912e-129	4.58868e-127	2.14373	10
75	TUBB2B	24.1689	4.72495e-129	9.51723e-127	1.29208	10
76	ENY2	24.1207	1.51645e-128	3.00443e-126	0.882147	10
77	RPS27A	23.8992	3.11991e-126	6.03291e-124	0.536261	10
78	TFAP2C	23.8469	1.09035e-125	2.09166e-123	3.30155	10
79	RPS28	23.7865	4.60477e-125	8.76392e-123	0.48148	10
80	RPLP1	23.7849	4.78682e-125	9.03923e-123	0.500521	10
81	RPL13	23.7652	7.65617e-125	1.43455e-122	0.595662	10
82	RP11-426L16,8	23.7096	2.87038e-124	5.29618e-122	2.03297	10
83	RPS11	23.3736	7.94143e-121	1.42187e-118	0.59612	10
84	RPS10	23.3708	8.46076e-121	1.50371e-118	0.711965	10
85	CA11	23.3676	9.12534e-121	1.60999e-118	2.27239	10
86	EIF5A	23.2052	4.03383e-119	7.01451e-117	0.92923	10
87	RPL13A	23.1532	1.34889e-118	2.32885e-116	0.589277	10
88	PYCARD	23.1499	1.45833e-118	2.49996e-116	2.18418	10
89	WFDC2	22.9237	2.69933e-116	4.56262e-114	1.64756	10
90	RPL27A	22.8374	1.94977e-115	3.27276e-113	0.58229	10
91	RPL24	22.8351	2.05512e-115	3.42581e-113	0.44137	10
92	RPSA	22.7211	2.77001e-114	4.55468e-112	0.684658	10
93	MT1X	22.5695	8.64425e-113	1.39294e-110	3.27546	10
94	NDUFB4	22.5487	1.38401e-112	2.20084e-110	0.676373	10
95	SCNN1A	22.5276	2.22863e-112	3.49794e-110	3.263	10
96	RPL4	22.5197	2.66417e-112	4.15455e-110	0.526133	10
97	MIR205HG	22.5052	3.68781e-112	5.71398e-110	3.10656	10
98	RPL15	22.4893	5.28706e-112	8.13971e-110	0.529364	10
99	RP11-1144P22,1	22.4282	2.08765e-111	3.1937e-109	3.55292	10
0	S100A10	53.5832	0	0	4.99995	11
1	APOA1	52.0705	0	0	5.62533	11
2	CCKBR	48.021	0	0	4.04116	11
3	APOC1	46.431	0	0	3.16215	11
4	PHACTR2	44.7826	0	0	2.80025	11
5	S100A16	44.4156	0	0	3.67154	11
6	APOA2	44.0546	0	0	4.33315	11
7	LINC00261	43.7707	0	0	4.47737	11
8	DENND2C	43.4001	0	0	4.46975	11
9	TMEM141	43.283	0	0	2.08531	11
10	TPM3	42.9742	0	0	1.89981	11
11	LY6E	42.3342	0	0	2.33793	11
12	NEK2	42.0694	0	0	3.97259	11
13	PDLIM1	41.6185	0	0	2.8945	11
14	FOXA2	41.3398	0	0	4.29613	11
15	ALPL	40.9859	0	0	3.47615	11
16	FLRT3	40.7933	0	0	3.05584	11
17	FN1	40.3709	0	0	2.45182	11
18	FGFR4	40.0865	0	0	3.94805	11
19	S100A11	39.8171	0	0	2.39642	11
20	KRT19	39.7084	0	0	2.37219	11
21	S100A13	39.3015	0	0	2.04676	11
22	MIR302B	38.2459	0	0	2.86296	11
23	PCBD1	37.5431	0	1.84217e-305	1.89122	11
24	CARHSP1	37.5135	5.55661e-308	5.37235e-305	1.62617	11
25	ANXA2	37.2507	1.03397e-303	9.61234e-301	2.36227	11
26	ADD3	36.9277	1.65953e-298	1.48565e-295	1.96621	11
27	HNF1B	36.6687	2.30095e-294	1.98629e-291	4.54417	11
28	PRDX4	36.6383	7.01706e-294	5.8486e-291	1.51742	11
29	COL4A1	36.2219	2.74979e-287	2.21551e-284	2.2326	11
30	RP11-426L16,8	35.6134	8.67614e-278	6.76487e-275	2.77541	11
31	FGFR1	35.588	2.15047e-277	1.57512e-274	1.76817	11
32	NUCKS1	35.5594	5.93905e-277	4.22214e-274	1.08472	11
33	SERPINE2	35.3434	1.26622e-273	8.74449e-271	2.46885	11
34	WDR77	35.3244	2.47908e-273	1.6645e-270	2.07512	11
35	ERRFI1	35.1962	2.28857e-271	1.49505e-268	2.75546	11
36	MPC2	35.029	8.1442e-269	5.18035e-266	1.69565	11
37	PAPSS1	34.9398	1.84934e-267	1.11751e-264	2.03964	11
38	SOX11	34.3422	1.8383e-258	1.05794e-255	1.81776	11
39	FOXA3	34.1653	7.93561e-256	4.46074e-253	3.43613	11
40	RAB3B	33.8994	6.80865e-252	3.74027e-249	2.3082	11
41	LIN28A	33.7793	3.96958e-250	2.08584e-247	1.73161	11
42	SPINT2	33.6767	1.26797e-248	6.52085e-246	1.27904	11
43	PRDX6	33.6392	4.49174e-248	2.26187e-245	1.02742	11
44	DUSP4	33.3382	1.08026e-243	5.32875e-241	3.0076	11
45	FZD5	33.136	8.99733e-241	4.26421e-238	3.21306	11
46	DMKN	32.8445	1.36281e-236	6.33471e-234	1.50435	11
47	EPCAM	32.6028	3.74557e-233	1.70819e-230	1.99422	11
48	PPFIBP2	32.4144	1.71791e-230	7.68955e-228	4.03103	11
49	FTL	32.2707	1.80455e-228	7.78889e-226	0.887359	11
50	RAB25	32.166	5.27698e-227	2.23772e-224	2.16204	11
51	CTNNAL1	32.0322	3.89132e-225	1.59419e-222	1.55164	11
52	SYTL5	31.9896	1.52038e-224	6.12485e-222	4.03374	11
53	PPDPF	31.5356	2.82348e-218	1.08327e-215	1.10129	11
54	PABPC1	31.5349	2.89186e-218	1.09218e-215	1.18741	11
55	HMGB1	31.4809	1.58812e-217	5.90562e-215	1.22002	11
56	COL4A6	31.4238	9.58416e-217	3.50998e-214	2.04952	11
57	SNRPF	31.4145	1.28256e-216	4.62697e-214	1.11987	11
58	FOXA1	31.0766	4.9903e-212	1.77383e-209	4.22463	11
59	IGFBP6	30.9838	8.91232e-211	3.12202e-208	2.32982	11
60	C11orf31	30.847	6.1459e-209	2.12218e-206	1.0965	11
61	CLDN7	30.5086	2.00308e-204	6.81921e-202	2.21232	11
62	SEMA3E	30.4583	9.30118e-204	3.12248e-201	2.56746	11
63	AP1M2	30.1967	2.6144e-200	8.53954e-198	2.29447	11
64	CRYM	30.1622	7.43131e-200	2.39496e-197	3.829	11
65	GSTP1	30.161	7.6989e-200	2.44855e-197	0.869394	11
66	ENPP2	30.1241	2.34345e-199	7.35629e-197	3.5001	11
67	FAM213A	30.0477	2.33639e-198	7.24011e-196	1.24964	11
68	FAM60A	30.0466	2.41658e-198	7.39382e-196	1.22789	11
69	PEG10	30.0305	3.92556e-198	1.18606e-195	1.70729	11
70	AHCY	30.0156	6.14406e-198	1.83343e-195	1.3631	11
71	COL9A2	29.9609	3.16955e-197	9.34282e-195	2.02247	11
72	SOX17	29.7619	1.21632e-194	3.54213e-192	3.18444	11
73	NEDD4L	29.7567	1.42189e-194	4.09149e-192	2.19879	11
74	COL18A1	29.6957	8.7271e-194	2.48168e-191	1.27764	11
75	HHEX	29.6484	3.55436e-193	9.98983e-191	2.65892	11
76	RANBP1	29.6098	1.11674e-192	3.10262e-190	1.2677	11
77	EXPH5	29.5072	2.33007e-191	6.32809e-189	3.64739	11
78	ACAA2	29.3721	1.24953e-189	3.35583e-187	1.40235	11
79	GLUL	29.366	1.49495e-189	3.97083e-187	1.35743	11
80	BTF3	29.321	5.5966e-189	1.47038e-186	0.861532	11
81	FAM184A	29.2981	1.09726e-188	2.82148e-186	2.356	11
82	FTH1	29.2155	1.23115e-187	3.13244e-185	0.600147	11
83	IHH	29.1672	5.05989e-187	1.26085e-184	4.26639	11
84	SH3YL1	29.1274	1.61526e-186	3.98392e-184	2.40988	11
85	MGST2	29.0793	6.56659e-186	1.58721e-183	1.75324	11
86	HABP2	28.8931	1.45742e-183	3.45365e-181	3.60022	11
87	CLU	28.8635	3.43326e-183	7.97937e-181	2.30118	11
88	FGD6	28.8416	6.46693e-183	1.48869e-180	1.89187	11
89	PTPN5	28.8051	1.8511e-182	4.22103e-180	4.14495	11
90	PTMA	28.7707	4.99602e-182	1.12859e-179	0.753083	11
91	WFDC2	28.7544	7.97258e-182	1.78431e-179	1.84582	11
92	IDH1	28.6847	5.92278e-181	1.31339e-178	1.40863	11
93	FBLN2	28.6799	6.79475e-181	1.49305e-178	2.14861	11
94	CAMK2N1	28.6534	1.455e-180	3.16837e-178	2.43135	11
95	SNRPE	28.1855	8.79291e-175	1.88083e-172	0.98295	11
96	PRDM1	28.1814	9.87196e-175	2.09312e-172	3.04192	11
97	ABCC4	28.0418	5.03469e-173	1.04908e-170	3.88651	11
98	SNRPB	28.0236	8.38309e-173	1.73186e-170	1.07156	11
99	CTSB	27.7674	1.07319e-169	2.19832e-167	1.36299	11
0	TMEM54	43.3037	0	0	3.95384	12
1	CLDN6	42.8181	0	0	2.4201	12
2	MIR205HG	41.7991	0	0	4.71931	12
3	CDH1	41.7317	0	0	3.54451	12
4	CLDN4	41.2879	0	0	5.23849	12
5	TFAP2A	40.4709	0	0	5.11094	12
6	RPL7A	39.8012	0	0	0.930398	12
7	PRSS8	39.3531	0	0	3.3024	12
8	ID1	38.5657	0	0	2.24913	12
9	PLA2G16	38.5429	0	0	3.78529	12
10	LY6E	38.1885	0	0	2.3972	12
11	KRT7	37.6972	0	0	5.25601	12
12	EZR	37.628	7,4922406141783e-310	1.39304e-306	1.83283	12
13	KRT18	37.5921	0	5.00026e-306	1.80504	12
14	RPL18A	37.3584	1.85358e-305	2.98685e-302	0.963367	12
15	RPS18	37.2598	7.34142e-304	1.10906e-300	0.925364	12
16	STOM	37.2105	4.61262e-303	6.55834e-300	3.81538	12
17	RPL8	37.0823	5.41115e-301	7.26627e-298	0.90491	12
18	RPL12	36.8433	3.74136e-297	4.7596e-294	0.989052	12
19	KRT19	36.6513	4.35906e-294	5.26814e-291	2.50769	12
20	RPL11	36.6252	1.13444e-293	1.30574e-290	0.802615	12
21	SEMA6A	36.3717	1.19243e-289	1.3101e-286	2.60896	12
22	CLDN7	36.1151	1.315e-285	1.38195e-282	2.83539	12
23	RAB25	36.0286	2.98723e-284	3.00852e-281	2.71182	12
24	RPSA	35.915	1.77947e-282	1.72047e-279	1.08455	12
25	RPL37	35.3252	2.40913e-273	2.15671e-270	0.88237	12
26	RPL13	35.2583	2.56328e-272	2.21275e-269	0.841837	12
27	RPS19	35.1998	2.01572e-271	1.68007e-268	0.914066	12
28	FGFR1	35.0957	7.83755e-270	6.31471e-267	1.91798	12
29	TFAP2C	34.8155	1.41791e-265	1.10555e-262	4.2383	12
30	RPL37A	34.4873	1.24348e-260	9.10792e-258	0.730875	12
31	GNB2L1	34.2768	1.73695e-257	1.23482e-254	0.773846	12
32	RPL13A	33.8663	2.08704e-251	1.44131e-248	0.846141	12
33	RPL29	33.856	2.96592e-251	1.99137e-248	0.792876	12
34	RPS27A	33.8225	9.21643e-251	6.02082e-248	0.749892	12
35	RPL14	33.6973	6.33261e-249	4.02804e-246	0.795201	12
36	RPS2	33.6887	8.47303e-249	5.25132e-246	0.741866	12
37	CARHSP1	33.5904	2.31557e-247	1.39924e-244	1.52191	12
38	RPS29	33.4781	1.00284e-245	5.77135e-243	0.872007	12
39	RPS6	33.4712	1.26563e-245	7.1143e-243	1.04949	12
40	NACA	33.4546	2.20609e-245	1.21189e-242	0.750546	12
41	RPL22	33.3545	6.26067e-244	3.36281e-241	0.806974	12
42	L1TD1	33.2676	1.13512e-242	5.96455e-240	2.51228	12
43	PDPN	32.8621	7.64409e-237	3.93118e-234	3.15972	12
44	RPL32	32.8467	1.26775e-236	6.38393e-234	0.722738	12
45	RPS3A	32.8146	3.64193e-236	1.79651e-233	0.701337	12
46	TMSB4X	32.7422	3.92233e-235	1.89613e-232	1.68376	12
47	RPL18	32.581	7.62791e-233	3.61518e-230	0.688385	12
48	LIN28A	32.3949	3.23577e-230	1.50407e-227	1.77149	12
49	RPS8	32.3374	2.08277e-229	9.49859e-227	0.766058	12
50	MAD2L2	32.2148	1.09383e-227	4.80709e-225	1.87319	12
51	RPL15	31.9864	1.68417e-224	7.2693e-222	0.759987	12
52	RPL19	31.8701	6.9367e-223	2.94153e-220	0.730214	12
53	RPL36	31.8476	1.42004e-222	5.91789e-220	0.711491	12
54	BCAM	31.8258	2.84328e-222	1.16483e-219	2.43961	12
55	SERPINB9	31.8112	4.5354e-222	1.82708e-219	2.13888	12
56	AP1M2	31.551	1.73606e-218	6.87908e-216	2.44974	12
57	KRT8	31.3934	2.49194e-216	9.71495e-214	1.42151	12
58	PTPRF	31.3326	1.68078e-215	6.4486e-213	1.73244	12
59	RPL31	31.2919	6.01612e-215	2.27212e-212	0.943602	12
60	TTYH1	31.0641	7.3507e-212	2.73344e-209	4.43576	12
61	RPLP0	31.0461	1.28952e-211	4.65209e-209	0.77081	12
62	RPL30	30.9549	2.18191e-210	7.75574e-208	0.666565	12
63	RPL4	30.9228	5.89034e-210	2.06341e-207	0.835821	12
64	RPS12	30.4561	9.94299e-204	3.38496e-201	0.807228	12
65	RPL38	30.453	1.09246e-203	3.66747e-201	0.84131	12
66	RPL35A	30.2215	1.23568e-200	3.98235e-198	0.559547	12
67	RPS7	30.1914	3.07401e-200	9.77656e-198	0.696875	12
68	RPS23	30.104	4.29893e-199	1.34947e-196	0.64192	12
69	RPS27	30.0794	9.01728e-199	2.79432e-196	0.786543	12
70	SAT1	30.0755	1.01398e-198	3.10238e-196	2.02636	12
71	RPL10A	30.0454	2.51049e-198	7.58512e-196	0.730975	12
72	RPS9	29.74	2.33888e-194	6.81122e-192	0.673476	12
73	GATA3	29.7116	5.44299e-194	1.56622e-191	2.66915	12
74	RPL27A	29.7	7.66763e-194	2.1804e-191	0.74864	12
75	RPS24	29.3917	7.0078e-190	1.94696e-187	0.638424	12
76	OLFML3	29.3141	6.85728e-189	1.86233e-186	2.67842	12
77	RPS3	29.2555	3.82286e-188	1.01541e-185	0.838359	12
78	NEFM	29.2235	9.75609e-188	2.5632e-185	2.80966	12
79	POU5F1	29.0089	5.07757e-185	1.31968e-182	2.33051	12
80	RPS28	28.7493	9.24087e-182	2.37618e-179	0.60575	12
81	RPL39	28.697	4.16286e-181	1.04813e-178	0.664909	12
82	MIF	28.607	5.49502e-180	1.36928e-177	1.12754	12
83	MDFI	28.5849	1.03598e-179	2.55518e-177	1.94513	12
84	LPCAT1	28.5498	2.82798e-179	6.90456e-177	2.37128	12
85	RPL28	28.4716	2.63236e-178	6.36268e-176	0.734539	12
86	RPL24	28.4057	1.72136e-177	4.03951e-175	0.606401	12
87	SYT6	28.3966	2.22807e-177	5.17833e-175	3.16097	12
88	RPL9	28.372	4.4876e-177	1.03305e-174	0.538959	12
89	RPL5	28.3345	1.30068e-176	2.96591e-174	0.599248	12
90	RPL6	28.2508	1.39247e-175	3.14556e-173	0.611546	12
91	SCNN1A	28.204	5.21679e-175	1.16755e-172	3.49615	12
92	EPCAM	28.1977	6.24369e-175	1.38455e-172	1.91196	12
93	TAGLN2	28.1519	2.26907e-174	4.98597e-172	2.15537	12
94	ISYNA1	28.1362	3.53853e-174	7.70538e-172	1.42438	12
95	PHGDH	28.0725	2.1216e-173	4.53815e-171	1.46249	12
96	RBM47	28.0596	3.04936e-173	6.46544e-171	2.44916	12
97	RPS25	28.0404	5.23025e-173	1.09931e-170	0.645798	12
98	RARRES2	28.0388	5.47847e-173	1.14155e-170	3.17234	12
99	ABRACL	28.0154	1.05358e-172	2.17658e-170	1.5119	12
0	APOA1	51.982	0	0	6.56889	13
1	S100A10	51.1438	0	0	5.20476	13
2	APOA2	50.9454	0	0	6.62322	13
3	LINC00261	48.5791	0	0	5.28362	13
4	APOC1	46.7781	0	0	3.48975	13
5	TTR	46.1292	0	0	6.47115	13
6	FLRT3	46.0366	0	0	3.66131	13
7	DENND2C	45.2673	0	0	4.75807	13
8	PABPC1	45.2304	0	0	1.90636	13
9	S100A11	44.9798	0	0	3.09831	13
10	TPM3	44.9153	0	0	2.13698	13
11	FGB	44.8025	0	0	6.46033	13
12	S100A16	44.6498	0	0	3.73505	13
13	FN1	44.6304	0	0	3.09408	13
14	HABP2	44.3531	0	0	5.52508	13
15	MTTP	43.198	0	0	5.51861	13
16	ALPL	42.8118	0	0	3.76935	13
17	FTL	42.552	0	0	1.29733	13
18	PHACTR2	42.0683	0	0	2.76353	13
19	FOXA2	41.7635	0	0	4.47489	13
20	ADD3	41.0073	0	0	2.31656	13
21	KRT19	40.8585	0	0	2.60028	13
22	APOM	40.0953	0	0	4.36659	13
23	PCBD1	40.0106	0	0	2.12059	13
24	BTF3	39.6786	0	0	1.23258	13
25	MPC2	39.6659	0	0	2.06277	13
26	SERPINF2	39.4018	0	0	5.6277	13
27	RPL5	39.1406	0	0	0.923689	13
28	ERRFI1	39.0089	0	0	3.17633	13
29	EPCAM	38.7977	0	0	2.57342	13
30	SH3YL1	38.7445	0	0	3.28633	13
31	VTN	38.2855	0	0	3.9691	13
32	SOX11	38.0379	0	0	2.14874	13
33	RPL34	38.0358	0	0	0.888818	13
34	RAB25	37.9736	0	0	2.71517	13
35	HNF1B	37.8577	0	0	4.7551	13
36	RPS7	37.7663	0	0	0.936705	13
37	RPL37	37.5308	2.90299e-308	1.84653e-305	0.979515	13
38	FGFR4	37.3571	1.94762e-305	1.20708e-302	3.76305	13
39	DUSP9	37.0629	1.11263e-300	6.72333e-298	3.03827	13
40	RPL23	36.9244	1.87923e-298	1.10787e-295	0.926838	13
41	COL4A6	36.7818	3.60464e-296	2.07447e-293	2.55897	13
42	CGN	36.7045	6.18568e-295	3.47707e-292	3.56245	13
43	FRMD4A	36.584	5.13435e-293	2.82051e-290	3.19542	13
44	F10	36.5558	1.44167e-292	7.74369e-290	3.73845	13
45	APOB	36.4232	1.82865e-290	9.60876e-288	5.10373	13
46	PDLIM1	36.3758	1.02749e-289	5.28415e-287	2.50615	13
47	CCKBR	36.3263	6.23318e-289	3.1388e-286	2.95868	13
48	LIN28A	36.3193	8.02431e-289	3.95828e-286	1.96142	13
49	IGFBP6	35.9896	1.21526e-283	5.75961e-281	2.90572	13
50	AMBP	35.6175	7.5191e-278	3.42914e-275	5.20537	13
51	DUSP4	35.6155	8.05721e-278	3.6065e-275	3.33437	13
52	ANXA2	35.5214	2.29983e-276	1.01071e-273	2.37863	13
53	SLC2A3	35.1937	2.49786e-271	1.07814e-268	1.95784	13
54	F2	35.0875	1.04521e-269	4.43225e-267	5.15123	13
55	RPL6	34.9786	4.75233e-268	1.98049e-265	0.800705	13
56	FGFR1	34.9526	1.18422e-267	4.8515e-265	1.86135	13
57	EXPH5	34.9195	3.76661e-267	1.51738e-264	4.1417	13
58	IDH1	34.8845	1.27831e-266	5.06525e-264	1.80616	13
59	HOTAIRM1	34.8521	3.95696e-266	1.54264e-263	2.94148	13
60	ENPP2	34.7425	1.79851e-264	6.90028e-262	3.96788	13
61	FZD4	34.6649	2.65968e-263	1.00449e-260	2.57916	13
62	RBM47	34.455	3.78446e-260	1.38597e-257	2.90004	13
63	RPS28	34.4414	6.05448e-260	2.18422e-257	0.756108	13
64	VIL1	34.3033	7.01502e-258	2.49353e-255	4.36702	13
65	RPL11	34.3006	7.691e-258	2.69419e-255	0.798891	13
66	RPL7A	34.1793	4.91789e-256	1.69815e-253	0.846868	13
67	GNB2L1	34.113	4.72557e-255	1.60876e-252	0.838203	13
68	RPS29	34.0619	2.70426e-254	9.07844e-252	0.967378	13
69	TTC3	34.0572	3.17524e-254	1.05135e-251	1.61937	13
70	FOXA1	34.0523	3.75799e-254	1.22749e-251	4.65457	13
71	IHH	33.9623	8.01761e-253	2.58392e-250	4.78731	13
72	RPL29	33.6749	1.34562e-248	4.27962e-246	0.798053	13
73	PEBP1	33.5457	1.03944e-246	3.22105e-244	1.10815	13
74	LAMB1	33.4467	2.87611e-245	8.79981e-243	2.14268	13
75	LY6E	33.3975	1.49197e-244	4.50781e-242	1.86107	13
76	SPINT2	33.3922	1.77786e-244	5.30526e-242	1.35415	13
77	RPL9	33.2058	8.88329e-242	2.61851e-239	0.696063	13
78	FOXA3	33.1571	4.47238e-241	1.30243e-238	3.50723	13
79	RPL37A	32.9072	1.73376e-237	4.98891e-235	0.711133	13
80	SERPINF1	32.8193	3.12176e-236	8.87717e-234	2.59676	13
81	EIF4B	32.7638	1.92787e-235	5.41845e-233	1.28258	13
82	TMEM141	32.7092	1.1557e-234	3.21086e-232	1.53584	13
83	WDR77	32.6644	5.00331e-234	1.37426e-231	1.97817	13
84	CDH2	32.6552	6.75714e-234	1.83513e-231	1.66085	13
85	RPS3A	32.6083	3.12524e-233	8.39334e-231	0.762784	13
86	GLUL	32.5664	1.22525e-232	3.25445e-230	1.58276	13
87	PRDX6	32.4987	1.1131e-231	2.92442e-229	1.06604	13
88	RAB3B	32.4852	1.72645e-231	4.48709e-229	2.27003	13
89	DMKN	32.4009	2.66199e-230	6.84499e-228	1.56776	13
90	GPC3	32.3684	7.64075e-230	1.94405e-227	2.28581	13
91	AP1M2	32.2381	5.16931e-228	1.30154e-225	2.46879	13
92	S100A13	32.2272	7.35217e-228	1.83206e-225	1.7533	13
93	AMOT	32.166	5.27714e-227	1.30157e-224	3.86189	13
94	NIPSNAP1	32.0679	1.23469e-225	3.01451e-223	1.54685	13
95	PMM1	32.0503	2.17695e-225	5.26192e-223	2.33198	13
96	RPL15	31.9352	8.66467e-224	2.05327e-221	0.802906	13
97	CD99	31.8236	3.05485e-222	7.1688e-220	1.3753	13
98	HNRNPA1	31.6978	1.66857e-220	3.87799e-218	1.07155	13
99	GSTA2	31.6688	4.18203e-220	9.62704e-218	5.57353	13
0	HAND1	39.4669	0	0	3.3529	14
1	IGDCC3	37.6422	4,3821367491847e-310	5.29603e-306	2.84359	14
2	ATP2B1	35.2626	2.19612e-272	1.76941e-268	2.20193	14
3	KRT18	34.6231	1.13436e-262	6.85463e-259	1.86231	14
4	HAPLN1	33.4365	4.03902e-245	1.62712e-241	3.2873	14
5	KRT8	33.2761	8.57207e-243	2.95993e-239	1.62812	14
6	IGF2	32.7417	3.98214e-235	1.20315e-231	2.7355	14
7	CALD1	31.6432	9.41666e-220	2.529e-216	1.77458	14
8	FBLN1	31.4923	1.10854e-217	2.67945e-214	1.94152	14
9	CREG1	31.1132	1.59926e-212	3.51416e-209	2.91445	14
10	TMEM141	30.2763	2.3547e-201	4.74296e-198	1.70131	14
11	DSP	29.8282	1.68133e-195	3.12612e-192	1.73326	14
12	COL3A1	29.8173	2.33096e-195	4.02441e-192	2.78258	14
13	ID1	29.0696	8.69042e-186	1.40037e-182	1.88897	14
14	TMEM54	28.725	1.85837e-181	2.80742e-178	3.08513	14
15	C4orf48	28.6884	5.31891e-181	7.56255e-178	1.67166	14
16	S100A11	28.5544	2.47584e-179	3.32464e-176	2.13807	14
17	RP11-834C11,4	28.3133	2.36816e-176	3.01268e-173	2.86235	14
18	EFNB2	28.1056	8.35852e-174	1.01017e-170	2.76706	14
19	SPATS2L	27.6958	7.85089e-169	9.03638e-166	2.40282	14
20	ARHGAP29	26.9552	4.9633e-160	5.45309e-157	2.93899	14
21	COL1A1	26.6841	7.19501e-157	7.56132e-154	2.08556	14
22	TBX3	26.1317	1.58922e-150	1.60055e-147	1.77535	14
23	KRT19	25.4892	2.59939e-143	2.51319e-140	1.82783	14
24	IGFBP3	25.1827	6.20434e-140	5.76789e-137	2.89061	14
25	PKDCC	25.0188	3.81866e-138	3.41855e-135	1.89063	14
26	SUCO	25.0022	5.78019e-138	4.98975e-135	1.88025	14
27	MSX2	24.5573	3.61033e-133	2.90885e-130	2.2966	14
28	HOXB6	24.4413	6.22619e-132	4.85462e-129	5.63576	14
29	GABRP	24.319	1.23401e-130	9.32105e-128	6.97094	14
30	EFNA1	24.2533	6.09995e-130	4.46794e-127	2.99694	14
31	AHNAK	24.0672	5.51125e-128	3.80607e-125	2.05659	14
32	DOK4	23.4491	1.35046e-121	9.06722e-119	1.55823	14
33	PRTG	23.2654	9.93235e-120	6.48851e-117	1.59711	14
34	LUM	23.2471	1.52137e-119	9.67709e-117	4.39496	14
35	KRT7	23.2337	2.07807e-119	1.28793e-116	4.49405	14
36	WFDC2	23.1105	3.62836e-118	2.19253e-115	2.0987	14
37	ADAMTS18	23.1093	3.73335e-118	2.20095e-115	5.52407	14
38	FREM2	23.0165	3.18578e-117	1.83341e-114	2.27386	14
39	MEST	22.974	8.47763e-117	4.76541e-114	1.57819	14
40	NTRK2	22.6932	5.22686e-114	2.87133e-111	2.78055	14
41	RHOBTB3	22.4411	1.5618e-111	8.38897e-109	1.14489	14
42	PLAT	22.1098	2.54396e-108	1.3083e-105	2.53572	14
43	RRBP1	22.0188	1.90267e-107	9.58111e-105	1.24045	14
44	EPHB2	22.0091	2.35561e-107	1.16199e-104	1.87656	14
45	BASP1	21.8952	2.8894e-106	1.3968e-103	1.40122	14
46	TFAP2A	21.6793	3.21769e-104	1.49567e-101	3.45604	14
47	WNT5B	21.4339	6.44776e-102	2.88609e-99	2.72252	14
48	APOE	21.3753	2.27107e-101	9.80252e-99	1.08962	14
49	CYR61	21.304	1.04296e-100	4.4227e-98	1.91254	14
50	ADAMTS1	21.1975	1.00615e-99	4.12198e-97	1.65953	14
51	KCNMA1	20.9647	1.37669e-97	5.54598e-95	5.68396	14
52	ANXA3	20.8663	1.08485e-96	4.22933e-94	2.88553	14
53	SLC2A1	20.7779	6.85478e-96	2.62995e-93	1.96405	14
54	NME4	20.725	2.06062e-95	7.78237e-93	0.751022	14
55	FOS	20.7089	2.87796e-95	1.0702e-92	1.89831	14
56	ZFP36L1	20.525	1.28661e-93	4.57332e-91	1.15063	14
57	BAMBI	20.4821	3.11191e-93	1.07454e-90	1.15775	14
58	GALNT6	20.2798	1.93996e-91	6.60434e-89	3.93464	14
59	HOXB2	20.2214	6.3421e-91	2.12909e-88	1.95632	14
60	ARID3A	20.2143	7.33136e-91	2.42748e-88	1.16101	14
61	CDH3	20.2056	8.73562e-91	2.85336e-88	1.80442	14
62	GPC3	20.1205	4.88487e-90	1.5743e-87	1.75939	14
63	MSX1	20.117	5.23892e-90	1.66618e-87	2.31249	14
64	SLC4A8	19.9862	7.26824e-89	2.28157e-86	3.87137	14
65	GUCY1A3	19.8961	4.39467e-88	1.36184e-85	2.16606	14
66	EPAS1	19.8782	6.2803e-88	1.92153e-85	4.71105	14
67	TPM1	19.7985	3.0692e-87	9.27321e-85	2.01611	14
68	FERMT1	19.7093	1.79313e-86	5.28557e-84	3.01994	14
69	RGS16	19.6003	1.53741e-85	4.42388e-83	3.56805	14
70	IGFBP7	19.5206	7.33119e-85	2.06049e-82	2.82505	14
71	ID3	19.5195	7.50232e-85	2.08435e-82	0.898519	14
72	PLAGL1	19.2548	1.28782e-82	3.42064e-80	3.47856	14
73	ANXA2	18.9626	3.47309e-80	9.12478e-78	1.75856	14
74	BRD7	18.9242	7.20875e-80	1.85364e-77	1.11469	14
75	LPPR3	18.9022	1.09379e-79	2.78294e-77	1.51979	14
76	WFIKKN1	18.8376	3.71331e-79	9.34942e-77	1.69745	14
77	CCBE1	18.833	4.05269e-79	1.00987e-76	2.69221	14
78	JDP2	18.815	5.69542e-79	1.40474e-76	2.93616	14
79	IER2	18.7319	2.71968e-78	6.57375e-76	1.16768	14
80	LCP1	18.6002	3.19921e-77	7.50758e-75	3.91305	14
81	MPZL1	18.5596	6.81898e-77	1.58482e-74	1.34725	14
82	EN1	18.3643	2.53499e-75	5.7805e-73	6.49602	14
83	LYPD6	18.2902	9.91239e-75	2.23918e-72	3.19714	14
84	LYPD6B	18.2723	1.37654e-74	3.08078e-72	3.48447	14
85	COL6A3	18.1826	7.08815e-74	1.55752e-71	3.91061	14
86	DSG2	18.0842	4.24327e-73	9.15751e-71	1.3011	14
87	SFRP1	18.0211	1.32991e-72	2.84471e-70	1.40352	14
88	LAMB1	17.9701	3.34332e-72	7.08872e-70	1.46575	14
89	LINC00379	17.8958	1.27257e-71	2.67472e-69	3.76337	14
90	MXRA5	17.8164	5.26777e-71	1.09765e-68	3.38365	14
91	CTSB	17.65	1.01714e-69	2.0835e-67	1.14925	14
92	TACC1	17.4944	1.57937e-68	3.20798e-66	1.81302	14
93	STOM	17.4914	1.66489e-68	3.3535e-66	2.38768	14
94	SPARC	17.3971	8.67393e-68	1.73271e-65	1.07046	14
95	TNS3	17.3197	3.3436e-67	6.62444e-65	2.62377	14
96	CDV3	17.2667	8.38363e-67	1.64748e-64	1.10978	14
97	ABCG2	17.2559	1.01028e-66	1.96931e-64	5.60125	14
98	EPCAM	17.246	1.19943e-66	2.31931e-64	1.67181	14
99	DNAJC1	17.1368	7.88584e-66	1.50085e-63	1.47395	14
0	COL6A2	42.0226	0	0	2.86381	15
1	COL6A1	41.4211	0	0	2.29191	15
2	COL3A1	39.2311	0	0	3.56646	15
3	CCDC80	34.9986	2.3656e-268	1.42947e-264	3.37021	15
4	SFRP1	33.1404	7.78116e-241	3.76157e-237	2.34143	15
5	PRDX1	32.9599	3.05569e-238	1.23098e-234	1.78851	15
6	COL1A1	32.3494	1.4149e-229	4.88566e-226	2.67018	15
7	FN1	31.5027	7.98181e-218	2.4116e-214	2.32626	15
8	TECRL	30.3132	7.67516e-202	2.06129e-198	2.55394	15
9	COL18A1	29.5949	1.73712e-192	4.19879e-189	1.60171	15
10	C4orf48	28.7422	1.1338e-181	2.28375e-178	1.6769	15
11	MALAT1	28.1594	1.838e-174	3.4174e-171	1.33542	15
12	KCNQ1OT1	27.4956	1.98391e-166	3.42522e-163	1.85163	15
13	JUN	26.4286	6.43438e-154	1.03684e-150	2.12673	15
14	TRH	26.2682	4.42362e-152	6.28961e-149	2.65521	15
15	FST	26.0219	2.80187e-149	3.76244e-146	2.44019	15
16	WSB1	25.5495	5.55744e-144	7.06994e-141	1.25523	15
17	DOK4	24.8771	1.31805e-136	1.44812e-133	1.7713	15
18	SOX4	23.389	5.53425e-121	5.14493e-118	1.071	15
19	NRP1	23.3429	1.62612e-120	1.45574e-117	2.07688	15
20	MLLT3	22.2697	7.26663e-110	5.32247e-107	2.22194	15
21	MAP1B	21.8565	6.74661e-106	4.79624e-103	1.17343	15
22	ATP2B1	21.3672	2.69821e-101	1.67227e-98	1.26166	15
23	AKAP12	20.377	2.67832e-92	1.24495e-89	1.43332	15
24	JAG1	20.2021	9.37423e-91	4.11972e-88	1.66953	15
25	NEBL	20.0114	4.38535e-89	1.82756e-86	1.62988	15
26	GATA4	19.5796	2.30953e-85	8.86088e-83	1.26404	15
27	MZT2B	19.4232	4.9125e-84	1.79909e-81	0.657989	15
28	SLIT3	19.229	2.11813e-82	7.64141e-80	2.23213	15
29	BST2	19.2243	2.31807e-82	8.23972e-80	1.90759	15
30	BAMBI	19.012	1.35605e-80	4.6165e-78	1.10769	15
31	PNRC1	18.7858	9.87098e-79	3.22421e-76	1.24899	15
32	BTG1	18.6955	5.39114e-78	1.71459e-75	1.07215	15
33	TPM1	18.5243	1.31504e-76	3.78402e-74	1.93572	15
34	CRIP2	18.2924	9.50576e-75	2.61095e-72	1.41343	15
35	HEY1	18.1355	1.67138e-73	4.43945e-71	1.7972	15
36	NEAT1	18.0544	7.29084e-73	1.87476e-70	1.23957	15
37	NRXN1	18.0362	1.01334e-72	2.57827e-70	2.13992	15
38	VMP1	18.017	1.43188e-72	3.60132e-70	1.29528	15
39	NR2F1	18.0057	1.75816e-72	4.29257e-70	2.08362	15
40	VIM	17.9194	8.31732e-72	1.99047e-69	1.2475	15
41	IGF2	17.8592	2.45155e-71	5.75306e-69	1.39955	15
42	MEST	17.8342	3.83476e-71	8.9125e-69	1.42603	15
43	DPP7	17.3663	1.48518e-67	3.23409e-65	1.47264	15
44	FILIP1	17.2623	9.04408e-67	1.95182e-64	1.38195	15
45	FLNA	16.9366	2.41606e-64	4.76007e-62	0.919376	15
46	PDLIM3	16.8423	1.1951e-63	2.25679e-61	1.95662	15
47	BMP5	16.7384	6.87659e-63	1.27857e-60	1.27039	15
48	TGFB2	16.7276	8.24732e-63	1.52172e-60	1.37248	15
49	COL4A6	16.6721	2.08947e-62	3.71358e-60	1.72644	15
50	CDC42EP5	16.6642	2.38623e-62	4.21005e-60	2.6431	15
51	SFRP5	16.5802	9.6831e-62	1.69602e-59	1.96073	15
52	CCDC141	16.504	3.4359e-61	5.93209e-59	1.4843	15
53	CGNL1	16.4636	6.70224e-61	1.14084e-58	1.31388	15
54	LIFR	16.4487	8.57326e-61	1.44036e-58	1.72026	15
55	TNNT2	16.2815	1.33602e-59	2.12454e-57	2.10105	15
56	JUND	16.2308	3.0531e-59	4.82331e-57	0.89419	15
57	UNC5B	16.1327	1.50409e-58	2.34551e-56	1.38355	15
58	TNNI1	16.1011	2.50627e-58	3.83411e-56	1.69888	15
59	PBX3	15.8787	8.89427e-57	1.27966e-54	1.21804	15
60	ZEB2	15.7907	3.60806e-56	5.0121e-54	1.84418	15
61	ETV1	15.6897	1.77911e-55	2.44335e-53	1.83451	15
62	SLIT2	15.3249	5.213e-53	6.811e-51	1.86696	15
63	P4HA1	15.3205	5.57672e-53	7.24704e-51	1.22895	15
64	DLK1	15.1802	4.78226e-52	5.95835e-50	2.40665	15
65	NID2	14.9872	8.90448e-51	1.0499e-48	1.14822	15
66	MT-ND2	14.9525	1.50019e-50	1.73499e-48	0.572101	15
67	MT-ND5	14.8854	4.09744e-50	4.60648e-48	0.570457	15
68	AKR1A1	14.8634	5.69348e-50	6.34181e-48	0.897652	15
69	TTN	14.8347	8.73786e-50	9.64396e-48	1.48767	15
70	ACTA2	14.809	1.28157e-49	1.39535e-47	1.2233	15
71	SRRM2	14.6034	2.67252e-48	2.76058e-46	0.457459	15
72	LIMA1	14.5888	3.31166e-48	3.39179e-46	1.3241	15
73	MRC2	14.5495	5.88315e-48	5.94986e-46	1.18678	15
74	TIMP1	14.5484	5.9789e-48	6.0215e-46	1.10307	15
75	GAP43	14.5356	7.21162e-48	7.23286e-46	3.02888	15
76	PPP1R14A	14.3842	6.49911e-47	6.33428e-45	1.75336	15
77	HAND2	14.347	1.11309e-46	1.06342e-44	1.2254	15
78	ID4	14.2633	3.70369e-46	3.44315e-44	1.21711	15
79	VASH1	14.2425	4.9935e-46	4.62444e-44	2.38394	15
80	ACTC1	14.2255	6.36636e-46	5.82884e-44	1.56404	15
81	LPPR3	13.9093	5.55865e-44	4.74763e-42	1.45706	15
82	MEIS2	13.8831	8.01799e-44	6.82404e-42	0.890423	15
83	NCAM1	13.8698	9.65214e-44	8.15741e-42	1.37201	15
84	WFIKKN1	13.7369	6.10285e-43	4.98351e-41	1.51586	15
85	MAP2K2	13.5818	5.13236e-42	4.05406e-40	0.821686	15
86	DDX17	13.5309	1.02729e-41	7.98415e-40	0.503423	15
87	TTC3	13.4569	2.80381e-41	2.13116e-39	0.714395	15
88	ZCCHC24	13.2857	2.80112e-40	2.0455e-38	1.84812	15
89	PPP1R12A	13.1918	9.78835e-40	6.97918e-38	0.621763	15
90	EMP3	13.168	1.34119e-39	9.42383e-38	1.54792	15
91	SPEG	13.1657	1.38164e-39	9.67991e-38	1.27142	15
92	ANKRD11	13.1654	1.38737e-39	9.69192e-38	0.595872	15
93	ADD1	13.1412	1.91283e-39	1.3286e-37	0.859953	15
94	KIF21A	12.9917	1.36315e-38	9.20356e-37	1.1002	15
95	EIF4A2	12.9749	1.69828e-38	1.13709e-36	0.547338	15
96	ARHGAP42	12.9447	2.51875e-38	1.67716e-36	1.21394	15
97	MYL7	12.9202	3.46099e-38	2.28567e-36	1.10711	15
98	TBX5	12.8499	8.61126e-38	5.56531e-36	1.21914	15
99	SEPT7	12.7853	1.98123e-37	1.26688e-35	0.459234	15
0	TNNC1	38.6264	0	0	4.55647	16
1	MT-ND3	37.9956	0	0	1.82447	16
2	MYH6	37.3186	8.19212e-305	2.47515e-301	4.98166	16
3	MYL3	37.194	8.5163e-303	2.05848e-299	4.20876	16
4	MLTK	36.7506	1.13902e-295	2.11778e-292	3.08959	16
5	MYL7	36.5783	6.32189e-293	8.98862e-290	5.10214	16
6	TTN	36.3978	4.60963e-290	5.86417e-287	4.41134	16
7	LDB3	35.9123	1.96247e-282	1.97645e-279	3.39821	16
8	SORBS2	35.7759	2.61973e-280	2.26149e-277	3.38963	16
9	ACTN2	35.5348	1.42742e-276	1.07819e-273	3.39831	16
10	MT-CO1	35.3877	2.63799e-274	1.77119e-271	1.22273	16
11	MT-ND4	35.2836	1.04808e-272	6.49565e-270	1.27678	16
12	MYOM1	35.1305	2.30631e-270	1.32728e-267	3.31569	16
13	CTD-2545M3,8	34.8815	1.42071e-266	7.00818e-264	4.0439	16
14	ACTC1	34.8379	6.49518e-266	3.1399e-263	4.80722	16
15	MT-CO2	34.7572	1.07863e-264	5.11208e-262	1.26185	16
16	MT-CO3	34.5486	1.49543e-261	6.57203e-259	1.16805	16
17	MYBPC3	34.5388	2.10157e-261	9.0709e-259	3.15899	16
18	MT-ATP6	34.4924	1.04141e-260	4.41613e-258	1.24727	16
19	HSPB7	34.2649	2.6163e-257	1.0367e-254	3.36627	16
20	MT-CYB	34.1939	2.9803e-256	1.16189e-253	1.31533	16
21	TPM1	34.1803	4.7445e-256	1.82031e-253	3.01591	16
22	SLC8A1	33.94	1.71445e-252	6.18508e-250	2.95199	16
23	MB	33.8329	6.47372e-251	2.20389e-248	3.54703	16
24	MT-ND1	33.5763	3.71613e-247	1.18188e-244	1.22049	16
25	PALLD	33.4132	8.81713e-245	2.66398e-242	2.53229	16
26	CNN1	32.8404	1.56379e-236	4.39515e-234	3.03857	16
27	ATAD2	32.7795	1.1546e-235	3.13572e-233	2.77443	16
28	CSRP3	32.6695	4.23449e-234	1.13724e-231	3.30845	16
29	MYL4	32.5674	1.1858e-232	3.04916e-230	3.76663	16
30	MT-ND6	32.5223	5.16608e-232	1.31441e-229	2.196	16
31	NES	32.5132	6.93522e-232	1.74616e-229	2.20412	16
32	SMPX	32.4123	1.8425e-230	4.59123e-228	2.89349	16
33	CKM	32.3881	4.03234e-230	9.94548e-228	3.14452	16
34	PDE4DIP	32.3579	1.07406e-229	2.62232e-227	2.97042	16
35	ANKRD1	32.3293	2.71288e-229	6.5573e-227	3.43971	16
36	ADPRHL1	32.1007	4.30515e-226	1.00057e-223	3.11868	16
37	SVIL	31.7512	3.05543e-221	6.90213e-219	2.31214	16
38	NEBL	31.703	1.41196e-220	3.13105e-218	2.70925	16
39	MYL9	31.6466	8.45538e-220	1.85795e-217	2.76906	16
40	FILIP1	31.5926	4.66346e-219	1.0155e-216	2.69912	16
41	POPDC2	31.3722	4.84221e-216	1.04501e-213	2.83825	16
42	PPP1R14C	31.182	1.86646e-213	3.95738e-211	2.84322	16
43	FLNC	31.1089	1.82774e-212	3.84159e-210	2.33419	16
44	RBM38	30.928	5.02075e-210	1.03724e-207	2.29427	16
45	PFKP	30.8941	1.43204e-209	2.93338e-207	2.35936	16
46	NEXN	30.8058	2.18922e-208	4.40964e-206	2.28776	16
47	ACTA2	30.683	9.60152e-207	1.8716e-204	3.16508	16
48	MT-ND5	30.5562	4.68477e-205	9.05885e-203	1.18383	16
49	MT-ND2	30.4109	3.93769e-203	7.49432e-201	1.12667	16
50	TNNT2	30.3964	6.12557e-203	1.15673e-200	3.98603	16
51	LGALS3	30.2751	2.43629e-201	4.56493e-199	2.90811	16
52	HSPB1	30.0068	8.01097e-198	1.46692e-195	2.06424	16
53	PDLIM5	29.9807	1.75019e-197	3.18075e-195	2.23402	16
54	RYR2	29.5254	1.35863e-191	2.41466e-189	2.39665	16
55	MGST3	29.5049	2.48841e-191	4.35851e-189	1.72581	16
56	IDH2	29.4471	1.37314e-190	2.38777e-188	1.64459	16
57	ENO3	29.3783	1.03944e-189	1.79459e-187	2.22817	16
58	RRAD	29.283	1.70561e-188	2.90326e-186	2.92411	16
59	NCAM1	29.1512	8.07072e-187	1.3547e-184	2.36863	16
60	FHL2	28.8986	1.24194e-183	2.0421e-181	2.44424	16
61	ATP13A3	28.8497	5.10621e-183	8.33934e-181	1.98624	16
62	NPPB	28.7698	5.11644e-182	8.24463e-180	3.32663	16
63	MACF1	28.6534	1.45395e-180	2.31207e-178	1.72021	16
64	AK1	28.4626	3.40216e-178	5.33985e-176	2.06873	16
65	MDH1	28.4516	4.66017e-178	7.26716e-176	1.42773	16
66	ATP2A2	28.3918	2.55461e-177	3.95817e-175	1.89506	16
67	CRYAB	28.3009	3.37055e-176	5.18914e-174	2.86628	16
68	TGM2	28.2394	1.9211e-175	2.92043e-173	2.62739	16
69	CMYA5	28.2202	3.30294e-175	4.98971e-173	2.3882	16
70	SLC25A4	28.2101	4.39244e-175	6.59439e-173	2.18683	16
71	TRH	28.069	2.34526e-173	3.49921e-171	2.4522	16
72	IGFBP5	27.9291	1.18375e-171	1.73408e-169	3.28033	16
73	PPM1K	27.9092	2.06466e-171	3.00632e-169	2.29311	16
74	MT-ND4L	27.6284	5.0679e-168	7.20567e-166	1.45243	16
75	SNTA1	27.6212	6.19363e-168	8.75476e-166	2.33725	16
76	DOK4	27.4874	2.48177e-166	3.48761e-164	1.98392	16
77	MYOCD	27.4152	1.80893e-165	2.52737e-163	2.15357	16
78	ANXA6	27.3893	3.67339e-165	5.10285e-163	1.59731	16
79	TRIM55	27.286	6.21132e-164	8.57907e-162	2.23044	16
80	EEF1A2	27.2414	2.10181e-163	2.88653e-161	2.26992	16
81	FHOD3	27.2196	3.81216e-163	5.17661e-161	2.3699	16
82	TNNI1	26.9128	1.55482e-159	2.09952e-157	3.01373	16
83	SPTBN1	26.8254	1.63369e-158	2.19378e-156	1.51955	16
84	ATP2B4	26.6565	1.50284e-156	1.99589e-154	2.27979	16
85	MYH7	26.6393	2.38242e-156	3.14674e-154	3.78274	16
86	TUBB6	26.5895	8.98945e-156	1.16819e-153	1.77093	16
87	TIMP3	26.5606	1.93936e-155	2.50676e-153	2.21213	16
88	PALM2	26.5393	3.40856e-155	4.38236e-153	2.5155	16
89	TRDN	26.4971	1.04596e-154	1.33063e-152	2.1392	16
90	ATP1A1	26.2071	2.20461e-151	2.7754e-149	1.52336	16
91	BVES	26.1926	3.2254e-151	4.03943e-149	2.33701	16
92	VCAM1	26.0828	5.71819e-150	7.05175e-148	2.43926	16
93	TCAP	26.0269	2.46024e-149	3.0186e-147	2.65994	16
94	QKI	26.0081	4.01095e-149	4.8964e-147	1.47381	16
95	UNC45B	25.9876	6.83857e-149	8.30628e-147	2.19922	16
96	SMYD1	25.8174	5.65872e-147	6.77113e-145	2.46159	16
97	PTPLA	25.7696	1.94454e-146	2.31534e-144	1.83343	16
98	TYMS	25.7692	1.9656e-146	2.32895e-144	2.03109	16
99	PAM	25.7193	7.11094e-146	8.34361e-144	2.01129	16
0	COL3A1	40.3121	0	0	4.27614	17
1	COL1A1	37.3492	2.61686e-305	3.16261e-301	3.64763	17
2	TIMP1	35.4214	7.99459e-275	6.44124e-271	3.22751	17
3	COL1A2	33.3142	2.40192e-243	1.45142e-239	3.78845	17
4	VIM	32.87	5.89664e-237	2.85056e-233	2.79627	17
5	EMP3	32.6315	1.46732e-233	5.9111e-230	3.58975	17
6	FN1	31.1152	1.49862e-212	4.58217e-209	2.59525	17
7	B2M	31.1149	1.51658e-212	4.58217e-209	2.1146	17
8	C4orf48	30.9918	6.95736e-211	1.86852e-207	2.10494	17
9	SFRP1	30.3164	6.96928e-202	1.5314e-198	2.46835	17
10	CD63	28.9413	3.6084e-184	7.26823e-181	1.19257	17
11	SPARC	28.4142	1.34882e-177	2.50788e-174	2.10975	17
12	MAGED2	28.3585	6.58344e-177	1.13663e-173	1.54853	17
13	CDC42EP5	27.0768	1.84808e-161	2.978e-158	3.7142	17
14	IFITM3	26.8283	1.51222e-158	2.03066e-155	1.61359	17
15	TAGLN	26.6885	6.40269e-157	7.73797e-154	3.15434	17
16	KLF6	26.6616	1.31319e-156	1.51149e-153	2.61212	17
17	IGF2	26.6505	1.76423e-156	1.93832e-153	2.44063	17
18	ANXA2	26.5372	3.61357e-155	3.79754e-152	2.61298	17
19	COL5A2	26.396	1.52123e-153	1.53207e-150	2.56516	17
20	NCAM1	26.2782	3.40869e-152	3.16891e-149	2.42791	17
21	TMSB10	26.1828	4.17614e-151	3.73857e-148	1.09274	17
22	COL6A3	26.13	1.6637e-150	1.43619e-147	5.8722	17
23	ITGA1	26.1153	2.44163e-150	2.03505e-147	4.80262	17
24	PDLIM3	26.0782	6.45232e-150	5.19864e-147	3.2133	17
25	ARPC2	26.0146	3.38548e-149	2.63969e-146	1.18504	17
26	IGFBP7	25.8435	2.88088e-147	2.17606e-144	4.38341	17
27	NPPB	25.6648	2.8939e-145	2.05731e-142	2.21674	17
28	MMP2	25.637	5.89887e-145	4.07376e-142	2.57771	17
29	MARCKS	25.3104	2.45139e-141	1.64591e-138	1.60515	17
30	OST4	24.901	7.26596e-137	4.74664e-134	1.00608	17
31	CALU	24.8662	1.72867e-136	1.09957e-133	1.2901	17
32	JUND	24.6852	1.544e-134	9.56921e-132	1.54088	17
33	CTSB	24.4074	1.42693e-131	8.62256e-129	2.18628	17
34	IGFBP3	24.298	2.05651e-130	1.21239e-127	3.29479	17
35	EMILIN1	24.2792	3.24791e-130	1.86917e-127	5.44881	17
36	TUBA1A	23.8431	1.19354e-125	6.5566e-123	1.38741	17
37	STMN2	23.7888	4.36111e-125	2.3425e-122	6.85874	17
38	NFIB	23.7793	5.46773e-125	2.87306e-122	2.5283	17
39	PLAT	23.6462	1.29026e-123	6.49726e-121	3.11144	17
40	ATP5E	23.6334	1.74702e-123	8.61779e-121	0.790753	17
41	CD81	23.6253	2.11943e-123	1.02457e-120	1.34031	17
42	PPIB	23.5795	6.25811e-123	2.96598e-120	1.02524	17
43	COL6A2	23.5445	1.429e-122	6.64237e-120	1.60868	17
44	TWIST1	23.4538	1.20983e-121	5.51749e-119	5.03071	17
45	FBN1	23.3041	4.03304e-120	1.80523e-117	4.45553	17
46	CDH11	23.0287	2.40314e-117	1.05612e-114	2.58362	17
47	LMNA	22.9436	1.70887e-116	7.24653e-114	2.1086	17
48	JUNB	22.8195	2.93561e-115	1.22339e-112	2.7024	17
49	S100A11	22.7945	5.20197e-115	2.12858e-112	1.81826	17
50	S100A6	22.7938	5.28381e-115	2.12858e-112	2.7472	17
51	GPC3	22.5333	1.95796e-112	7.75832e-110	2.3904	17
52	HES4	22.3904	4.87862e-111	1.90195e-108	3.05202	17
53	CEBPD	22.3325	1.78516e-110	6.84906e-108	4.20611	17
54	TGFBI	22.3023	3.5094e-110	1.3254e-107	5.49867	17
55	COL9A3	22.2827	5.43456e-110	2.02091e-107	2.79517	17
56	TPM4	21.8068	1.99964e-105	7.21393e-103	1.06517	17
57	P4HB	21.6838	2.91866e-104	9.9362e-102	1.02993	17
58	TNNC1	21.6586	5.04653e-104	1.69416e-101	1.94778	17
59	ZFP36L1	21.6195	1.17679e-103	3.8438e-101	1.4798	17
60	CALD1	21.5135	1.16282e-102	3.74754e-100	1.39718	17
61	KDELR2	21.3731	2.37884e-101	7.56566e-99	1.35084	17
62	SELM	21.3032	1.06023e-100	3.32816e-98	2.86529	17
63	BEX1	21.2714	2.08915e-100	6.47396e-98	2.17953	17
64	SERF2	21.2405	4.03307e-100	1.21854e-97	0.566957	17
65	VCAN	21.1899	1.18296e-99	3.53004e-97	1.49175	17
66	FAM114A1	21.1661	1.9614e-99	5.78159e-97	2.49622	17
67	RGS3	20.9983	6.80197e-98	1.98085e-95	2.50671	17
68	GNG5	20.7718	7.78489e-96	2.21375e-93	0.802613	17
69	FKBP10	20.4355	8.08977e-93	2.24756e-90	1.47295	17
70	SPATS2L	20.2731	2.22136e-91	6.10142e-89	2.10563	17
71	ITM2B	20.0598	1.65721e-89	4.50072e-87	0.962222	17
72	RCN1	20.0223	3.52228e-89	9.45966e-87	1.29464	17
73	TGFB1I1	19.9907	6.63103e-89	1.7613e-86	3.13922	17
74	RABAC1	19.5862	2.0261e-85	5.32314e-83	1.04057	17
75	ITGB1	19.5552	3.72419e-85	9.6793e-83	0.968441	17
76	PLD3	19.4685	2.03254e-84	5.17143e-82	1.12705	17
77	DLK1	19.1853	4.91554e-82	1.20014e-79	3.31422	17
78	SSR4	19.0257	1.04392e-80	2.52327e-78	0.719746	17
79	RPL10	18.9862	2.21929e-80	5.31114e-78	0.517279	17
80	FTL	18.9755	2.71772e-80	6.44019e-78	0.78352	17
81	CD99	18.705	4.50551e-78	1.01778e-75	1.02241	17
82	TPM1	18.6644	9.65252e-78	2.16029e-75	2.08393	17
83	IGFBP5	18.623	2.09236e-77	4.63986e-75	2.34413	17
84	PLAGL1	18.3406	3.92154e-75	8.53942e-73	3.84537	17
85	KDELR3	18.1761	7.98744e-74	1.70853e-71	3.15974	17
86	CNN1	18.1266	1.96699e-73	4.17054e-71	1.88884	17
87	TPT1	18.0453	8.58462e-73	1.80434e-70	0.423502	17
88	UQCRQ	17.9749	3.06351e-72	6.38346e-70	0.927079	17
89	MYL3	17.9119	9.52129e-72	1.967e-69	1.19302	17
90	SOX6	17.8604	2.39737e-71	4.8289e-69	4.17557	17
91	CDKN1C	17.8572	2.53968e-71	5.07327e-69	1.73409	17
92	ITGAV	17.8087	6.04706e-71	1.19806e-68	1.78063	17
93	ACTA2	17.7649	1.3216e-70	2.59711e-68	1.60238	17
94	S100A10	17.6974	4.38828e-70	8.55396e-68	1.48374	17
95	RAC1	17.6437	1.13816e-69	2.20084e-67	0.835964	17
96	EVA1B	17.5397	7.13463e-69	1.32655e-66	2.38981	17
97	PDLIM1	17.5047	1.31916e-68	2.41556e-66	1.88643	17
98	RRBP1	17.3388	2.39842e-67	4.35881e-65	1.11611	17
99	LIMCH1	17.3366	2.49138e-67	4.49397e-65	3.07311	17
0	ATP1B1	35.762	4.30133e-280	1.03967e-275	2.91723	18
1	CTD-2545M3,8	34.333	2.52434e-258	3.05079e-254	4.10007	18
2	SORBS2	33.0269	3.33702e-239	2.68864e-235	3.26684	18
3	ID4	32.9134	1.41256e-237	8.53572e-234	2.91027	18
4	ACTC1	31.8579	1.02161e-222	4.93868e-219	4.56491	18
5	LBH	31.6953	1.80347e-220	7.26526e-217	2.78547	18
6	CRIP2	31.5138	5.62235e-218	1.9414e-214	2.52712	18
7	TNNT2	31.0336	1.90004e-211	4.17509e-208	4.05599	18
8	HSPB7	30.7307	2.21607e-207	4.46373e-204	3.10087	18
9	MT-ND3	30.4816	4.56502e-204	8.48778e-201	1.3945	18
10	FILIP1	30.2549	4.49752e-201	6.79434e-198	2.73577	18
11	TPM1	30.1045	4.23209e-199	6.01728e-196	2.85967	18
12	COL3A1	30.0227	4.96418e-198	6.31522e-195	2.89847	18
13	ATP13A3	29.765	1.10833e-194	1.33947e-191	2.26421	18
14	PDLIM5	29.732	2.96199e-194	3.40925e-191	2.37937	18
15	TNNI1	29.6198	8.32051e-193	8.74413e-190	3.29164	18
16	ATP5E	29.4682	7.36021e-191	6.84245e-188	1.03888	18
17	SEPW1	29.2334	7.2912e-188	6.52725e-185	1.03311	18
18	DSTN	29.1471	9.08779e-187	7.57451e-184	1.3218	18
19	MYL6	29.017	4.01187e-185	3.12809e-182	1.04305	18
20	HSPB1	28.9487	2.9142e-184	2.13452e-181	2.09476	18
21	EEF1A2	28.5082	9.25993e-179	6.21727e-176	2.56293	18
22	NEBL	28.4166	1.26159e-177	8.24158e-175	2.55534	18
23	NEAT1	28.3451	9.63026e-177	5.96854e-174	2.16928	18
24	TTN	28.3056	2.94815e-176	1.73804e-173	3.68552	18
25	MALAT1	28.2788	6.30621e-176	3.62923e-173	1.42719	18
26	ATP1A1	28.0699	2.28386e-173	1.25462e-170	1.80555	18
27	VCAM1	28.0255	7.93869e-173	3.99763e-170	3.00349	18
28	FHOD3	27.9366	9.58976e-172	4.73049e-169	2.6768	18
29	MYBPC3	27.497	1.90714e-166	8.69763e-164	2.61357	18
30	RGS5	27.3752	5.41078e-165	2.37789e-162	2.46322	18
31	RRAD	27.1421	3.13441e-162	1.32915e-159	3.1399	18
32	VMP1	26.7211	2.68015e-157	1.062e-154	2.08803	18
33	TIMP3	26.6555	1.54398e-156	5.92375e-154	2.56546	18
34	RAMP1	26.4095	1.06676e-153	3.84847e-151	3.86252	18
35	SMPX	26.3748	2.66827e-153	9.48454e-151	2.50199	18
36	TBX2	26.2633	5.04146e-152	1.7163e-149	2.65682	18
37	MEIS2	26.1398	1.28646e-150	4.25958e-148	1.78415	18
38	MICAL2	26.0886	4.91654e-150	1.5845e-147	2.6733	18
39	MYL4	25.9244	3.53174e-148	1.09443e-145	3.1148	18
40	COL18A1	25.8813	1.08204e-147	3.26924e-145	1.43512	18
41	ACTA2	25.7999	8.88928e-147	2.62028e-144	2.77987	18
42	NEXN	25.6115	1.13462e-144	3.26488e-142	2.03482	18
43	MYOM1	25.5715	3.16834e-144	9.00963e-142	2.61372	18
44	SLC25A4	25.3571	7.50702e-142	2.08566e-139	2.05259	18
45	PAM	25.3331	1.38147e-141	3.79449e-139	2.18864	18
46	COX7B	25.1957	4.4634e-140	1.17266e-137	1.18454	18
47	NKX2-5	25.1782	6.94767e-140	1.80572e-137	2.19089	18
48	MGST3	24.7862	1.26141e-135	3.11118e-133	1.50772	18
49	PPM1K	24.7707	1.85699e-135	4.53388e-133	2.31615	18
50	TNNC1	24.7594	2.45521e-135	5.93448e-133	2.68993	18
51	GNAS	24.7359	4.39958e-135	1.04257e-132	0.885172	18
52	MT-ATP6	24.7332	4.70516e-135	1.10416e-132	0.869268	18
53	ANXA2	24.7185	6.7632e-135	1.57186e-132	2.35289	18
54	CCDC141	24.3103	1.52706e-130	3.32527e-128	2.0728	18
55	AK1	24.2449	7.47804e-130	1.59957e-127	1.84072	18
56	SVIL	24.0468	9.0173e-128	1.87894e-125	1.91045	18
57	MYL9	23.9954	3.10868e-127	6.42221e-125	2.27919	18
58	IFI27L2	23.8973	3.2644e-126	6.63057e-124	1.6309	18
59	CHCHD10	23.8251	1.8339e-125	3.69393e-123	1.70061	18
60	LAD1	23.6044	3.47411e-123	6.82705e-121	2.21192	18
61	MYH6	23.5812	6.00399e-123	1.17034e-120	3.00394	18
62	MT-CO3	23.5292	2.04956e-122	3.93174e-120	0.82216	18
63	LTBP1	23.4233	2.47214e-121	4.66829e-119	1.89399	18
64	NR4A1	23.2549	1.26936e-119	2.28967e-117	2.60645	18
65	C4orf48	23.0037	4.28372e-117	7.50303e-115	1.43795	18
66	MT-CYB	22.9982	4.85537e-117	8.44311e-115	0.896808	18
67	CREM	22.9875	6.2205e-117	1.07397e-114	1.75236	18
68	BAMBI	22.8728	8.66356e-116	1.44419e-113	1.44662	18
69	CPEB4	22.824	2.6478e-115	4.38356e-113	1.97517	18
70	EMP3	22.7501	1.43166e-114	2.33815e-112	2.31925	18
71	PALLD	22.749	1.46833e-114	2.38195e-112	1.83838	18
72	SPTBN1	22.7271	2.41665e-114	3.89419e-112	1.33655	18
73	UNC45B	22.6812	6.87507e-114	1.09327e-111	2.18982	18
74	ATP5J	22.593	5.07607e-113	8.0192e-111	0.814413	18
75	EMILIN2	22.5454	1.49142e-112	2.32574e-110	2.19925	18
76	RYR2	22.4876	5.48396e-112	8.49698e-110	1.92116	18
77	TECRL	22.4062	3.42212e-111	5.23519e-109	2.05412	18
78	PTPLA	22.3428	1.41749e-110	2.14138e-108	1.76226	18
79	LDB3	22.2152	2.45073e-109	3.63415e-107	2.21445	18
80	NDUFB2	22.0878	4.13912e-108	5.99082e-106	0.887167	18
81	ACTN2	21.9716	5.38985e-107	7.70876e-105	2.1537	18
82	MACF1	21.8932	3.01358e-106	4.28479e-104	1.38221	18
83	CORIN	21.6778	3.32063e-104	4.63948e-102	3.13139	18
84	COX7C	21.6357	8.29506e-104	1.1523e-101	0.663085	18
85	PDLIM3	21.5896	2.25099e-103	3.0914e-101	2.53362	18
86	SYNE1	21.5614	4.1362e-103	5.64837e-101	2.30196	18
87	USMG5	21.475	2.66918e-102	3.62454e-100	0.891093	18
88	SNTA1	21.3611	3.07733e-101	4.10951e-99	1.92741	18
89	CMYA5	21.3489	3.99152e-101	5.30104e-99	1.99154	18
90	PLD3	21.3143	8.36403e-101	1.10474e-98	1.1743	18
91	ENO3	21.3072	9.73166e-101	1.27839e-98	1.69439	18
92	ATP5G1	21.2692	2.18937e-100	2.84512e-98	1.21106	18
93	LGALS3	21.179	1.49232e-99	1.89847e-97	2.25073	18
94	GOLIM4	21.1636	2.06924e-99	2.61861e-97	1.56364	18
95	TAGLN	21.1291	4.29995e-99	5.41324e-97	2.45644	18
96	UGP2	21.1223	4.96035e-99	6.21226e-97	1.39863	18
97	FLNC	21.0794	1.22888e-98	1.53109e-96	1.62284	18
98	TIMP1	21.0647	1.67774e-98	2.07963e-96	1.60227	18
99	HAND2	21.0158	4.70261e-98	5.79932e-96	1.71806	18
0	APOE	38.5842	0	0	3.1591	19
1	FN1	37.5362	2.36792e-308	2.86176e-304	3.61946	19
2	APOA1	36.4847	1.93959e-291	1.56273e-287	5.06676	19
3	TTR	35.3109	3.99198e-273	2.41225e-269	6.31086	19
4	APOA2	33.4778	1.01288e-245	4.89648e-242	5.20032	19
5	S100A10	33.0781	6.13806e-240	2.47272e-236	3.66496	19
6	CKB	32.932	7.66536e-238	2.64685e-234	2.56627	19
7	ALDH1A1	32.8717	5.58513e-237	1.68748e-233	6.44772	19
8	VTN	32.7407	4.12204e-235	1.10704e-231	4.93423	19
9	EPCAM	32.2035	1.57671e-227	3.81107e-224	3.23139	19
10	APOB	32.1515	8.42159e-227	1.85053e-223	6.0605	19
11	APOC1	31.2087	8.11181e-214	1.63392e-210	3.42588	19
12	FTL	30.5411	7.41781e-205	1.3792e-201	1.41843	19
13	EFNB2	30.2559	4.36985e-201	7.54454e-198	3.64869	19
14	LINC00261	30.0338	3.55438e-198	5.72753e-195	4.34534	19
15	F10	29.9437	5.31708e-197	8.03245e-194	4.395	19
16	RPL13	29.1583	6.5473e-187	9.3091e-184	1.01391	19
17	SLC2A3	29.0982	3.7864e-186	5.0845e-183	2.49352	19
18	HABP2	28.8354	7.73289e-183	9.83745e-180	4.8125	19
19	CLDN3	28.1474	2.58188e-174	3.12034e-171	4.18412	19
20	MTTP	27.405	2.39134e-165	2.62732e-162	4.50815	19
21	DLK1	26.8817	3.5904e-159	3.61599e-156	3.72657	19
22	RPS8	26.2301	1.20595e-151	1.12112e-148	0.810129	19
23	CGN	26.0778	6.50755e-150	5.82571e-147	3.48407	19
24	RPL29	25.9774	8.90836e-149	7.69015e-146	0.834897	19
25	RPL34	25.5211	1.14876e-143	9.57473e-141	0.706274	19
26	RPL11	25.3322	1.41339e-141	1.13877e-138	0.813691	19
27	LAMB1	25.2366	1.58753e-140	1.23782e-137	2.39347	19
28	S100A16	24.9795	1.02237e-137	7.7224e-135	2.69471	19
29	FGB	24.9547	1.9005e-137	1.39203e-134	4.38251	19
30	RPL6	24.699	1.09711e-134	7.79951e-132	0.764465	19
31	RPS18	24.6787	1.81226e-134	1.25155e-131	0.820824	19
32	COL4A6	24.6313	5.83733e-134	3.91928e-131	2.47926	19
33	HMGCS2	24.432	7.82051e-132	4.97446e-129	7.25508	19
34	VIL1	24.4024	1.61343e-131	9.99953e-129	4.23417	19
35	RPL3	24.3891	2.23107e-131	1.34818e-128	0.703046	19
36	LGALS3	24.3674	3.79287e-131	2.23604e-128	2.67776	19
37	TTC3	24.3574	4.84081e-131	2.78589e-128	1.50254	19
38	CAMK2N1	24.1825	3.3962e-129	1.90906e-126	2.98592	19
39	AMN	24.1454	8.33916e-129	4.58104e-126	5.51849	19
40	RPL14	23.9964	3.03161e-127	1.62838e-124	0.75685	19
41	RPL26	23.9803	4.46517e-127	2.34625e-124	0.746202	19
42	KLF5	23.8421	1.2234e-125	6.29167e-123	3.9874	19
43	DUSP9	23.7149	2.5328e-124	1.27542e-121	2.78048	19
44	KRT19	23.4286	2.18556e-121	1.07811e-118	1.96014	19
45	RPS15A	23.2889	5.74993e-120	2.77963e-117	0.674373	19
46	SH3YL1	23.271	8.72025e-120	4.13289e-117	2.63534	19
47	S100A11	23.2541	1.29234e-119	6.00715e-117	1.98297	19
48	RPL9	23.2107	3.54727e-119	1.5878e-116	0.661551	19
49	RPL32	23.2019	4.36085e-119	1.91647e-116	0.652766	19
50	FLRT3	23.1962	4.97286e-119	2.14641e-116	2.2924	19
51	RPS14	23.1606	1.13576e-118	4.81621e-116	0.611472	19
52	RPL18	22.792	5.50311e-115	2.29337e-112	0.653753	19
53	RPL7A	22.6981	4.67931e-114	1.91701e-111	0.74538	19
54	DENND2C	22.6642	1.01079e-113	4.07199e-111	3.31617	19
55	FGFR4	22.5871	5.79941e-113	2.29799e-110	3.20491	19
56	GLTSCR2	22.5323	2.00187e-112	7.80437e-110	1.28133	19
57	F2	22.4525	1.21086e-111	4.64566e-109	4.47376	19
58	RAB25	22.4287	2.06669e-111	7.80531e-109	2.26084	19
59	LYPD6B	22.4071	3.35905e-111	1.2491e-108	4.09704	19
60	GNB2L1	22.3543	1.09757e-110	3.98665e-108	0.709491	19
61	AFP	22.354	1.10506e-110	3.98665e-108	5.7954	19
62	RPL5	22.3241	2.15796e-110	7.55943e-108	0.691466	19
63	CST3	22.3112	2.87564e-110	9.92957e-108	1.47098	19
64	FRMD4A	22.1137	2.33491e-108	7.8385e-106	2.84245	19
65	ANXA2	21.8779	4.21983e-106	1.37834e-103	2.01568	19
66	HPN	21.8559	6.83645e-106	2.20325e-103	3.5024	19
67	HES4	21.8116	1.79882e-105	5.72094e-103	3.10031	19
68	SAT1	21.6913	2.47889e-104	7.68169e-102	1.98723	19
69	ONECUT2	21.6162	1.26538e-103	3.87159e-101	4.60897	19
70	C12orf75	21.325	6.66159e-101	2.01272e-98	2.35902	19
71	TPT1	21.3108	9.00554e-101	2.68732e-98	0.524198	19
72	FOXA2	21.2517	3.17857e-100	9.36942e-98	3.0421	19
73	SPATS2L	21.196	1.03953e-99	3.02729e-97	1.99891	19
74	AMBP	21.1707	1.77989e-99	5.12163e-97	4.34985	19
75	RPS3A	21.1227	4.91793e-99	1.39848e-96	0.635655	19
76	MAGI1	21.0761	1.31796e-98	3.70424e-96	2.12539	19
77	RPS3	21.053	2.14797e-98	5.96765e-96	0.76711	19
78	HHEX	21.0039	6.04638e-98	1.66076e-95	3.0679	19
79	AMOT	20.9382	2.40135e-97	6.44923e-95	3.48724	19
80	LPPR3	20.7432	1.41119e-95	3.7076e-93	1.96704	19
81	CDKN1C	20.5069	1.86856e-93	4.70468e-91	2.26349	19
82	ARSE	20.5036	2.00111e-93	4.98647e-91	3.34617	19
83	COBL	20.2932	1.47748e-91	3.60729e-89	3.89578	19
84	NFE2L2	20.2899	1.57995e-91	3.81889e-89	1.70668	19
85	CLDN7	20.2202	6.50629e-91	1.55706e-88	2.13383	19
86	RPL37A	20.1589	2.24631e-90	5.3231e-88	0.52952	19
87	RCAN3	20.0414	2.39797e-89	5.5732e-87	2.97539	19
88	RPL39	19.9468	1.59871e-88	3.64552e-86	0.59132	19
89	GAMT	19.8475	1.15811e-87	2.61613e-85	1.52839	19
90	LLGL2	19.7945	3.31721e-87	7.4241e-85	2.27667	19
91	FAM181B	19.714	1.63626e-86	3.59546e-84	5.00367	19
92	BRI3	19.5553	3.71473e-85	7.94591e-83	1.30753	19
93	RPL36	19.5329	5.76389e-85	1.2221e-82	0.548754	19
94	STX3	19.4724	1.88163e-84	3.92076e-82	2.0206	19
95	RPS24	19.3902	9.33745e-84	1.8966e-81	0.526356	19
96	SNHG7	19.3585	1.729e-83	3.48264e-81	1.5117	19
[truncated: 403 more rows]

## Sheet: Supp Table 4
Supplementary Table 4
Positive downstream targets of transcription factors in the GRN of the metacell cluster 14 (JCF)
TF	V1	V2	V3	V4	V5	V6	V7	V8	V9	V10	V11	V12	V13	V14	V15	V16	V17	V18	V19	V20	V21
AEBP2	IRX4	JAG1	NA	NA	NA	NA	NA	NA	NA	NA	NA	NA	NA	NA	NA	NA	NA	NA	NA	NA	NA
AHR	SLC2A1	NA	NA	NA	NA	NA	NA	NA	NA	NA	NA	NA	NA	NA	NA	NA	NA	NA	NA	NA	NA
AHRR	GDF15	NA	NA	NA	NA	NA	NA	NA	NA	NA	NA	NA	NA	NA	NA	NA	NA	NA	NA	NA	NA
ALX4	LRP10	LYPD6	MTUS1	NA	NA	NA	NA	NA	NA	NA	NA	NA	NA	NA	NA	NA	NA	NA	NA	NA	NA
AR	MCAM	NA	NA	NA	NA	NA	NA	NA	NA	NA	NA	NA	NA	NA	NA	NA	NA	NA	NA	NA	NA
ARID3A	CDH1	IGFBP7	NAV1	NFATC2	PRTG	RBM47	NA	NA	NA	NA	NA	NA	NA	NA	NA	NA	NA	NA	NA	NA	NA
ASCL1	BRINP1	TSPAN1	NA	NA	NA	NA	NA	NA	NA	NA	NA	NA	NA	NA	NA	NA	NA	NA	NA	NA	NA
ASCL2	NFASC	NA	NA	NA	NA	NA	NA	NA	NA	NA	NA	NA	NA	NA	NA	NA	NA	NA	NA	NA	NA
ATF3	ANKRD1	KLF6	TANC2	NA	NA	NA	NA	NA	NA	NA	NA	NA	NA	NA	NA	NA	NA	NA	NA	NA	NA
ATF5	CTNNA2	NA	NA	NA	NA	NA	NA	NA	NA	NA	NA	NA	NA	NA	NA	NA	NA	NA	NA	NA	NA
BACH2	CDC42EP1	NA	NA	NA	NA	NA	NA	NA	NA	NA	NA	NA	NA	NA	NA	NA	NA	NA	NA	NA	NA
BCL11A	ADAMTS6	FOXA1	SESN3	NA	NA	NA	NA	NA	NA	NA	NA	NA	NA	NA	NA	NA	NA	NA	NA	NA	NA
BCL6B	PCDH15	SH3RF1	NA	NA	NA	NA	NA	NA	NA	NA	NA	NA	NA	NA	NA	NA	NA	NA	NA	NA	NA
BHLHE40	CLCN5	NA	NA	NA	NA	NA	NA	NA	NA	NA	NA	NA	NA	NA	NA	NA	NA	NA	NA	NA	NA
BNC2	TANC1	NA	NA	NA	NA	NA	NA	NA	NA	NA	NA	NA	NA	NA	NA	NA	NA	NA	NA	NA	NA
CCDC88A	CDK6	NA	NA	NA	NA	NA	NA	NA	NA	NA	NA	NA	NA	NA	NA	NA	NA	NA	NA	NA	NA
CDX2	HOXB1	NA	NA	NA	NA	NA	NA	NA	NA	NA	NA	NA	NA	NA	NA	NA	NA	NA	NA	NA	NA
CEBPA	PIM1	NA	NA	NA	NA	NA	NA	NA	NA	NA	NA	NA	NA	NA	NA	NA	NA	NA	NA	NA	NA
CEBPB	KCNMA1	NA	NA	NA	NA	NA	NA	NA	NA	NA	NA	NA	NA	NA	NA	NA	NA	NA	NA	NA	NA
CEBPD	TLE3	WWTR1	NA	NA	NA	NA	NA	NA	NA	NA	NA	NA	NA	NA	NA	NA	NA	NA	NA	NA	NA
CENPT	ADD3	NR4A3	NA	NA	NA	NA	NA	NA	NA	NA	NA	NA	NA	NA	NA	NA	NA	NA	NA	NA	NA
CPEB1	SPRY4	NA	NA	NA	NA	NA	NA	NA	NA	NA	NA	NA	NA	NA	NA	NA	NA	NA	NA	NA	NA
CREB3L1	CLDN4	NA	NA	NA	NA	NA	NA	NA	NA	NA	NA	NA	NA	NA	NA	NA	NA	NA	NA	NA	NA
CREB3L2	CDH1	SYT7	WNT7B	NA	NA	NA	NA	NA	NA	NA	NA	NA	NA	NA	NA	NA	NA	NA	NA	NA	NA
CREB3L4	MEIS1	NA	NA	NA	NA	NA	NA	NA	NA	NA	NA	NA	NA	NA	NA	NA	NA	NA	NA	NA	NA
CREB5	ANKRD1	NA	NA	NA	NA	NA	NA	NA	NA	NA	NA	NA	NA	NA	NA	NA	NA	NA	NA	NA	NA
CTCF	FLRT2	NA	NA	NA	NA	NA	NA	NA	NA	NA	NA	NA	NA	NA	NA	NA	NA	NA	NA	NA	NA
CUX1	ABLIM1	NA	NA	NA	NA	NA	NA	NA	NA	NA	NA	NA	NA	NA	NA	NA	NA	NA	NA	NA	NA
DACH1	DAB1	NA	NA	NA	NA	NA	NA	NA	NA	NA	NA	NA	NA	NA	NA	NA	NA	NA	NA	NA	NA
DDIT3	HOTAIRM1	TTC39B	NA	NA	NA	NA	NA	NA	NA	NA	NA	NA	NA	NA	NA	NA	NA	NA	NA	NA	NA
DLX2	BASP1	CLDN19	CPVL	WNT9B	NA	NA	NA	NA	NA	NA	NA	NA	NA	NA	NA	NA	NA	NA	NA	NA	NA
DLX3	BRINP1	KISS1	NA	NA	NA	NA	NA	NA	NA	NA	NA	NA	NA	NA	NA	NA	NA	NA	NA	NA	NA
DLX5	RUNX1	VTCN1	NA	NA	NA	NA	NA	NA	NA	NA	NA	NA	NA	NA	NA	NA	NA	NA	NA	NA	NA
DMRTA2	CSF1R	NA	NA	NA	NA	NA	NA	NA	NA	NA	NA	NA	NA	NA	NA	NA	NA	NA	NA	NA	NA
DPF1	CDK4	GRIN2B	NA	NA	NA	NA	NA	NA	NA	NA	NA	NA	NA	NA	NA	NA	NA	NA	NA	NA	NA
E2F6	PCOLCE	NA	NA	NA	NA	NA	NA	NA	NA	NA	NA	NA	NA	NA	NA	NA	NA	NA	NA	NA	NA
E2F7	HMGB2	NA	NA	NA	NA	NA	NA	NA	NA	NA	NA	NA	NA	NA	NA	NA	NA	NA	NA	NA	NA
E2F8	HMGB2	NA	NA	NA	NA	NA	NA	NA	NA	NA	NA	NA	NA	NA	NA	NA	NA	NA	NA	NA	NA
EBF3	EBF4	NA	NA	NA	NA	NA	NA	NA	NA	NA	NA	NA	NA	NA	NA	NA	NA	NA	NA	NA	NA
EGR1	CLDN7	COL2A1	EGR3	FOS	HOXA3	LINGO1	MMP11	UNC45B	NA	NA	NA	NA	NA	NA	NA	NA	NA	NA	NA	NA	NA
EGR3	EGR1	ELF1	FOSB	NA	NA	NA	NA	NA	NA	NA	NA	NA	NA	NA	NA	NA	NA	NA	NA	NA	NA
EGR4	SGMS2	NA	NA	NA	NA	NA	NA	NA	NA	NA	NA	NA	NA	NA	NA	NA	NA	NA	NA	NA	NA
ELF1	EZR	KLF6	MYOF	NA	NA	NA	NA	NA	NA	NA	NA	NA	NA	NA	NA	NA	NA	NA	NA	NA	NA
ELF3	BRINP1	ERBB3	RP11-727F15.9	NA	NA	NA	NA	NA	NA	NA	NA	NA	NA	NA	NA	NA	NA	NA	NA	NA	NA
ELF5	APOC1	NA	NA	NA	NA	NA	NA	NA	NA	NA	NA	NA	NA	NA	NA	NA	NA	NA	NA	NA	NA
ELMSAN1	WWTR1	NA	NA	NA	NA	NA	NA	NA	NA	NA	NA	NA	NA	NA	NA	NA	NA	NA	NA	NA	NA
EPAS1	RAB31	NA	NA	NA	NA	NA	NA	NA	NA	NA	NA	NA	NA	NA	NA	NA	NA	NA	NA	NA	NA
ESR2	FGF12	MIXL1	SLC29A1	NA	NA	NA	NA	NA	NA	NA	NA	NA	NA	NA	NA	NA	NA	NA	NA	NA	NA
ESRRB	MYH6	NA	NA	NA	NA	NA	NA	NA	NA	NA	NA	NA	NA	NA	NA	NA	NA	NA	NA	NA	NA
ETS1	LGALS1	NA	NA	NA	NA	NA	NA	NA	NA	NA	NA	NA	NA	NA	NA	NA	NA	NA	NA	NA	NA
ETV1	EBF3	HMGA1	LGR4	RP11-6N17.10	NA	NA	NA	NA	NA	NA	NA	NA	NA	NA	NA	NA	NA	NA	NA	NA	NA
ETV5	SCD5	NA	NA	NA	NA	NA	NA	NA	NA	NA	NA	NA	NA	NA	NA	NA	NA	NA	NA	NA	NA
FOS	EPAS1	FOSB	KRT7	NA	NA	NA	NA	NA	NA	NA	NA	NA	NA	NA	NA	NA	NA	NA	NA	NA	NA
FOSB	CPVL	JUNB	JUND	NA	NA	NA	NA	NA	NA	NA	NA	NA	NA	NA	NA	NA	NA	NA	NA	NA	NA
FOSL1	AHNAK	CAV1	TNFRSF12A	NA	NA	NA	NA	NA	NA	NA	NA	NA	NA	NA	NA	NA	NA	NA	NA	NA	NA
FOSL2	BCL6	GADD45A	MYOF	NA	NA	NA	NA	NA	NA	NA	NA	NA	NA	NA	NA	NA	NA	NA	NA	NA	NA
FOXA1	BCL11A	UBALD2	NA	NA	NA	NA	NA	NA	NA	NA	NA	NA	NA	NA	NA	NA	NA	NA	NA	NA	NA
FOXD1	SPRY4	NA	NA	NA	NA	NA	NA	NA	NA	NA	NA	NA	NA	NA	NA	NA	NA	NA	NA	NA	NA
FOXE3	CA4	HOXA-AS2	LRP10	MXI1	PRKD1	NA	NA	NA	NA	NA	NA	NA	NA	NA	NA	NA	NA	NA	NA	NA	NA
FOXF1	CYP26A1	NA	NA	NA	NA	NA	NA	NA	NA	NA	NA	NA	NA	NA	NA	NA	NA	NA	NA	NA	NA
FOXL1	AC020571.3	NA	NA	NA	NA	NA	NA	NA	NA	NA	NA	NA	NA	NA	NA	NA	NA	NA	NA	NA	NA
FOXM1	TENM2	NA	NA	NA	NA	NA	NA	NA	NA	NA	NA	NA	NA	NA	NA	NA	NA	NA	NA	NA	NA
FOXO1	CSRP1	EFNA5	ELL2	LRP2	PTPRF	RAB31	SKIL	SLC2A3	TFAP2A	NA	NA	NA	NA	NA	NA	NA	NA	NA	NA	NA	NA
FOXO3	FOXO1	NA	NA	NA	NA	NA	NA	NA	NA	NA	NA	NA	NA	NA	NA	NA	NA	NA	NA	NA	NA
FOXO4	COL11A2	NA	NA	NA	NA	NA	NA	NA	NA	NA	NA	NA	NA	NA	NA	NA	NA	NA	NA	NA	NA
FOXO6	NRXN3	NA	NA	NA	NA	NA	NA	NA	NA	NA	NA	NA	NA	NA	NA	NA	NA	NA	NA	NA	NA
FOXP1	CRNDE	FOXP2	MPPED2	NA	NA	NA	NA	NA	NA	NA	NA	NA	NA	NA	NA	NA	NA	NA	NA	NA	NA
FOXP3	PIM1	NA	NA	NA	NA	NA	NA	NA	NA	NA	NA	NA	NA	NA	NA	NA	NA	NA	NA	NA	NA
FOXP4	FLRT2	NA	NA	NA	NA	NA	NA	NA	NA	NA	NA	NA	NA	NA	NA	NA	NA	NA	NA	NA	NA
GABPB1	CKS1B	GRIN2A	NA	NA	NA	NA	NA	NA	NA	NA	NA	NA	NA	NA	NA	NA	NA	NA	NA	NA	NA
GABPB2	HHEX	NA	NA	NA	NA	NA	NA	NA	NA	NA	NA	NA	NA	NA	NA	NA	NA	NA	NA	NA	NA
GATA3	CGN	KRT8	RAB11FIP4	NA	NA	NA	NA	NA	NA	NA	NA	NA	NA	NA	NA	NA	NA	NA	NA	NA	NA
GATA4	DPF3	NEBL	RP11-332H18.4	NA	NA	NA	NA	NA	NA	NA	NA	NA	NA	NA	NA	NA	NA	NA	NA	NA	NA
GATA5	RP11-115J16.1	NA	NA	NA	NA	NA	NA	NA	NA	NA	NA	NA	NA	NA	NA	NA	NA	NA	NA	NA	NA
GATA6	KDR	NA	NA	NA	NA	NA	NA	NA	NA	NA	NA	NA	NA	NA	NA	NA	NA	NA	NA	NA	NA
GATAD2A	RP11-84C10.4	NA	NA	NA	NA	NA	NA	NA	NA	NA	NA	NA	NA	NA	NA	NA	NA	NA	NA	NA	NA
GLIS2	NOS3	NA	NA	NA	NA	NA	NA	NA	NA	NA	NA	NA	NA	NA	NA	NA	NA	NA	NA	NA	NA
GRHL1	CDH1	CLDN4	HOXA1	KIAA1217	TRIM71	NA	NA	NA	NA	NA	NA	NA	NA	NA	NA	NA	NA	NA	NA	NA	NA
GRHL2	CLDN4	GAS7	PRSS23	TANC1	NA	NA	NA	NA	NA	NA	NA	NA	NA	NA	NA	NA	NA	NA	NA	NA	NA
GTF3A	VAMP8	NA	NA	NA	NA	NA	NA	NA	NA	NA	NA	NA	NA	NA	NA	NA	NA	NA	NA	NA	NA
HAND1	HSP90AA1	NA	NA	NA	NA	NA	NA	NA	NA	NA	NA	NA	NA	NA	NA	NA	NA	NA	NA	NA	NA
HAND2	KRT7	NA	NA	NA	NA	NA	NA	NA	NA	NA	NA	NA	NA	NA	NA	NA	NA	NA	NA	NA	NA
HES4	RP11-849I19.1	NA	NA	NA	NA	NA	NA	NA	NA	NA	NA	NA	NA	NA	NA	NA	NA	NA	NA	NA	NA
HES6	ANP32E	NA	NA	NA	NA	NA	NA	NA	NA	NA	NA	NA	NA	NA	NA	NA	NA	NA	NA	NA	NA
HES7	AK4	NA	NA	NA	NA	NA	NA	NA	NA	NA	NA	NA	NA	NA	NA	NA	NA	NA	NA	NA	NA
HEY1	CLDN4	DERL3	STMN1	NA	NA	NA	NA	NA	NA	NA	NA	NA	NA	NA	NA	NA	NA	NA	NA	NA	NA
HHEX	COL9A2	NA	NA	NA	NA	NA	NA	NA	NA	NA	NA	NA	NA	NA	NA	NA	NA	NA	NA	NA	NA
HIC1	ADAM15	TGFBI	TRAF3IP3	NA	NA	NA	NA	NA	NA	NA	NA	NA	NA	NA	NA	NA	NA	NA	NA	NA	NA
HIC2	LRRN1	NA	NA	NA	NA	NA	NA	NA	NA	NA	NA	NA	NA	NA	NA	NA	NA	NA	NA	NA	NA
HIF3A	FHOD3	NA	NA	NA	NA	NA	NA	NA	NA	NA	NA	NA	NA	NA	NA	NA	NA	NA	NA	NA	NA
HIVEP1	CRYAB	WWC1	NA	NA	NA	NA	NA	NA	NA	NA	NA	NA	NA	NA	NA	NA	NA	NA	NA	NA	NA
HIVEP3	LTB	NA	NA	NA	NA	NA	NA	NA	NA	NA	NA	NA	NA	NA	NA	NA	NA	NA	NA	NA	NA
HLX	RHBDL3	NA	NA	NA	NA	NA	NA	NA	NA	NA	NA	NA	NA	NA	NA	NA	NA	NA	NA	NA	NA
HMG20B	ABLIM1	NA	NA	NA	NA	NA	NA	NA	NA	NA	NA	NA	NA	NA	NA	NA	NA	NA	NA	NA	NA
HMGA1	HOXB-AS1	NA	NA	NA	NA	NA	NA	NA	NA	NA	NA	NA	NA	NA	NA	NA	NA	NA	NA	NA	NA
HMGA2	CCBE1	DLC1	GPC3	HSD17B1	LMNA	SLIT3	VTCN1	NA	NA	NA	NA	NA	NA	NA	NA	NA	NA	NA	NA	NA	NA
HMGB1	MYH6	PTMA	NA	NA	NA	NA	NA	NA	NA	NA	NA	NA	NA	NA	NA	NA	NA	NA	NA	NA	NA
HMGB2	CEP55	IGFBP2	TPX2	TUBA1C	NA	NA	NA	NA	NA	NA	NA	NA	NA	NA	NA	NA	NA	NA	NA	NA	NA
HMGB3	BAMBI	CALM2	HMGB2	IER2	MECOM	STMN1	NA	NA	NA	NA	NA	NA	NA	NA	NA	NA	NA	NA	NA	NA	NA
HMGXB4	CACNG8	NA	NA	NA	NA	NA	NA	NA	NA	NA	NA	NA	NA	NA	NA	NA	NA	NA	NA	NA	NA
HMX1	MOB3B	PTH1R	WNT9B	NA	NA	NA	NA	NA	NA	NA	NA	NA	NA	NA	NA	NA	NA	NA	NA	NA	NA
HNF1B	FHDC1	NA	NA	NA	NA	NA	NA	NA	NA	NA	NA	NA	NA	NA	NA	NA	NA	NA	NA	NA	NA
HOXA10	ALCAM	NA	NA	NA	NA	NA	NA	NA	NA	NA	NA	NA	NA	NA	NA	NA	NA	NA	NA	NA	NA
HOXA3	HOXC5	HS6ST3	IRX6	MGST1	VAMP8	NA	NA	NA	NA	NA	NA	NA	NA	NA	NA	NA	NA	NA	NA	NA	NA
HOXB1	HEY1	NA	NA	NA	NA	NA	NA	NA	NA	NA	NA	NA	NA	NA	NA	NA	NA	NA	NA	NA	NA
HOXC5	HOXA3	HOXB1	NRXN3	NA	NA	NA	NA	NA	NA	NA	NA	NA	NA	NA	NA	NA	NA	NA	NA	NA	NA
ID1	APOE	NA	NA	NA	NA	NA	NA	NA	NA	NA	NA	NA	NA	NA	NA	NA	NA	NA	NA	NA	NA
ID2	RANBP1	NA	NA	NA	NA	NA	NA	NA	NA	NA	NA	NA	NA	NA	NA	NA	NA	NA	NA	NA	NA
ID3	FDFT1	NA	NA	NA	NA	NA	NA	NA	NA	NA	NA	NA	NA	NA	NA	NA	NA	NA	NA	NA	NA
ID4	C1orf105	PRKD1	NA	NA	NA	NA	NA	NA	NA	NA	NA	NA	NA	NA	NA	NA	NA	NA	NA	NA	NA
IKZF5	C3	NA	NA	NA	NA	NA	NA	NA	NA	NA	NA	NA	NA	NA	NA	NA	NA	NA	NA	NA	NA
INSM1	UNC79	NA	NA	NA	NA	NA	NA	NA	NA	NA	NA	NA	NA	NA	NA	NA	NA	NA	NA	NA	NA
IRF4	ANKRD1	NA	NA	NA	NA	NA	NA	NA	NA	NA	NA	NA	NA	NA	NA	NA	NA	NA	NA	NA	NA
IRF7	TSTD1	NA	NA	NA	NA	NA	NA	NA	NA	NA	NA	NA	NA	NA	NA	NA	NA	NA	NA	NA	NA
IRF9	ADAMTS6	KISS1	NA	NA	NA	NA	NA	NA	NA	NA	NA	NA	NA	NA	NA	NA	NA	NA	NA	NA	NA
IRX2	YPEL2	NA	NA	NA	NA	NA	NA	NA	NA	NA	NA	NA	NA	NA	NA	NA	NA	NA	NA	NA	NA
IRX4	ANKRD9	CTD-2325P2.4	ETS1	SEMA5B	SESN3	SOX9	NA	NA	NA	NA	NA	NA	NA	NA	NA	NA	NA	NA	NA	NA	NA
IRX5	ZNF503	NA	NA	NA	NA	NA	NA	NA	NA	NA	NA	NA	NA	NA	NA	NA	NA	NA	NA	NA	NA
IRX6	DKK1	FLI1	GAS1	HOXA3	RP11-624M8.1	SHISA6	NA	NA	NA	NA	NA	NA	NA	NA	NA	NA	NA	NA	NA	NA	NA
ISL1	FDFT1	FOS	IER2	NA	NA	NA	NA	NA	NA	NA	NA	NA	NA	NA	NA	NA	NA	NA	NA	NA	NA
JUN	JUND	TTN	NA	NA	NA	NA	NA	NA	NA	NA	NA	NA	NA	NA	NA	NA	NA	NA	NA	NA	NA
JUND	KRT18	NA	NA	NA	NA	NA	NA	NA	NA	NA	NA	NA	NA	NA	NA	NA	NA	NA	NA	NA	NA
KLF1	E2F8	NA	NA	NA	NA	NA	NA	NA	NA	NA	NA	NA	NA	NA	NA	NA	NA	NA	NA	NA	NA
KLF11	CKAP5	PDGFRA	SPINT1	NA	NA	NA	NA	NA	NA	NA	NA	NA	NA	NA	NA	NA	NA	NA	NA	NA	NA
KLF13	EFNA1	NA	NA	NA	NA	NA	NA	NA	NA	NA	NA	NA	NA	NA	NA	NA	NA	NA	NA	NA	NA
KLF15	COL11A2	CRMP1	FZD7	NA	NA	NA	NA	NA	NA	NA	NA	NA	NA	NA	NA	NA	NA	NA	NA	NA	NA
KLF16	FXYD3	NA	NA	NA	NA	NA	NA	NA	NA	NA	NA	NA	NA	NA	NA	NA	NA	NA	NA	NA	NA
KLF2	CUBN	NA	NA	NA	NA	NA	NA	NA	NA	NA	NA	NA	NA	NA	NA	NA	NA	NA	NA	NA	NA
KLF4	AP1M2	FHDC1	PTH1R	SLC2A3	VAMP8	NA	NA	NA	NA	NA	NA	NA	NA	NA	NA	NA	NA	NA	NA	NA	NA
KLF5	AHNAK	BCL6B	CHST8	GRHL3	LTB	NA	NA	NA	NA	NA	NA	NA	NA	NA	NA	NA	NA	NA	NA	NA	NA
KLF6	ADAMTS6	S100A10	SYT7	NA	NA	NA	NA	NA	NA	NA	NA	NA	NA	NA	NA	NA	NA	NA	NA	NA	NA
KLF7	TLL2	NA	NA	NA	NA	NA	NA	NA	NA	NA	NA	NA	NA	NA	NA	NA	NA	NA	NA	NA	NA
KLF8	LIF	SWAP70	TANC1	NA	NA	NA	NA	NA	NA	NA	NA	NA	NA	NA	NA	NA	NA	NA	NA	NA	NA
KLF9	MAFA	NA	NA	NA	NA	NA	NA	NA	NA	NA	NA	NA	NA	NA	NA	NA	NA	NA	NA	NA	NA
L3MBTL3	ATP2B1	CDC42EP3	NA	NA	NA	NA	NA	NA	NA	NA	NA	NA	NA	NA	NA	NA	NA	NA	NA	NA	NA
LBX2	CXXC4	LINC00261	RP11-6N17.10	NA	NA	NA	NA	NA	NA	NA	NA	NA	NA	NA	NA	NA	NA	NA	NA	NA	NA
LYL1	ERBB4	LDB2	NA	NA	NA	NA	NA	NA	NA	NA	NA	NA	NA	NA	NA	NA	NA	NA	NA	NA	NA
MAEL	DGKI	NA	NA	NA	NA	NA	NA	NA	NA	NA	NA	NA	NA	NA	NA	NA	NA	NA	NA	NA	NA
MAF	TMTC1	NA	NA	NA	NA	NA	NA	NA	NA	NA	NA	NA	NA	NA	NA	NA	NA	NA	NA	NA	NA
MAFB	CKM	DHRS3	ELF3	RP11-727F15.9	SGCA	NA	NA	NA	NA	NA	NA	NA	NA	NA	NA	NA	NA	NA	NA	NA	NA
MAFK	EPPK1	NA	NA	NA	NA	NA	NA	NA	NA	NA	NA	NA	NA	NA	NA	NA	NA	NA	NA	NA	NA
MAZ	EGR1	ETV4	NA	NA	NA	NA	NA	NA	NA	NA	NA	NA	NA	NA	NA	NA	NA	NA	NA	NA	NA
MECP2	NFIA	NA	NA	NA	NA	NA	NA	NA	NA	NA	NA	NA	NA	NA	NA	NA	NA	NA	NA	NA	NA
MEF2A	PKP2	NA	NA	NA	NA	NA	NA	NA	NA	NA	NA	NA	NA	NA	NA	NA	NA	NA	NA	NA	NA
MEF2C	ANGPT1	GADD45A	NEBL	TRIM55	NA	NA	NA	NA	NA	NA	NA	NA	NA	NA	NA	NA	NA	NA	NA	NA	NA
MEF2D	MTUS1	NA	NA	NA	NA	NA	NA	NA	NA	NA	NA	NA	NA	NA	NA	NA	NA	NA	NA	NA	NA
MEIS1	ANKRD1	CXXC4	NA	NA	NA	NA	NA	NA	NA	NA	NA	NA	NA	NA	NA	NA	NA	NA	NA	NA	NA
MEIS2	BMP5	HOTAIRM1	MECOM	RP11-332H18.4	NA	NA	NA	NA	NA	NA	NA	NA	NA	NA	NA	NA	NA	NA	NA	NA	NA
MITF	CDK4	NA	NA	NA	NA	NA	NA	NA	NA	NA	NA	NA	NA	NA	NA	NA	NA	NA	NA	NA	NA
MIXL1	MAN1C1	NA	NA	NA	NA	NA	NA	NA	NA	NA	NA	NA	NA	NA	NA	NA	NA	NA	NA	NA	NA
MSX1	IGDCC3	NA	NA	NA	NA	NA	NA	NA	NA	NA	NA	NA	NA	NA	NA	NA	NA	NA	NA	NA	NA
MXD3	UBE2S	NA	NA	NA	NA	NA	NA	NA	NA	NA	NA	NA	NA	NA	NA	NA	NA	NA	NA	NA	NA
MXD4	ALCAM	SLIT3	NA	NA	NA	NA	NA	NA	NA	NA	NA	NA	NA	NA	NA	NA	NA	NA	NA	NA	NA
MXI1	SGCA	NA	NA	NA	NA	NA	NA	NA	NA	NA	NA	NA	NA	NA	NA	NA	NA	NA	NA	NA	NA
MYCL	CCNE2	PPARGC1A	NA	NA	NA	NA	NA	NA	NA	NA	NA	NA	NA	NA	NA	NA	NA	NA	NA	NA	NA
MYNN	LEFTY1	NA	NA	NA	NA	NA	NA	NA	NA	NA	NA	NA	NA	NA	NA	NA	NA	NA	NA	NA	NA
MYSM1	PKP2	NA	NA	NA	NA	NA	NA	NA	NA	NA	NA	NA	NA	NA	NA	NA	NA	NA	NA	NA	NA
NEUROD4	CHAC1	LRRTM1	NA	NA	NA	NA	NA	NA	NA	NA	NA	NA	NA	NA	NA	NA	NA	NA	NA	NA	NA
NFATC2	AHNAK	ATP1B1	CSRP1	GAS7	GRB7	GRHL2	IGFBP7	MXRA8	PDGFB	RAB31	SDC4	SESN3	SHISA9	NA	NA	NA	NA	NA	NA	NA	NA
NFATC4	CRYAB	NA	NA	NA	NA	NA	NA	NA	NA	NA	NA	NA	NA	NA	NA	NA	NA	NA	NA	NA	NA
NFIA	KCNH2	NRXN1	NA	NA	NA	NA	NA	NA	NA	NA	NA	NA	NA	NA	NA	NA	NA	NA	NA	NA	NA
NFIB	CCND1	NRP1	NA	NA	NA	NA	NA	NA	NA	NA	NA	NA	NA	NA	NA	NA	NA	NA	NA	NA	NA
NFIC	DPF3	NA	NA	NA	NA	NA	NA	NA	NA	NA	NA	NA	NA	NA	NA	NA	NA	NA	NA	NA	NA
NFIL3	TCF4	NA	NA	NA	NA	NA	NA	NA	NA	NA	NA	NA	NA	NA	NA	NA	NA	NA	NA	NA	NA
NFIX	SOX21	UPK2	NA	NA	NA	NA	NA	NA	NA	NA	NA	NA	NA	NA	NA	NA	NA	NA	NA	NA	NA
NFYA	KISS1	LIF	NA	NA	NA	NA	NA	NA	NA	NA	NA	NA	NA	NA	NA	NA	NA	NA	NA	NA	NA
NHLH1	CLDN11	PRR15L	NA	NA	NA	NA	NA	NA	NA	NA	NA	NA	NA	NA	NA	NA	NA	NA	NA	NA	NA
NKX2-5	PALM2	NA	NA	NA	NA	NA	NA	NA	NA	NA	NA	NA	NA	NA	NA	NA	NA	NA	NA	NA	NA
NKX3-1	RP11-475N22.4	NA	NA	NA	NA	NA	NA	NA	NA	NA	NA	NA	NA	NA	NA	NA	NA	NA	NA	NA	NA
NPAS2	CTB-158E9.1	NA	NA	NA	NA	NA	NA	NA	NA	NA	NA	NA	NA	NA	NA	NA	NA	NA	NA	NA	NA
NR1D2	ERBB3	NA	NA	NA	NA	NA	NA	NA	NA	NA	NA	NA	NA	NA	NA	NA	NA	NA	NA	NA	NA
NR2C1	XKR4	NA	NA	NA	NA	NA	NA	NA	NA	NA	NA	NA	NA	NA	NA	NA	NA	NA	NA	NA	NA
NR2C2	CXXC4	NA	NA	NA	NA	NA	NA	NA	NA	NA	NA	NA	NA	NA	NA	NA	NA	NA	NA	NA	NA
NR2F1	ANGPT1	BMP5	DAB1	GLYCTK	NFIA	NA	NA	NA	NA	NA	NA	NA	NA	NA	NA	NA	NA	NA	NA	NA	NA
NR2F2	COL2A1	MYH6	SESN3	SOX9	NA	NA	NA	NA	NA	NA	NA	NA	NA	NA	NA	NA	NA	NA	NA	NA	NA
NR2F6	CLDN6	NA	NA	NA	NA	NA	NA	NA	NA	NA	NA	NA	NA	NA	NA	NA	NA	NA	NA	NA	NA
NR3C1	ADAMTS9	WNT6	NA	NA	NA	NA	NA	NA	NA	NA	NA	NA	NA	NA	NA	NA	NA	NA	NA	NA	NA
NR4A3	CASZ1	MELK	MYH7	NA	NA	NA	NA	NA	NA	NA	NA	NA	NA	NA	NA	NA	NA	NA	NA	NA	NA
NR5A1	CACHD1	NA	NA	NA	NA	NA	NA	NA	NA	NA	NA	NA	NA	NA	NA	NA	NA	NA	NA	NA	NA
NR6A1	EPCAM	NA	NA	NA	NA	NA	NA	NA	NA	NA	NA	NA	NA	NA	NA	NA	NA	NA	NA	NA	NA
ONECUT1	FOXP2	NA	NA	NA	NA	NA	NA	NA	NA	NA	NA	NA	NA	NA	NA	NA	NA	NA	NA	NA	NA
OSR1	FZD7	NA	NA	NA	NA	NA	NA	NA	NA	NA	NA	NA	NA	NA	NA	NA	NA	NA	NA	NA	NA
PAX7	CHAC1	NA	NA	NA	NA	NA	NA	NA	NA	NA	NA	NA	NA	NA	NA	NA	NA	NA	NA	NA	NA
PBX3	PCDH7	NA	NA	NA	NA	NA	NA	NA	NA	NA	NA	NA	NA	NA	NA	NA	NA	NA	NA	NA	NA
PDX1	HOXA4	HOXA5	NA	NA	NA	NA	NA	NA	NA	NA	NA	NA	NA	NA	NA	NA	NA	NA	NA	NA	NA
PHOX2A	FAT3	PAPPA2	NA	NA	NA	NA	NA	NA	NA	NA	NA	NA	NA	NA	NA	NA	NA	NA	NA	NA	NA
PKNOX1	TANC2	NA	NA	NA	NA	NA	NA	NA	NA	NA	NA	NA	NA	NA	NA	NA	NA	NA	NA	NA	NA
PKNOX2	COL4A5	NA	NA	NA	NA	NA	NA	NA	NA	NA	NA	NA	NA	NA	NA	NA	NA	NA	NA	NA	NA
PLAGL1	NDRG2	NA	NA	NA	NA	NA	NA	NA	NA	NA	NA	NA	NA	NA	NA	NA	NA	NA	NA	NA	NA
POU2F2	CAV1	NA	NA	NA	NA	NA	NA	NA	NA	NA	NA	NA	NA	NA	NA	NA	NA	NA	NA	NA	NA
POU4F1	NFIA	NA	NA	NA	NA	NA	NA	NA	NA	NA	NA	NA	NA	NA	NA	NA	NA	NA	NA	NA	NA
POU4F2	RP11-475N22.4	NA	NA	NA	NA	NA	NA	NA	NA	NA	NA	NA	NA	NA	NA	NA	NA	NA	NA	NA	NA
POU6F2	E2F8	NA	NA	NA	NA	NA	NA	NA	NA	NA	NA	NA	NA	NA	NA	NA	NA	NA	NA	NA	NA
PRDM1	EBF3	NA	NA	NA	NA	NA	NA	NA	NA	NA	NA	NA	NA	NA	NA	NA	NA	NA	NA	NA	NA
PRDM10	AK4	DPF3	LYPD3	RP11-332H18.4	NA	NA	NA	NA	NA	NA	NA	NA	NA	NA	NA	NA	NA	NA	NA	NA	NA
PRDM16	CLDN9	EFS	NA	NA	NA	NA	NA	NA	NA	NA	NA	NA	NA	NA	NA	NA	NA	NA	NA	NA	NA
PRDM5	ADAM15	NA	NA	NA	NA	NA	NA	NA	NA	NA	NA	NA	NA	NA	NA	NA	NA	NA	NA	NA	NA
PRDM8	BNC2	NDRG2	NA	NA	NA	NA	NA	NA	NA	NA	NA	NA	NA	NA	NA	NA	NA	NA	NA	NA	NA
RARA	HHEX	NA	NA	NA	NA	NA	NA	NA	NA	NA	NA	NA	NA	NA	NA	NA	NA	NA	NA	NA	NA
RBPJ	BNC2	TGIF1	NA	NA	NA	NA	NA	NA	NA	NA	NA	NA	NA	NA	NA	NA	NA	NA	NA	NA	NA
REL	CRTAM	NA	NA	NA	NA	NA	NA	NA	NA	NA	NA	NA	NA	NA	NA	NA	NA	NA	NA	NA	NA
RELA	ETV4	NA	NA	NA	NA	NA	NA	NA	NA	NA	NA	NA	NA	NA	NA	NA	NA	NA	NA	NA	NA
RELB	BHLHE40	NA	NA	NA	NA	NA	NA	NA	NA	NA	NA	NA	NA	NA	NA	NA	NA	NA	NA	NA	NA
REPIN1	BACH2	CLDN6	NA	NA	NA	NA	NA	NA	NA	NA	NA	NA	NA	NA	NA	NA	NA	NA	NA	NA	NA
RFX1	MEF2C	NA	NA	NA	NA	NA	NA	NA	NA	NA	NA	NA	NA	NA	NA	NA	NA	NA	NA	NA	NA
RFX2	CACNG1	NA	NA	NA	NA	NA	NA	NA	NA	NA	NA	NA	NA	NA	NA	NA	NA	NA	NA	NA	NA
RHOXF1	SST	NA	NA	NA	NA	NA	NA	NA	NA	NA	NA	NA	NA	NA	NA	NA	NA	NA	NA	NA	NA
RLF	FNIP2	SIX1	NA	NA	NA	NA	NA	NA	NA	NA	NA	NA	NA	NA	NA	NA	NA	NA	NA	NA	NA
RREB1	SGCA	WWC1	NA	NA	NA	NA	NA	NA	NA	NA	NA	NA	NA	NA	NA	NA	NA	NA	NA	NA	NA
RUNX1	AHNAK	ANKRD1	CDC42EP3	FAM107B	GRHL2	JUND	LMNA	PAPPA2	SPNS2	TAGLN2	TJP2	TMTC1	NA	NA	NA	NA	NA	NA	NA	NA	NA
RXRA	JPH2	TRIM71	NA	NA	NA	NA	NA	NA	NA	NA	NA	NA	NA	NA	NA	NA	NA	NA	NA	NA	NA
RXRG	LEFTY2	NRG2	NA	NA	NA	NA	NA	NA	NA	NA	NA	NA	NA	NA	NA	NA	NA	NA	NA	NA	NA
SALL1	DGKI	FOXA1	GATA2	POU3F1	UBE2S	NA	NA	NA	NA	NA	NA	NA	NA	NA	NA	NA	NA	NA	NA	NA	NA
SALL2	DAB1	NA	NA	NA	NA	NA	NA	NA	NA	NA	NA	NA	NA	NA	NA	NA	NA	NA	NA	NA	NA
SALL3	ADCY6	CYR61	EHD2	MELK	PCSK1N	TLE3	NA	NA	NA	NA	NA	NA	NA	NA	NA	NA	NA	NA	NA	NA	NA
SALL4	HOXA4	IRX3	MMP11	NA	NA	NA	NA	NA	NA	NA	NA	NA	NA	NA	NA	NA	NA	NA	NA	NA	NA
SATB1	RBM47	NA	NA	NA	NA	NA	NA	NA	NA	NA	NA	NA	NA	NA	NA	NA	NA	NA	NA	NA	NA
SIX1	RUNX1	NA	NA	NA	NA	NA	NA	NA	NA	NA	NA	NA	NA	NA	NA	NA	NA	NA	NA	NA	NA
SIX4	TLE3	NA	NA	NA	NA	NA	NA	NA	NA	NA	NA	NA	NA	NA	NA	NA	NA	NA	NA	NA	NA
SIX5	KCNH2	TLL2	NA	NA	NA	NA	NA	NA	NA	NA	NA	NA	NA	NA	NA	NA	NA	NA	NA	NA	NA
SMAD9	CNTFR	NA	NA	NA	NA	NA	NA	NA	NA	NA	NA	NA	NA	NA	NA	NA	NA	NA	NA	NA	NA
SNAI3	UPK2	NA	NA	NA	NA	NA	NA	NA	NA	NA	NA	NA	NA	NA	NA	NA	NA	NA	NA	NA	NA
SOX11	AP1M2	CARHSP1	KISS1	RAB25	ZNF703	NA	NA	NA	NA	NA	NA	NA	NA	NA	NA	NA	NA	NA	NA	NA	NA
SOX13	MDFI	NA	NA	NA	NA	NA	NA	NA	NA	NA	NA	NA	NA	NA	NA	NA	NA	NA	NA	NA	NA
SOX15	FAM181B	SLC39A5	NA	NA	NA	NA	NA	NA	NA	NA	NA	NA	NA	NA	NA	NA	NA	NA	NA	NA	NA
SOX2	C1orf210	NA	NA	NA	NA	NA	NA	NA	NA	NA	NA	NA	NA	NA	NA	NA	NA	NA	NA	NA	NA
SOX4	TGFB2	NA	NA	NA	NA	NA	NA	NA	NA	NA	NA	NA	NA	NA	NA	NA	NA	NA	NA	NA	NA
SOX6	FILIP1	NA	NA	NA	NA	NA	NA	NA	NA	NA	NA	NA	NA	NA	NA	NA	NA	NA	NA	NA	NA
SOX9	JARID2	NA	NA	NA	NA	NA	NA	NA	NA	NA	NA	NA	NA	NA	NA	NA	NA	NA	NA	NA	NA
SP2	COL4A5	IRX6	NA	NA	NA	NA	NA	NA	NA	NA	NA	NA	NA	NA	NA	NA	NA	NA	NA	NA	NA
SP5	MMP28	NA	NA	NA	NA	NA	NA	NA	NA	NA	NA	NA	NA	NA	NA	NA	NA	NA	NA	NA	NA
SP6	ANKRD9	CLCN5	IRX4	MIR205HG	NRCAM	RP11-544M22.8	SLC35F2	SMTNL2	UPK2	NA	NA	NA	NA	NA	NA	NA	NA	NA	NA	NA	NA
SSRP1	SHMT2	TUBA1C	NA	NA	NA	NA	NA	NA	NA	NA	NA	NA	NA	NA	NA	NA	NA	NA	NA	NA	NA
STAT1	NRXN3	NA	NA	NA	NA	NA	NA	NA	NA	NA	NA	NA	NA	NA	NA	NA	NA	NA	NA	NA	NA
STAT2	SLC2A1	NA	NA	NA	NA	NA	NA	NA	NA	NA	NA	NA	NA	NA	NA	NA	NA	NA	NA	NA	NA
TAL2	MEF2C	NRXN1	NA	NA	NA	NA	NA	NA	NA	NA	NA	NA	NA	NA	NA	NA	NA	NA	NA	NA	NA
TBR1	JARID2	NA	NA	NA	NA	NA	NA	NA	NA	NA	NA	NA	NA	NA	NA	NA	NA	NA	NA	NA	NA
TBX1	VANGL1	NA	NA	NA	NA	NA	NA	NA	NA	NA	NA	NA	NA	NA	NA	NA	NA	NA	NA	NA	NA
TBX18	MESP1	NA	NA	NA	NA	NA	NA	NA	NA	NA	NA	NA	NA	NA	NA	NA	NA	NA	NA	NA	NA
TBX2	CKAP5	CRNDE	IRX5	NA	NA	NA	NA	NA	NA	NA	NA	NA	NA	NA	NA	NA	NA	NA	NA	NA	NA
TCF15	CLDN11	GATA2	NAV1	NA	NA	NA	NA	NA	NA	NA	NA	NA	NA	NA	NA	NA	NA	NA	NA	NA	NA
TCF7L1	BARX2	NA	NA	NA	NA	NA	NA	NA	NA	NA	NA	NA	NA	NA	NA	NA	NA	NA	NA	NA	NA
TCF7L2	CXXC5	NA	NA	NA	NA	NA	NA	NA	NA	NA	NA	NA	NA	NA	NA	NA	NA	NA	NA	NA	NA
TCFL5	GRIN2B	NA	NA	NA	NA	NA	NA	NA	NA	NA	NA	NA	NA	NA	NA	NA	NA	NA	NA	NA	NA
TEAD2	MGST1	NA	NA	NA	NA	NA	NA	NA	NA	NA	NA	NA	NA	NA	NA	NA	NA	NA	NA	NA	NA
TEAD3	CYR61	FBLN1	NA	NA	NA	NA	NA	NA	NA	NA	NA	NA	NA	NA	NA	NA	NA	NA	NA	NA	NA
TEAD4	IGFBP7	NA	NA	NA	NA	NA	NA	NA	NA	NA	NA	NA	NA	NA	NA	NA	NA	NA	NA	NA	NA
TFAP2A	CLDN6	COL11A2	CYP26A1	HOXA1	HOXB-AS1	KRT19	METRN	NES	PRSS8	SLC29A1	SMTNL2	SPINT2	WNT7B	ZNF703	NA	NA	NA	NA	NA	NA	NA
TFAP2B	AHNAK	CDC42EP1	CGN	ELMOD1	EPAS1	F11R	FUT8	GPC5	KCNMA1	KRT19	MXRA8	PDLIM1	PRSS23	RIMS2	SLC28A2	SPINT2	SWAP70	TGIF1	VTCN1	WNT6	WNT7B
TFAP2C	CLDN6	PABPC1	RAB11FIP4	SDC4	TMEM54	WNT4	NA	NA	NA	NA	NA	NA	NA	NA	NA	NA	NA	NA	NA	NA	NA
TFAP2E	POU3F1	QPCT	SEMA6A	NA	NA	NA	NA	NA	NA	NA	NA	NA	NA	NA	NA	NA	NA	NA	NA	NA	NA
THAP2	CACNG8	NA	NA	NA	NA	NA	NA	NA	NA	NA	NA	NA	NA	NA	NA	NA	NA	NA	NA	NA	NA
THAP4	NR4A3	NA	NA	NA	NA	NA	NA	NA	NA	NA	NA	NA	NA	NA	NA	NA	NA	NA	NA	NA	NA
THRB	COL2A1	NR2F2	RUNX1	SLC35F2	SLIT3	TAC3	UPK2	WNT4	NA	NA	NA	NA	NA	NA	NA	NA	NA	NA	NA	NA	NA
TOX	SIX1	NA	NA	NA	NA	NA	NA	NA	NA	NA	NA	NA	NA	NA	NA	NA	NA	NA	NA	NA	NA
TOX3	NGFR	NA	NA	NA	NA	NA	NA	NA	NA	NA	NA	NA	NA	NA	NA	NA	NA	NA	NA	NA	NA
TP73	MXI1	NA	NA	NA	NA	NA	NA	NA	NA	NA	NA	NA	NA	NA	NA	NA	NA	NA	NA	NA	NA
TRERF1	KISS1	RP11-544M22.8	NA	NA	NA	NA	NA	NA	NA	NA	NA	NA	NA	NA	NA	NA	NA	NA	NA	NA	NA
TRPS1	RP11-115J16.1	NA	NA	NA	NA	NA	NA	NA	NA	NA	NA	NA	NA	NA	NA	NA	NA	NA	NA	NA	NA
TSHZ1	CRB2	NA	NA	NA	NA	NA	NA	NA	NA	NA	NA	NA	NA	NA	NA	NA	NA	NA	NA	NA	NA
TSHZ3	FOXA1	RP11-84C10.4	SUN2	NA	NA	NA	NA	NA	NA	NA	NA	NA	NA	NA	NA	NA	NA	NA	NA	NA	NA
UBTF	CRB2	PCOLCE	SHMT2	NA	NA	NA	NA	NA	NA	NA	NA	NA	NA	NA	NA	NA	NA	NA	NA	NA	NA
WT1	DLX3	GRB7	RIMS2	RP11-544M22.8	NA	NA	NA	NA	NA	NA	NA	NA	NA	NA	NA	NA	NA	NA	NA	NA	NA
YY1	CARHSP1	NA	NA	NA	NA	NA	NA	NA	NA	NA	NA	NA	NA	NA	NA	NA	NA	NA	NA	NA	NA
ZBTB16	CDC42EP3	NA	NA	NA	NA	NA	NA	NA	NA	NA	NA	NA	NA	NA	NA	NA	NA	NA	NA	NA	NA
ZBTB21	RASGRP2	NA	NA	NA	NA	NA	NA	NA	NA	NA	NA	NA	NA	NA	NA	NA	NA	NA	NA	NA	NA
ZBTB24	AK4	NA	NA	NA	NA	NA	NA	NA	NA	NA	NA	NA	NA	NA	NA	NA	NA	NA	NA	NA	NA
ZBTB38	RBMS3	ZNF385C	NA	NA	NA	NA	NA	NA	NA	NA	NA	NA	NA	NA	NA	NA	NA	NA	NA	NA	NA
ZBTB40	LRRTM1	NA	NA	NA	NA	NA	NA	NA	NA	NA	NA	NA	NA	NA	NA	NA	NA	NA	NA	NA	NA
ZBTB42	FGF18	MAFA	NA	NA	NA	NA	NA	NA	NA	NA	NA	NA	NA	NA	NA	NA	NA	NA	NA	NA	NA
ZBTB7B	RP11-727F15.9	NA	NA	NA	NA	NA	NA	NA	NA	NA	NA	NA	NA	NA	NA	NA	NA	NA	NA	NA	NA
ZEB1	DGKI	DPF3	NA	NA	NA	NA	NA	NA	NA	NA	NA	NA	NA	NA	NA	NA	NA	NA	NA	NA	NA
ZEB2	EGR3	MECOM	RBMS3	NA	NA	NA	NA	NA	NA	NA	NA	NA	NA	NA	NA	NA	NA	NA	NA	NA	NA
ZFHX3	RUNX1T1	TFAP2B	NA	NA	NA	NA	NA	NA	NA	NA	NA	NA	NA	NA	NA	NA	NA	NA	NA	NA	NA
ZFP42	SH3RF1	NA	NA	NA	NA	NA	NA	NA	NA	NA	NA	NA	NA	NA	NA	NA	NA	NA	NA	NA	NA
ZFP62	EHD2	LTB	NA	NA	NA	NA	NA	NA	NA	NA	NA	NA	NA	NA	NA	NA	NA	NA	NA	NA	NA
ZFP69	RBP7	NA	NA	NA	NA	NA	NA	NA	NA	NA	NA	NA	NA	NA	NA	NA	NA	NA	NA	NA	NA
ZFPM2	FLRT2	PPARGC1A	RP11-544M22.8	UNC45B	NA	NA	NA	NA	NA	NA	NA	NA	NA	NA	NA	NA	NA	NA	NA	NA	NA
ZFX	BCL6	NA	NA	NA	NA	NA	NA	NA	NA	NA	NA	NA	NA	NA	NA	NA	NA	NA	NA	NA	NA
ZHX1	CNTFR	NA	NA	NA	NA	NA	NA	NA	NA	NA	NA	NA	NA	NA	NA	NA	NA	NA	NA	NA	NA
ZIC1	LINGO1	NA	NA	NA	NA	NA	NA	NA	NA	NA	NA	NA	NA	NA	NA	NA	NA	NA	NA	NA	NA
ZIC2	BARX2	MYH7	NA	NA	NA	NA	NA	NA	NA	NA	NA	NA	NA	NA	NA	NA	NA	NA	NA	NA	NA
ZIC5	ERC2	NA	NA	NA	NA	NA	NA	NA	NA	NA	NA	NA	NA	NA	NA	NA	NA	NA	NA	NA	NA
ZKSCAN8	CRNDE	NA	NA	NA	NA	NA	NA	NA	NA	NA	NA	NA	NA	NA	NA	NA	NA	NA	NA	NA	NA
ZNF107	PCDH19	PRTG	NA	NA	NA	NA	NA	NA	NA	NA	NA	NA	NA	NA	NA	NA	NA	NA	NA	NA	NA
ZNF117	HOXA3	PTPRF	NA	NA	NA	NA	NA	NA	NA	NA	NA	NA	NA	NA	NA	NA	NA	NA	NA	NA	NA
ZNF121	CGN	HOXA4	NA	NA	NA	NA	NA	NA	NA	NA	NA	NA	NA	NA	NA	NA	NA	NA	NA	NA	NA
ZNF135	RP11-332H18.4	NA	NA	NA	NA	NA	NA	NA	NA	NA	NA	NA	NA	NA	NA	NA	NA	NA	NA	NA	NA
ZNF146	CACNA1D	NA	NA	NA	NA	NA	NA	NA	NA	NA	NA	NA	NA	NA	NA	NA	NA	NA	NA	NA	NA
ZNF148	COL4A5	DGKH	NA	NA	NA	NA	NA	NA	NA	NA	NA	NA	NA	NA	NA	NA	NA	NA	NA	NA	NA
ZNF217	CKM	NA	NA	NA	NA	NA	NA	NA	NA	NA	NA	NA	NA	NA	NA	NA	NA	NA	NA	NA	NA
ZNF225	CUBN	NA	NA	NA	NA	NA	NA	NA	NA	NA	NA	NA	NA	NA	NA	NA	NA	NA	NA	NA	NA
ZNF236	PPARGC1A	NA	NA	NA	NA	NA	NA	NA	NA	NA	NA	NA	NA	NA	NA	NA	NA	NA	NA	NA	NA
ZNF24	CALM2	NA	NA	NA	NA	NA	NA	NA	NA	NA	NA	NA	NA	NA	NA	NA	NA	NA	NA	NA	NA
ZNF253	XKR4	NA	NA	NA	NA	NA	NA	NA	NA	NA	NA	NA	NA	NA	NA	NA	NA	NA	NA	NA	NA
ZNF267	IRX5	SP6	NA	NA	NA	NA	NA	NA	NA	NA	NA	NA	NA	NA	NA	NA	NA	NA	NA	NA	NA
ZNF274	LIF	NA	NA	NA	NA	NA	NA	NA	NA	NA	NA	NA	NA	NA	NA	NA	NA	NA	NA	NA	NA
ZNF275	MAN1C1	NA	NA	NA	NA	NA	NA	NA	NA	NA	NA	NA	NA	NA	NA	NA	NA	NA	NA	NA	NA
ZNF280B	KCNH2	PRKD1	RORA	NA	NA	NA	NA	NA	NA	NA	NA	NA	NA	NA	NA	NA	NA	NA	NA	NA	NA
ZNF280C	KCNH2	NA	NA	NA	NA	NA	NA	NA	NA	NA	NA	NA	NA	NA	NA	NA	NA	NA	NA	NA	NA
ZNF281	BCAM	SORL1	ZFP36L2	NA	NA	NA	NA	NA	NA	NA	NA	NA	NA	NA	NA	NA	NA	NA	NA	NA	NA
ZNF282	GRIN2A	NA	NA	NA	NA	NA	NA	NA	NA	NA	NA	NA	NA	NA	NA	NA	NA	NA	NA	NA	NA
ZNF283	CLDN11	ERC2	WNT3	NA	NA	NA	NA	NA	NA	NA	NA	NA	NA	NA	NA	NA	NA	NA	NA	NA	NA
ZNF300	RHBDL3	NA	NA	NA	NA	NA	NA	NA	NA	NA	NA	NA	NA	NA	NA	NA	NA	NA	NA	NA	NA
ZNF311	FOXA1	NA	NA	NA	NA	NA	NA	NA	NA	NA	NA	NA	NA	NA	NA	NA	NA	NA	NA	NA	NA
ZNF317	CYR61	NA	NA	NA	NA	NA	NA	NA	NA	NA	NA	NA	NA	NA	NA	NA	NA	NA	NA	NA	NA
ZNF319	COL2A1	DDIT4	NA	NA	NA	NA	NA	NA	NA	NA	NA	NA	NA	NA	NA	NA	NA	NA	NA	NA	NA
ZNF331	KIF18B	NA	NA	NA	NA	NA	NA	NA	NA	NA	NA	NA	NA	NA	NA	NA	NA	NA	NA	NA	NA
ZNF33B	TANC2	NA	NA	NA	NA	NA	NA	NA	NA	NA	NA	NA	NA	NA	NA	NA	NA	NA	NA	NA	NA
ZNF347	GRHL3	KNSTRN	SAMD4A	NA	NA	NA	NA	NA	NA	NA	NA	NA	NA	NA	NA	NA	NA	NA	NA	NA	NA
ZNF367	AP1M2	NA	NA	NA	NA	NA	NA	NA	NA	NA	NA	NA	NA	NA	NA	NA	NA	NA	NA	NA	NA
ZNF391	CRYAB	ETS1	NA	NA	NA	NA	NA	NA	NA	NA	NA	NA	NA	NA	NA	NA	NA	NA	NA	NA	NA
ZNF395	AHNAK	DLC1	NA	NA	NA	NA	NA	NA	NA	NA	NA	NA	NA	NA	NA	NA	NA	NA	NA	NA	NA
ZNF398	AKAP6	DLX6-AS1	LEFTY1	NA	NA	NA	NA	NA	NA	NA	NA	NA	NA	NA	NA	NA	NA	NA	NA	NA	NA
ZNF415	HIC1	ZIC1	NA	NA	NA	NA	NA	NA	NA	NA	NA	NA	NA	NA	NA	NA	NA	NA	NA	NA	NA
ZNF432	KCNH2	PCOLCE	NA	NA	NA	NA	NA	NA	NA	NA	NA	NA	NA	NA	NA	NA	NA	NA	NA	NA	NA
ZNF436	SIX1	NA	NA	NA	NA	NA	NA	NA	NA	NA	NA	NA	NA	NA	NA	NA	NA	NA	NA	NA	NA
ZNF438	LIF	MYO18B	NA	NA	NA	NA	NA	NA	NA	NA	NA	NA	NA	NA	NA	NA	NA	NA	NA	NA	NA
ZNF443	LMOD2	NA	NA	NA	NA	NA	NA	NA	NA	NA	NA	NA	NA	NA	NA	NA	NA	NA	NA	NA	NA
ZNF449	CLCN5	NA	NA	NA	NA	NA	NA	NA	NA	NA	NA	NA	NA	NA	NA	NA	NA	NA	NA	NA	NA
ZNF454	ERC2	NA	NA	NA	NA	NA	NA	NA	NA	NA	NA	NA	NA	NA	NA	NA	NA	NA	NA	NA	NA
ZNF467	APOC1	JUNB	LYPD1	RP11-475N22.4	TENM2	NA	NA	NA	NA	NA	NA	NA	NA	NA	NA	NA	NA	NA	NA	NA	NA
ZNF468	CLDN9	EPPK1	GRHL3	LEFTY1	NA	NA	NA	NA	NA	NA	NA	NA	NA	NA	NA	NA	NA	NA	NA	NA	NA
ZNF470	NRCAM	RP11-544M22.8	SYT7	NA	NA	NA	NA	NA	NA	NA	NA	NA	NA	NA	NA	NA	NA	NA	NA	NA	NA
ZNF483	NDRG2	NA	NA	NA	NA	NA	NA	NA	NA	NA	NA	NA	NA	NA	NA	NA	NA	NA	NA	NA	NA
ZNF486	GAS1	IRX5	NA	NA	NA	NA	NA	NA	NA	NA	NA	NA	NA	NA	NA	NA	NA	NA	NA	NA	NA
ZNF487	DLC1	NA	NA	NA	NA	NA	NA	NA	NA	NA	NA	NA	NA	NA	NA	NA	NA	NA	NA	NA	NA
ZNF490	PLEKHA6	TCF4	NA	NA	NA	NA	NA	NA	NA	NA	NA	NA	NA	NA	NA	NA	NA	NA	NA	NA	NA
ZNF497	C3	SST	NA	NA	NA	NA	NA	NA	NA	NA	NA	NA	NA	NA	NA	NA	NA	NA	NA	NA	NA
ZNF503	CDK4	NA	NA	NA	NA	NA	NA	NA	NA	NA	NA	NA	NA	NA	NA	NA	NA	NA	NA	NA	NA
ZNF507	PRDM16	NA	NA	NA	NA	NA	NA	NA	NA	NA	NA	NA	NA	NA	NA	NA	NA	NA	NA	NA	NA
ZNF512	PDE4C	SHROOM3	NA	NA	NA	NA	NA	NA	NA	NA	NA	NA	NA	NA	NA	NA	NA	NA	NA	NA	NA
ZNF512B	VMP1	NA	NA	NA	NA	NA	NA	NA	NA	NA	NA	NA	NA	NA	NA	NA	NA	NA	NA	NA	NA
ZNF514	CACNG8	CD74	MCAM	NA	NA	NA	NA	NA	NA	NA	NA	NA	NA	NA	NA	NA	NA	NA	NA	NA	NA
ZNF516	SDC1	NA	NA	NA	NA	NA	NA	NA	NA	NA	NA	NA	NA	NA	NA	NA	NA	NA	NA	NA	NA
ZNF518B	ELF1	MECOM	NA	NA	NA	NA	NA	NA	NA	NA	NA	NA	NA	NA	NA	NA	NA	NA	NA	NA	NA
ZNF519	BUB1B	KIF18B	NA	NA	NA	NA	NA	NA	NA	NA	NA	NA	NA	NA	NA	NA	NA	NA	NA	NA	NA
ZNF524	ZSCAN10	NA	NA	NA	NA	NA	NA	NA	NA	NA	NA	NA	NA	NA	NA	NA	NA	NA	NA	NA	NA
ZNF525	SEMA5A	NA	NA	NA	NA	NA	NA	NA	NA	NA	NA	NA	NA	NA	NA	NA	NA	NA	NA	NA	NA
ZNF546	APOC1	NA	NA	NA	NA	NA	NA	NA	NA	NA	NA	NA	NA	NA	NA	NA	NA	NA	NA	NA	NA
ZNF565	CTB-158E9.1	NA	NA	NA	NA	NA	NA	NA	NA	NA	NA	NA	NA	NA	NA	NA	NA	NA	NA	NA	NA
ZNF568	CDH23	CRLF1	HIC1	NA	NA	NA	NA	NA	NA	NA	NA	NA	NA	NA	NA	NA	NA	NA	NA	NA	NA
ZNF578	SEMA6A	TRIM71	NA	NA	NA	NA	NA	NA	NA	NA	NA	NA	NA	NA	NA	NA	NA	NA	NA	NA	NA
ZNF580	ETV4	NA	NA	NA	NA	NA	NA	NA	NA	NA	NA	NA	NA	NA	NA	NA	NA	NA	NA	NA	NA
ZNF585A	ELMO1	NA	NA	NA	NA	NA	NA	NA	NA	NA	NA	NA	NA	NA	NA	NA	NA	NA	NA	NA	NA
ZNF585B	MALT1	NA	NA	NA	NA	NA	NA	NA	NA	NA	NA	NA	NA	NA	NA	NA	NA	NA	NA	NA	NA
ZNF587B	VMP1	NA	NA	NA	NA	NA	NA	NA	NA	NA	NA	NA	NA	NA	NA	NA	NA	NA	NA	NA	NA
ZNF600	CUBN	LMO1	NA	NA	NA	NA	NA	NA	NA	NA	NA	NA	NA	NA	NA	NA	NA	NA	NA	NA	NA
ZNF649	FAM122C	NA	NA	NA	NA	NA	NA	NA	NA	NA	NA	NA	NA	NA	NA	NA	NA	NA	NA	NA	NA
ZNF654	SPNS2	NA	NA	NA	NA	NA	NA	NA	NA	NA	NA	NA	NA	NA	NA	NA	NA	NA	NA	NA	NA
ZNF660	DAPK1	NA	NA	NA	NA	NA	NA	NA	NA	NA	NA	NA	NA	NA	NA	NA	NA	NA	NA	NA	NA
ZNF664	MEIS1	NA	NA	NA	NA	NA	NA	NA	NA	NA	NA	NA	NA	NA	NA	NA	NA	NA	NA	NA	NA
ZNF665	CHAC1	COL9A2	FGF18	LIF	RP11-84C10.4	TANC2	NA	NA	NA	NA	NA	NA	NA	NA	NA	NA	NA	NA	NA	NA	NA
ZNF674	CHAC1	MTUS1	TLL2	NA	NA	NA	NA	NA	NA	NA	NA	NA	NA	NA	NA	NA	NA	NA	NA	NA	NA
ZNF681	RIMS2	SLC29A1	TBX3	NA	NA	NA	NA	NA	NA	NA	NA	NA	NA	NA	NA	NA	NA	NA	NA	NA	NA
ZNF695	AJ006998.2	ALCAM	RP11-293M10.5	NA	NA	NA	NA	NA	NA	NA	NA	NA	NA	NA	NA	NA	NA	NA	NA	NA	NA
ZNF70	ETV4	NA	NA	NA	NA	NA	NA	NA	NA	NA	NA	NA	NA	NA	NA	NA	NA	NA	NA	NA	NA
ZNF713	CTNNA2	NA	NA	NA	NA	NA	NA	NA	NA	NA	NA	NA	NA	NA	NA	NA	NA	NA	NA	NA	NA
ZNF718	TRIB3	NA	NA	NA	NA	NA	NA	NA	NA	NA	NA	NA	NA	NA	NA	NA	NA	NA	NA	NA	NA
ZNF721	PAX2	RP11-475N22.4	NA	NA	NA	NA	NA	NA	NA	NA	NA	NA	NA	NA	NA	NA	NA	NA	NA	NA	NA
ZNF726	CHAC1	TSPAN1	NA	NA	NA	NA	NA	NA	NA	NA	NA	NA	NA	NA	NA	NA	NA	NA	NA	NA	NA
ZNF732	RP11-84C10.4	NA	NA	NA	NA	NA	NA	NA	NA	NA	NA	NA	NA	NA	NA	NA	NA	NA	NA	NA	NA
ZNF740	CHRNB4	REN	NA	NA	NA	NA	NA	NA	NA	NA	NA	NA	NA	NA	NA	NA	NA	NA	NA	NA	NA
ZNF750	SGCA	NA	NA	NA	NA	NA	NA	NA	NA	NA	NA	NA	NA	NA	NA	NA	NA	NA	NA	NA	NA
ZNF75A	PRDM16	NA	NA	NA	NA	NA	NA	NA	NA	NA	NA	NA	NA	NA	NA	NA	NA	NA	NA	NA	NA
ZNF76	JUNB	NA	NA	NA	NA	NA	NA	NA	NA	NA	NA	NA	NA	NA	NA	NA	NA	NA	NA	NA	NA
ZNF766	ERBB3	NA	NA	NA	NA	NA	NA	NA	NA	NA	NA	NA	NA	NA	NA	NA	NA	NA	NA	NA	NA
ZNF768	KISS1	NA	NA	NA	NA	NA	NA	NA	NA	NA	NA	NA	NA	NA	NA	NA	NA	NA	NA	NA	NA
ZNF770	RBP7	SGCA	NA	NA	NA	NA	NA	NA	NA	NA	NA	NA	NA	NA	NA	NA	NA	NA	NA	NA	NA
ZNF773	LINGO1	NA	NA	NA	NA	NA	NA	NA	NA	NA	NA	NA	NA	NA	NA	NA	NA	NA	NA	NA	NA
ZNF775	HOXA5	NA	NA	NA	NA	NA	NA	NA	NA	NA	NA	NA	NA	NA	NA	NA	NA	NA	NA	NA	NA
ZNF780A	DIO3	NA	NA	NA	NA	NA	NA	NA	NA	NA	NA	NA	NA	NA	NA	NA	NA	NA	NA	NA	NA
ZNF781	HOXB1	NA	NA	NA	NA	NA	NA	NA	NA	NA	NA	NA	NA	NA	NA	NA	NA	NA	NA	NA	NA
ZNF79	PCDH7	NA	NA	NA	NA	NA	NA	NA	NA	NA	NA	NA	NA	NA	NA	NA	NA	NA	NA	NA	NA
ZNF808	PAPPA2	NA	NA	NA	NA	NA	NA	NA	NA	NA	NA	NA	NA	NA	NA	NA	NA	NA	NA	NA	NA
ZNF813	RP11-475N22.4	TFAP2A	NA	NA	NA	NA	NA	NA	NA	NA	NA	NA	NA	NA	NA	NA	NA	NA	NA	NA	NA
ZNF816	SIX1	NA	NA	NA	NA	NA	NA	NA	NA	NA	NA	NA	NA	NA	NA	NA	NA	NA	NA	NA	NA
ZNF821	EFNA5	NA	NA	NA	NA	NA	NA	NA	NA	NA	NA	NA	NA	NA	NA	NA	NA	NA	NA	NA	NA
ZNF823	LYPD3	NA	NA	NA	NA	NA	NA	NA	NA	NA	NA	NA	NA	NA	NA	NA	NA	NA	NA	NA	NA
ZNF83	CACNG8	STON2	TTC39B	NA	NA	NA	NA	NA	NA	NA	NA	NA	NA	NA	NA	NA	NA	NA	NA	NA	NA
ZNF837	CTC-425F1.4	ETV4	JARID2	TRIB3	NA	NA	NA	NA	NA	NA	NA	NA	NA	NA	NA	NA	NA	NA	NA	NA	NA
ZNF84	HOXB-AS3	JARID2	KCNH2	PAPPA	NA	NA	NA	NA	NA	NA	NA	NA	NA	NA	NA	NA	NA	NA	NA	NA	NA
ZNF844	CGN	GRHL2	LMOD2	SHROOM3	TFAP2A	NA	NA	NA	NA	NA	NA	NA	NA	NA	NA	NA	NA	NA	NA	NA	NA
ZNF850	FAM181B	GRHL3	UBALD2	NA	NA	NA	NA	NA	NA	NA	NA	NA	NA	NA	NA	NA	NA	NA	NA	NA	NA
ZNF852	HNF1B	UPK2	NA	NA	NA	NA	NA	NA	NA	NA	NA	NA	NA	NA	NA	NA	NA	NA	NA	NA	NA
ZNF880	HOXB5	KLF6	LGALS1	MCAM	PCDH19	SLC6A6	NA	NA	NA	NA	NA	NA	NA	NA	NA	NA	NA	NA	NA	NA	NA
ZNF883	AP1S2	DAPK1	RBMS3	NA	NA	NA	NA	NA	NA	NA	NA	NA	NA	NA	NA	NA	NA	NA	NA	NA	NA
ZNF891	JUNB	NA	NA	NA	NA	NA	NA	NA	NA	NA	NA	NA	NA	NA	NA	NA	NA	NA	NA	NA	NA
ZNF90	XKR4	NA	NA	NA	NA	NA	NA	NA	NA	NA	NA	NA	NA	NA	NA	NA	NA	NA	NA	NA	NA
ZNF93	COL9A2	MMP11	SORL1	NA	NA	NA	NA	NA	NA	NA	NA	NA	NA	NA	NA	NA	NA	NA	NA	NA	NA
ZSCAN10	UPK2	NA	NA	NA	NA	NA	NA	NA	NA	NA	NA	NA	NA	NA	NA	NA	NA	NA	NA	NA	NA
ZSCAN18	ELMO1	NA	NA	NA	NA	NA	NA	NA	NA	NA	NA	NA	NA	NA	NA	NA	NA	NA	NA	NA	NA
ZSCAN2	IGFBP2	NA	NA	NA	NA	NA	NA	NA	NA	NA	NA	NA	NA	NA	NA	NA	NA	NA	NA	NA	NA
ZSCAN20	FGFR1	RP11-849I19.1	NA	NA	NA	NA	NA	NA	NA	NA	NA	NA	NA	NA	NA	NA	NA	NA	NA	NA	NA
ZSCAN23	ANKRD1	ITGB6	RUNX1	NA	NA	NA	NA	NA	NA	NA	NA	NA	NA	NA	NA	NA	NA	NA	NA	NA	NA
ZSCAN30	MECOM	MYOF	NA	NA	NA	NA	NA	NA	NA	NA	NA	NA	NA	NA	NA	NA	NA	NA	NA	NA	NA
ZSCAN5A	CXXC4	CYB5D1	NA	NA	NA	NA	NA	NA	NA	NA	NA	NA	NA	NA	NA	NA	NA	NA	NA	NA	NA

## Sheet: Supp Table 5
Supplementary Table 5
Negative downstream targets of transcription factors in the GRN of the metacell cluster 14 (JCF)
TF	V1	V2	V3	V4	V5	V6
ARID3A	GATA3	PAPPA2	WNT9B	NA	NA	NA
ARNTL2	LYPD1	NA	NA	NA	NA	NA
ATF6B	HSP90AA1	NA	NA	NA	NA	NA
BCL11A	CCDC34	NA	NA	NA	NA	NA
CARF	PTMA	NA	NA	NA	NA	NA
CCDC88A	CLDN6	NA	NA	NA	NA	NA
CEBPD	CRABP2	NA	NA	NA	NA	NA
ELF3	JAG1	NA	NA	NA	NA	NA
FOXF1	AHNAK	NA	NA	NA	NA	NA
FOXP1	AHNAK	NA	NA	NA	NA	NA
FOXP2	KRT8	NA	NA	NA	NA	NA
GATA4	LRP2	NA	NA	NA	NA	NA
HAND1	BMP5	NA	NA	NA	NA	NA
HESX1	ETS1	NA	NA	NA	NA	NA
HMGA1	ADAMTS6	ADCY6	EFNB2	ELF3	XKR4	NA
HMGB1	BAMBI	CALM2	ID3	IGFBP2	PTCH1	TPX2
HMGB2	CD74	NA	NA	NA	NA	NA
HMGB3	CRYAB	NA	NA	NA	NA	NA
HMX1	CLDN19	NA	NA	NA	NA	NA
ID1	RP11-115J16.1	NA	NA	NA	NA	NA
ID3	FOS	STMN1	TANC2	NA	NA	NA
ID4	WWTR1	NA	NA	NA	NA	NA
IRF1	FOXA1	NA	NA	NA	NA	NA
JUN	ACTB	NA	NA	NA	NA	NA
JUND	SFRP1	NA	NA	NA	NA	NA
KLF6	COL9A2	NASP	NUCKS1	NA	NA	NA
KLF8	PTMA	RP11-293M10.1	NA	NA	NA	NA
MAZ	SHMT2	NA	NA	NA	NA	NA
MEIS2	WWC1	NA	NA	NA	NA	NA
MSX1	GATA2	NA	NA	NA	NA	NA
MXI1	WNT9B	NA	NA	NA	NA	NA
NFIB	ELF3	FOXP2	TNFRSF12A	NA	NA	NA
PBX1	PAPPA	NA	NA	NA	NA	NA
PBX3	KRT18	NA	NA	NA	NA	NA
PLAGL1	CLCN5	NA	NA	NA	NA	NA
RBPJ	APOE	NA	NA	NA	NA	NA
SOX11	HOXB-AS1	HOXB2	NA	NA	NA	NA
SOX4	MARCKS	NCAM1	NA	NA	NA	NA
SP6	RANBP1	NA	NA	NA	NA	NA
SSRP1	EGR3	NA	NA	NA	NA	NA
TCF4	FOSB	NA	NA	NA	NA	NA
TFAP2A	HOXA3	KISS1	NDRG2	PDGFRA	PTMA	NA
TFAP2B	METRN	NA	NA	NA	NA	NA
TRPS1	CLDN6	NA	NA	NA	NA	NA
TSHZ1	IGFBP2	TNFRSF12A	NA	NA	NA	NA
YBX1	CKAP5	NA	NA	NA	NA	NA
ZNF217	HIC1	NA	NA	NA	NA	NA
ZNF233	HS6ST3	NA	NA	NA	NA	NA
ZNF24	APOE	CKAP5	NA	NA	NA	NA
ZNF292	CACNG8	NA	NA	NA	NA	NA
ZNF319	RPS3	NA	NA	NA	NA	NA
ZNF431	PTMA	NA	NA	NA	NA	NA
ZNF438	CSF1R	NA	NA	NA	NA	NA
ZNF503	CYP26A1	WNT5B	NA	NA	NA	NA
ZNF546	APOE	NA	NA	NA	NA	NA
ZNF578	PTMA	NA	NA	NA	NA	NA
ZNF821	CACNG8	NA	NA	NA	NA	NA
ZNF880	EIF4A1	NA	NA	NA	NA	NA

## Sheet: Supp Table 6
Supplementary Table 6
DEGs of the 7 epicardial metacell subclusters in epicardioids d15. DEGs were obtained with the Wilcoxon rank sum test (scanpy.tl.rank_genes_groups) and corrected for multiple testing using the Benjamini-Hochberg method. We applied a significance threshold of 0.05 to the FDR-adjusted p-values.
	names	scores	pvals	pvals_adj	logfoldchanges	cluster
0	ATP2B1	7.2206	5.17577e-13	1.01989e-08	2.42895	0
1	GUCY1A3	6.29464	3.08118e-10	3.03573e-06	2.40203	0
2	LUM	6.02206	1.72214e-09	1.13116e-05	3.65758	0
3	EFNB2	5.90321	3.56487e-09	1.75614e-05	2.60065	0
4	KRT19	5.68626	1.2985e-08	4.26448e-05	2.85816	0
5	GSTP1	5.65491	1.5593e-08	4.38942e-05	0.900531	0
6	DSC2	5.24781	1.5392e-07	0.0003033	2.08909	0
7	TM7SF2	5.22707	1.72214e-07	0.000308499	2.29053	0
8	DOK4	5.13099	2.88227e-07	0.000473292	1.66456	0
9	AKAP12	4.867	1.13303e-06	0.00171741	1.87141	0
10	ARID3A	4.57622	4.73458e-06	0.00621966	2.06301	0
11	IGDCC3	4.55346	5.27706e-06	0.00635903	1.96225	0
12	SLC9A3R1	4.53677	5.71219e-06	0.00635903	2.75594	0
13	SLC2A1	4.53323	5.8088e-06	0.00635903	2.40836	0
14	CLDN6	4.50087	6.76772e-06	0.00701884	3.22613	0
15	APOE	4.48772	7.19904e-06	0.00709285	1.18283	0
16	KRT8	4.42096	9.8262e-06	0.00922026	1.14162	0
17	FERMT1	4.35724	1.31711e-05	0.0112842	2.66524	0
18	HAND1	4.27279	1.93044e-05	0.0143123	1.86015	0
19	KRT18	4.26621	1.98818e-05	0.0143123	1.35453	0
20	NQO1	4.26116	2.03371e-05	0.0143123	2.57279	0
21	HINT1	4.14029	3.46866e-05	0.0235689	0.75737	0
22	HMGA1	4.11501	3.87171e-05	0.0246103	1.52364	0
23	ENC1	4.05584	4.99552e-05	0.0286157	1.93561	0
24	PFN2	4.05432	5.02805e-05	0.0286157	1.31848	0
25	DCN	4.05179	5.08271e-05	0.0286157	2.22405	0
26	SH3BP5	3.99869	6.36939e-05	0.0348635	1.75424	0
27	S100A11	3.91221	9.14541e-05	0.0476228	0.943523	0
28	MYL12B	3.9112	9.1838e-05	0.0476228	0.90248	0
29	PON2	3.8667	0.000110318	0.0543456	1.47905	0
30	DSP	3.8318	0.000127207	0.0574387	1.58963	0
31	TKT	3.83079	0.000127731	0.0574387	1.00141	0
32	LCP1	3.82978	0.000128257	0.0574387	5.41269	0
33	EZR	3.80702	0.000140649	0.0592093	1.43279	0
34	BASP1	3.80601	0.000141225	0.0592093	1.04224	0
35	ADAMTS9	3.78781	0.000151983	0.0618692	1.47148	0
36	CALR	3.78477	0.000153849	0.0618692	0.812367	0
37	H2AFY	3.77365	0.000160878	0.0634021	1.03878	0
38	YWHAB	3.75241	0.000175145	0.0676711	0.900359	0
39	STT3B	3.74533	0.000180159	0.0682698	1.64236	0
40	HNRNPC	3.73016	0.000191361	0.0711467	0.806548	0
41	MYL9	3.70892	0.000208149	0.0722839	1.09558	0
42	BNC2	3.70436	0.000211921	0.0722839	2.50196	0
43	SPARC	3.70386	0.000212345	0.0722839	0.805978	0
44	TMEM88	3.70082	0.0002149	0.0722839	2.56058	0
45	PCDH7	3.69476	0.000220098	0.0722839	2.0146	0
46	PLS3	3.64924	0.000263016	0.084253	1.41292	0
47	CRB2	3.64722	0.000265094	0.084253	1.93698	0
48	PFN1	3.63154	0.000281733	0.0845959	0.872233	0
49	RHOBTB3	3.6189	0.00029586	0.0845959	1.04022	0
50	TRAPPC2L	3.61789	0.000297018	0.0845959	1.14174	0
51	FIS1	3.61637	0.000298763	0.0845959	0.927341	0
52	PDCD2	3.61485	0.000300518	0.0845959	1.30096	0
53	PLN	3.60676	0.000310043	0.0860477	1.17981	0
54	NDNF	3.59412	0.000325492	0.0890808	3.54353	0
55	GPRC5C	3.58856	0.000332515	0.0897563	1.35258	0
56	PABPC1	3.57541	0.000349684	0.0918735	0.888581	0
57	CDH3	3.56833	0.000359268	0.0931497	2.93431	0
58	LOXL1	3.54254	0.0003963	0.101417	1.43724	0
59	CAP1	3.53141	0.000413351	0.104424	0.955442	0
60	SLC38A1	3.51422	0.000441055	0.107409	1.53012	0
61	ABRACL	3.51118	0.00044612	0.107409	1.3392	0
62	EPCAM	3.47578	0.000509368	0.119489	2.17775	0
63	MYH10	3.45505	0.000550197	0.126066	0.947787	0
64	CTTN	3.44139	0.000578729	0.131079	1.23241	0
65	PRTG	3.43785	0.000586347	0.131295	2.51726	0
66	HIGD2A	3.43178	0.000599625	0.13276	0.912435	0
67	PSMB6	3.39133	0.000695552	0.150614	0.811829	0
68	POSTN	3.39133	0.000695552	0.150614	2.82984	0
69	RGCC	3.38728	0.000705891	0.151191	3.7839	0
70	SYT10	3.37059	0.000750068	0.158926	2.85826	0
71	PHACTR2	3.36301	0.000770985	0.159919	1.32742	0
72	LEF1	3.35694	0.000788108	0.161767	1.86343	0
73	CDC42EP3	3.34177	0.000832471	0.169112	1.63252	0
74	CELF2	3.32002	0.000900108	0.179158	1.5778	0
75	KCNMA1	3.31193	0.00092655	0.182577	2.93542	0
76	CAPRIN1	3.26743	0.0010853	0.209665	1.0671	0
77	ANXA3	3.25984	0.00111475	0.213263	1.98202	0
78	CDKN2AIPNL	3.25023	0.00115311	0.217557	1.37793	0
79	STAP2	3.24163	0.00118846	0.220931	2.22536	0
80	EFNA1	3.23253	0.00122698	0.22596	2.41173	0
81	NDUFA9	3.22343	0.00126666	0.230944	1.22031	0
82	GNPDA1	3.22039	0.00128014	0.230944	1.38077	0
83	SPRY2	3.21837	0.00128921	0.230944	1.83574	0
84	OCIAD2	3.20623	0.00134484	0.23874	1.04284	0
85	ADAMTS18	3.18449	0.0014501	0.255127	4.42933	0
86	CFL1	3.16325	0.00156019	0.265057	0.656752	0
87	CCBE1	3.16173	0.00156834	0.265057	3.09551	0
88	NDUFS5	3.16072	0.00157379	0.265057	0.620587	0
89	ST13	3.15263	0.00161807	0.270204	0.764507	0
90	PPAP2B	3.1233	0.00178837	0.293665	1.45227	0
91	ORAI3	3.11925	0.00181311	0.295267	1.59349	0
92	PRSS35	3.11419	0.00184448	0.297913	1.98278	0
93	NTRK2	3.10307	0.00191525	0.306829	2.21648	0
94	MAPK6	3.09599	0.00196158	0.311717	1.35889	0
95	NPNT	3.0884	0.00201235	0.31632	2.47016	0
96	LRRN4	3.08031	0.00206784	0.317722	2.28834	0
97	KDELR1	3.07677	0.00209255	0.317722	0.716689	0
98	GDF6	3.07171	0.00212833	0.320143	3.06356	0
99	RELN	3.0616	0.00220157	0.326732	1.66595	0
0	CENPF	15.1009	1.59771e-51	3.14829e-47	5.31824	1
1	HMGB1	14.9286	2.14707e-50	2.1154e-46	1.94945	1
2	H2AFZ	14.6268	1.89554e-48	1.24505e-44	2.00305	1
3	TOP2A	14.4686	1.91435e-47	9.43055e-44	5.87374	1
4	TUBA1B	14.1781	1.25205e-45	4.93432e-42	1.98546	1
5	NUCKS1	13.9317	4.06522e-44	1.33509e-40	1.74802	1
6	TUBB	13.4836	1.95439e-41	5.5016e-38	1.5129	1
7	BIRC5	13.3746	8.51464e-41	2.09726e-37	4.41037	1
8	ASPM	13.2512	4.43805e-40	9.71685e-37	5.59832	1
9	CENPW	13.2107	7.61412e-40	1.50036e-36	3.12298	1
10	NUSAP1	13.1744	1.23152e-39	2.2061e-36	5.02122	1
11	DEK	13.1385	1.98218e-39	3.2549e-36	2.24561	1
12	TPX2	13.1022	3.19767e-39	4.84693e-36	4.40357	1
13	HMGN2	13.0365	7.58612e-39	1.06775e-35	2.01634	1
14	TYMS	13.0078	1.10433e-38	1.45072e-35	3.72239	1
15	TMPO	12.9686	1.84332e-38	2.27016e-35	2.61292	1
16	CKS1B	12.9397	2.68761e-38	3.11525e-35	3.27958	1
17	MKI67	12.9348	2.86338e-38	3.13461e-35	5.56068	1
18	SMC4	12.8364	1.02583e-37	1.06389e-34	3.51113	1
19	PTTG1	12.6936	6.41988e-37	6.32518e-34	3.44652	1
20	CCNB1	12.6882	6.87895e-37	6.45475e-34	3.96917	1
21	H2AFX	12.5329	4.93188e-36	4.41739e-33	3.1637	1
22	UBE2C	12.1213	8.14792e-34	6.98064e-31	4.94985	1
23	HMGB2	12.1118	9.14519e-34	7.50858e-31	2.96475	1
24	TUBB4B	11.807	3.59114e-32	2.83054e-29	1.88802	1
25	PRC1	11.8032	3.75649e-32	2.84698e-29	4.15049	1
26	CDK1	11.6163	3.40422e-31	2.48445e-28	5.13454	1
27	STMN1	11.5455	7.78081e-31	5.47575e-28	1.56556	1
28	NASP	11.5046	1.25012e-30	8.28876e-28	1.77151	1
29	KIAA0101	11.5038	1.26193e-30	8.28876e-28	3.33219	1
30	GTSE1	11.4887	1.50389e-30	9.55941e-28	4.73994	1
31	TK1	11.3207	1.03607e-29	6.37991e-27	4.01853	1
32	SMC2	11.2353	2.73671e-29	1.63415e-26	2.76692	1
33	UBE2S	11.1887	4.62931e-29	2.68296e-26	2.12784	1
34	MAD2L1	11.0941	1.34021e-28	7.54539e-26	3.53607	1
35	AURKB	11.0476	2.25232e-28	1.23283e-25	5.29983	1
36	ORC6	10.9218	9.06736e-28	4.82898e-25	2.69646	1
37	CCNA2	10.9161	9.65241e-28	5.00528e-25	5.28992	1
38	MYBL2	10.8766	1.48951e-27	7.52585e-25	4.49682	1
39	CCNB2	10.8539	1.91046e-27	9.41142e-25	4.52533	1
40	KIF20B	10.845	2.10641e-27	1.01236e-24	3.45281	1
41	PTMA	10.7652	5.02451e-27	2.35733e-24	0.91887	1
42	RRM2	10.7384	6.71711e-27	3.07816e-24	4.80795	1
43	ZWINT	10.4937	9.23636e-26	4.13642e-23	3.37068	1
44	CENPE	10.4829	1.03566e-25	4.53505e-23	5.05286	1
45	LMNB1	10.4701	1.1846e-25	5.07446e-23	3.11314	1
46	HIST1H4C	10.4558	1.37813e-25	5.77789e-23	3.12909	1
47	GMNN	10.4434	1.5713e-25	6.4505e-23	2.53078	1
48	NDC80	10.4158	2.10058e-25	8.44734e-23	4.91448	1
49	UBE2T	10.3273	5.30071e-25	2.08901e-22	3.3027	1
50	TACC3	10.32	5.71973e-25	2.20995e-22	4.68015	1
51	H2AFV	10.2825	8.45505e-25	3.20397e-22	1.5636	1
52	CDC20	10.2473	1.21707e-24	4.52497e-22	5.13279	1
53	KPNA2	10.2132	1.73037e-24	6.31426e-22	2.09995	1
54	USP1	10.1597	3.00111e-24	1.07522e-21	2.64151	1
55	CKS2	10.1497	3.32532e-24	1.1701e-21	2.33873	1
56	DTYMK	10.1351	3.86169e-24	1.33499e-21	2.15594	1
57	CENPK	10.0631	8.04165e-24	2.73208e-21	3.45705	1
58	RAN	10.0534	8.87746e-24	2.96492e-21	1.1169	1
59	CDKN3	10.0188	1.2608e-23	4.14068e-21	4.1659	1
60	DLGAP5	9.94871	2.55479e-23	8.2528e-21	4.87322	1
61	KIF11	9.93059	3.06445e-23	9.73951e-21	4.43073	1
62	PSIP1	9.90435	3.98541e-23	1.24655e-20	1.83868	1
63	TMSB15A	9.86	6.20503e-23	1.91047e-20	3.01158	1
64	CLSPN	9.82322	8.94432e-23	2.7115e-20	3.62718	1
65	RRM1	9.69313	3.22499e-22	9.62856e-20	2.78856	1
66	SPC25	9.63092	5.91956e-22	1.74097e-19	5.02855	1
67	NUDT1	9.62092	6.52477e-22	1.89074e-19	2.21489	1
68	PBK	9.60334	7.73978e-22	2.21033e-19	4.7227	1
69	HNRNPA2B1	9.58522	9.22647e-22	2.59725e-19	1.11724	1
70	ITGB3BP	9.57169	1.05169e-21	2.91882e-19	2.94758	1
71	MIS18BP1	9.46757	2.86436e-21	7.8392e-19	2.86308	1
72	RANBP1	9.43863	3.7769e-21	1.0195e-18	1.36704	1
73	H1FX	9.43024	4.09134e-21	1.08946e-18	1.53767	1
74	HMGB3	9.40563	5.17179e-21	1.3588e-18	1.93703	1
75	ANP32B	9.39887	5.51513e-21	1.42994e-18	1.3256	1
76	NUF2	9.31476	1.22228e-20	3.12794e-18	4.81375	1
77	DIAPH3	9.3107	1.26989e-20	3.20809e-18	4.7461	1
78	SMC3	9.25229	2.19744e-20	5.48109e-18	1.61679	1
79	CENPM	9.12463	7.19819e-20	1.773e-17	3.30893	1
80	CASC5	9.12084	7.45419e-20	1.81339e-17	4.57649	1
81	HMMR	9.11652	7.75781e-20	1.86424e-17	4.39646	1
82	RNASEH2A	9.04511	1.49507e-19	3.54943e-17	2.45306	1
83	SAE1	9.02835	1.74283e-19	4.0884e-17	1.80752	1
84	SGOL1	8.98589	2.56658e-19	5.94993e-17	4.23978	1
85	ATAD2	8.96885	2.99633e-19	6.86544e-17	2.66913	1
86	CENPH	8.9583	3.29724e-19	7.46805e-17	2.51278	1
87	KIF23	8.94099	3.85698e-19	8.63656e-17	4.17541	1
88	MCM7	8.93152	4.20178e-19	9.30293e-17	2.36616	1
89	KIF4A	8.85526	8.34919e-19	1.82801e-16	4.89732	1
90	GGH	8.79359	1.44853e-18	3.13662e-16	2.18321	1
91	FOXM1	8.77601	1.69373e-18	3.60599e-16	4.16718	1
92	NCAPD2	8.77547	1.70189e-18	3.60599e-16	3.76628	1
93	DUT	8.74545	2.22126e-18	4.65638e-16	1.73043	1
94	CKAP2	8.71732	2.84855e-18	5.90849e-16	3.00183	1
95	LSM5	8.66431	4.54238e-18	9.32371e-16	1.43683	1
96	CBX5	8.64105	5.56962e-18	1.13144e-15	1.25882	1
97	CENPN	8.61401	7.05487e-18	1.41853e-15	2.77899	1
98	KIF22	8.60698	7.50119e-18	1.49304e-15	3.18374	1
99	RAD21	8.59318	8.45915e-18	1.66687e-15	1.5217	1
0	VIM	11.0846	1.48981e-28	2.93567e-24	1.48086	2
1	IGFBP7	10.9623	5.80342e-28	5.71782e-24	2.67047	2
2	TAGLN2	10.7908	3.80341e-27	2.49821e-23	2.43831	2
3	ANXA2	10.3566	3.90731e-25	1.92484e-21	1.77008	2
4	C19orf10	10.2546	1.12788e-24	4.44497e-21	1.64259	2
5	STC2	10.0841	6.49604e-24	2.13341e-20	3.14502	2
6	S100A11	9.6951	3.16327e-22	8.90459e-19	1.33002	2
7	COL4A1	9.5374	1.46459e-21	3.60746e-18	2.1134	2
8	LMNA	9.52017	1.72897e-21	3.78549e-18	1.54051	2
9	TNC	9.23164	2.66532e-20	5.25201e-17	2.76861	2
10	PDLIM1	8.78803	1.52208e-18	2.72659e-15	1.68265	2
11	TPM2	8.76233	1.91257e-18	3.14061e-15	1.37004	2
12	TAGLN	8.65661	4.85999e-18	7.36662e-15	2.07985	2
13	ITGA5	8.4627	2.61264e-17	3.43213e-14	2.08614	2
14	ITGB1	8.42473	3.61577e-17	4.38348e-14	1.08763	2
15	CLIC1	8.41948	3.78174e-17	4.38348e-14	1.14927	2
16	TNFRSF12A	8.38706	4.98455e-17	5.45669e-14	1.65239	2
17	ITGAV	8.35347	6.62837e-17	6.87431e-14	1.58572	2
18	CD59	8.28397	1.19136e-16	1.17379e-13	1.61873	2
19	TIMP1	8.27346	1.30131e-16	1.22106e-13	1.29856	2
20	PAPPA	8.22615	1.93334e-16	1.66041e-13	2.20548	2
21	UCHL1	8.22585	1.93805e-16	1.66041e-13	1.55173	2
22	TMED9	8.16073	3.33008e-16	2.73414e-13	1.14516	2
23	CTSB	8.12919	4.32172e-16	3.40638e-13	1.64048	2
24	CD276	8.00274	1.21684e-15	8.92295e-13	1.5103	2
25	CCL2	8.00215	1.22263e-15	8.92295e-13	2.77769	2
26	SH3BGRL3	7.85438	4.01753e-15	2.72984e-12	1.20151	2
27	GPC1	7.6777	1.61974e-14	1.05331e-11	1.99119	2
28	FN1	7.67478	1.65707e-14	1.05331e-11	1.24412	2
29	CD63	7.66368	1.80681e-14	1.1126e-11	0.801973	2
30	SPARC	7.61053	2.72978e-14	1.63001e-11	1.1197	2
31	PLAT	7.56643	3.8362e-14	2.2233e-11	1.85403	2
32	ANXA1	7.5127	5.79223e-14	3.17044e-11	1.8126	2
33	DPYSL3	7.50014	6.37509e-14	3.39517e-11	1.51942	2
34	TGFBI	7.46743	8.17767e-14	4.24055e-11	1.71132	2
35	DSTN	7.3953	1.41094e-13	7.12886e-11	0.856879	2
36	CALM1	7.29191	3.05582e-13	1.50537e-10	0.841429	2
37	TUBA1C	7.28228	3.28233e-13	1.57752e-10	1.56547	2
38	TFPI	7.26767	3.65728e-13	1.71587e-10	1.76355	2
39	SQSTM1	7.15407	8.4241e-13	3.77266e-10	1.33378	2
40	ATP1B3	7.14823	8.79033e-13	3.84919e-10	1.19446	2
41	LGALS1	7.13626	9.59064e-13	4.10834e-10	1.94924	2
42	RCN1	7.12458	1.04402e-12	4.3771e-10	1.00031	2
43	P4HA2	7.11319	1.13394e-12	4.65506e-10	1.54217	2
44	LIMS1	7.09187	1.32314e-12	5.32092e-10	1.32975	2
45	ATP6V0B	6.95841	3.44145e-12	1.32537e-09	1.09469	2
46	COL5A2	6.95578	3.50623e-12	1.32537e-09	1.16682	2
47	PRSS23	6.92979	4.21478e-12	1.51004e-09	1.8256	2
48	TGFB1	6.92657	4.31156e-12	1.51713e-09	1.3023	2
49	SAT1	6.9219	4.45623e-12	1.54053e-09	1.67941	2
50	NES	6.87255	6.30658e-12	2.14261e-09	1.14321	2
51	EMP3	6.83984	7.92827e-12	2.64791e-09	1.05913	2
52	B2M	6.8264	8.70693e-12	2.8595e-09	0.987204	2
53	PRDX4	6.81764	9.25462e-12	2.98954e-09	1.03954	2
54	S100A6	6.81297	9.56037e-12	3.0385e-09	1.48364	2
55	CD151	6.77004	1.28746e-11	4.02689e-09	1.13742	2
56	NEAT1	6.7604	1.37608e-11	4.23682e-09	1.43091	2
57	TSPAN5	6.7569	1.40976e-11	4.27375e-09	1.52701	2
58	TGFB1I1	6.74347	1.54653e-11	4.61733e-09	1.33557	2
59	FTL	6.73733	1.61321e-11	4.74451e-09	0.678288	2
60	IER3	6.72273	1.7835e-11	5.16822e-09	1.79877	2
61	PDLIM3	6.71689	1.85644e-11	5.24686e-09	1.36583	2
62	ENDOD1	6.71631	1.86389e-11	5.24686e-09	1.75126	2
63	GFPT2	6.676	2.45545e-11	6.81473e-09	2.54424	2
64	ACTN1	6.669	2.5756e-11	7.04892e-09	1.13746	2
65	EXT1	6.66374	2.66948e-11	7.20576e-09	1.33916	2
66	PFN1	6.58401	4.57919e-11	1.21937e-08	0.877531	2
67	TAPBP	6.57204	4.9631e-11	1.30397e-08	1.61495	2
68	ITGA1	6.55218	5.67031e-11	1.47018e-08	1.33104	2
69	CALU	6.54926	5.7823e-11	1.47974e-08	0.902737	2
70	VIMP	6.5367	6.28902e-11	1.58878e-08	1.05242	2
71	INHBA	6.50224	7.9132e-11	1.97196e-08	1.75704	2
72	PHLDA2	6.50049	8.00593e-11	1.97196e-08	3.35189	2
73	TPM3	6.46924	9.84964e-11	2.39614e-08	1.01955	2
74	HM13	6.44675	1.14271e-10	2.71813e-08	1.19633	2
75	LOXL2	6.44646	1.14491e-10	2.71813e-08	1.57442	2
76	DSP	6.43536	1.23177e-10	2.88265e-08	1.23404	2
77	CHPF2	6.43361	1.24606e-10	2.88265e-08	1.67818	2
78	CTGF	6.43215	1.2581e-10	2.88265e-08	1.86813	2
79	PLOD3	6.3974	1.58045e-10	3.4992e-08	1.49879	2
80	SCARB2	6.3679	1.91629e-10	4.19562e-08	1.23443	2
81	PHLDA3	6.36323	1.97553e-10	4.27779e-08	1.52091	2
82	LINC00152	6.35885	2.03269e-10	4.35372e-08	2.27908	2
83	C19orf60	6.30103	2.9568e-10	6.26493e-08	1.06759	2
84	FNDC3B	6.29577	3.05878e-10	6.41204e-08	1.37312	2
85	FLNB	6.28409	3.29783e-10	6.84039e-08	1.47499	2
86	GLIPR1	6.27241	3.55509e-10	7.29719e-08	2.25622	2
87	PTRF	6.27065	3.59533e-10	7.30371e-08	1.61422	2
88	COL4A2	6.25313	4.02301e-10	8.08912e-08	1.27935	2
89	CALD1	6.24846	4.1452e-10	8.25062e-08	1.01415	2
90	PAWR	6.24583	4.21552e-10	8.30668e-08	1.33625	2
91	WDR1	6.19414	5.86039e-10	1.14269e-07	1.08186	2
92	TXN	6.19268	5.91496e-10	1.14269e-07	0.838726	2
93	DAPK3	6.18918	6.04796e-10	1.15704e-07	1.2066	2
94	ACTR3	6.1848	6.21831e-10	1.17819e-07	1.05724	2
95	FAM114A1	6.16056	7.24899e-10	1.36039e-07	1.08054	2
96	GSTP1	6.13457	8.53927e-10	1.58742e-07	0.595403	2
97	REXO2	6.11967	9.37689e-10	1.72684e-07	1.08408	2
98	TMEM208	6.10945	9.99755e-10	1.82409e-07	0.997694	2
99	SELM	6.10507	1.02756e-09	1.85763e-07	1.20679	2
0	NACA	8.37928	5.32527e-17	1.04934e-12	0.735902	3
1	ZFAS1	7.94854	1.88721e-15	1.23958e-11	1.18711	3
2	KCNQ1OT1	7.49664	6.54754e-14	2.79614e-10	1.37772	3
3	PRDX1	7.46623	8.25231e-14	2.79614e-10	1.18599	3
4	ENO1	7.45103	9.26139e-14	2.79614e-10	1.0575	3
5	FAM162A	7.44179	9.93302e-14	2.79614e-10	1.74011	3
6	TPT1	7.26264	3.79612e-13	9.35031e-10	0.560049	3
7	DDIT4	7.1756	7.19926e-13	1.41861e-09	2.05412	3
8	PTN	7.1288	1.0125e-12	1.66261e-09	1.66079	3
9	ID4	6.75857	1.3936e-11	2.11238e-08	1.59231	3
10	FAU	6.614	3.7408e-11	4.33602e-08	0.645607	3
11	NAP1L1	6.54991	5.75726e-11	5.97089e-08	0.796348	3
12	S100A10	6.50669	7.68273e-11	7.56941e-08	1.22586	3
13	LDHA	6.49208	8.46601e-11	7.94394e-08	0.893523	3
14	GNB2L1	6.35645	2.06472e-10	1.76893e-07	0.604831	3
15	TRH	6.28819	3.21198e-10	2.63717e-07	2.19512	3
16	COL6A2	6.15107	7.69645e-10	5.83302e-07	0.910252	3
17	BNIP3L	6.04345	1.50849e-09	1.02499e-06	1.14227	3
18	WSB1	6.01394	1.81063e-09	1.18928e-06	1.08538	3
19	H3F3B	5.80618	6.39158e-09	3.59846e-06	0.70078	3
20	C6orf48	5.73434	9.78948e-09	4.82254e-06	0.993895	3
21	GAPDH	5.64908	1.61306e-08	7.75252e-06	0.472593	3
22	TCF21	5.60825	2.04389e-08	9.58924e-06	1.87125	3
23	ZFP36L1	5.53223	3.16181e-08	1.41599e-05	0.895412	3
24	EIF4A2	5.46546	4.61707e-08	1.90819e-05	0.807182	3
25	FABP5	5.46427	4.64821e-08	1.90819e-05	0.99523	3
26	EIF3F	5.40912	6.33347e-08	2.51269e-05	0.781153	3
27	JUNB	5.40197	6.59139e-08	2.54673e-05	1.15568	3
28	GNG8	5.33847	9.37319e-08	3.48488e-05	2.4781	3
29	AK1	5.28124	1.28312e-07	4.59705e-05	0.89827	3
30	COL6A1	5.26991	1.36488e-07	4.72607e-05	0.670139	3
31	COL18A1	5.22878	1.70634e-07	5.60392e-05	0.771915	3
32	IGFBP5	5.17691	2.25591e-07	7.05598e-05	1.46698	3
33	CPXM1	5.08748	3.62846e-07	0.000109702	1.22219	3
34	VEGFA	5.0851	3.67435e-07	0.000109702	1.21825	3
35	P4HA1	5.07079	3.96167e-07	0.000114801	1.14079	3
36	ETFB	5.05529	4.29737e-07	0.000119267	0.867792	3
37	ABCA1	5.03919	4.67498e-07	0.000126193	1.80811	3
38	KLF2	5.02131	5.13208e-07	0.000134837	1.86164	3
39	PGK1	4.97182	6.63255e-07	0.000171966	0.862778	3
40	EPB41L4A-AS1	4.96556	6.85013e-07	0.000175301	1.2483	3
41	BTG1	4.86064	1.17008e-06	0.000277789	0.828556	3
42	ATP5G2	4.78939	1.67285e-06	0.000387806	0.645167	3
43	TPI1	4.76048	1.93133e-06	0.000432464	0.533452	3
44	ACOT13	4.73276	2.2149e-06	0.000490388	1.1293	3
45	UQCRC2	4.70444	2.54565e-06	0.000545239	0.749137	3
46	EIF3E	4.67195	2.98357e-06	0.000625439	0.678841	3
47	COX7C	4.65287	3.27347e-06	0.000678986	0.35657	3
48	PNRC1	4.62455	3.7541e-06	0.000770568	0.761332	3
49	ID3	4.61859	3.86357e-06	0.000784862	0.891178	3
50	HSPA1A	4.60398	4.14486e-06	0.000833412	1.71167	3
51	NR4A1	4.5864	4.50963e-06	0.000897598	1.34526	3
52	PTGDS	4.52052	6.16884e-06	0.00118016	3.70512	3
53	DACT3	4.51724	6.2651e-06	0.00118706	1.15059	3
54	DPP7	4.50383	6.6741e-06	0.00124592	0.816031	3
55	PHLDA1	4.50293	6.70226e-06	0.00124592	0.961435	3
56	BTG3	4.48654	7.23904e-06	0.00133313	0.934341	3
57	EEF1A1	4.47879	7.50687e-06	0.00135709	0.374687	3
58	HTRA1	4.4761	7.60178e-06	0.00136175	1.11032	3
59	ALDOA	4.44957	8.60411e-06	0.00150039	0.58828	3
60	EGR1	4.44003	8.99445e-06	0.00154118	1.02976	3
61	UNC5B	4.43437	9.23416e-06	0.00156861	0.878946	3
62	STAT3	4.37237	1.22906e-05	0.00194014	0.812212	3
63	IFI27L2	4.34733	1.37806e-05	0.00215513	0.712948	3
64	TAF7	4.33451	1.46085e-05	0.00226661	0.990373	3
65	CHCHD10	4.3205	1.55676e-05	0.00235968	0.688473	3
66	TECRL	4.28741	1.80766e-05	0.00265821	1.23154	3
67	EEF2	4.28443	1.83207e-05	0.00267414	0.456962	3
68	MALAT1	4.27668	1.897e-05	0.00272849	0.491725	3
69	TOMM7	4.27668	1.897e-05	0.00272849	0.575283	3
70	OBSL1	4.24985	2.1391e-05	0.00300939	1.1039	3
71	MIF	4.24896	2.14766e-05	0.00300939	0.755025	3
72	VKORC1	4.21677	2.47831e-05	0.00341504	0.778748	3
73	BTG2	4.21468	2.50133e-05	0.00342283	1.15052	3
74	NPM1	4.20693	2.58865e-05	0.00351788	0.556806	3
75	VCAN	4.19888	2.68238e-05	0.00362029	0.752944	3
76	FUNDC2	4.17563	2.97163e-05	0.00392993	0.889136	3
77	UQCRB	4.10618	4.02265e-05	0.00508117	0.499367	3
78	GPI	4.06355	4.83324e-05	0.00602778	0.970665	3
79	LINC00493	4.04685	5.19103e-05	0.00643329	0.683335	3
80	ADD1	4.03255	5.51756e-05	0.00679522	0.804618	3
81	CNTFR	4.00333	6.2456e-05	0.00750424	1.40122	3
82	CRIP2	3.9935	6.51058e-05	0.00763637	0.796297	3
83	PTH1R	3.96577	7.31579e-05	0.00838125	1.45518	3
84	ATP1B2	3.93507	8.31718e-05	0.00936515	2.2167	3
85	LIFR	3.9306	8.4734e-05	0.00948684	1.39758	3
86	ECH1	3.90765	9.31991e-05	0.0103173	0.702614	3
87	EGFL7	3.84445	0.000120822	0.0125305	0.938328	3
88	ID1	3.8376	0.000124244	0.012818	0.79495	3
89	AGPAT2	3.82895	0.00012869	0.0132075	1.08143	3
90	BNIP3	3.79288	0.000148908	0.0150474	1.28798	3
91	PFDN5	3.77589	0.000159436	0.0157874	0.449463	3
92	TMEM258	3.77261	0.000161547	0.0159164	0.492008	3
93	NEAT1	3.77053	0.000162903	0.0159702	0.740423	3
94	EBPL	3.75562	0.000172911	0.0166404	0.739338	3
95	HRC	3.75532	0.000173117	0.0166404	2.37249	3
96	SNHG8	3.71091	0.000206516	0.0192863	0.780584	3
97	XBP1	3.70763	0.000209208	0.0194455	0.739572	3
98	AKR1A1	3.67752	0.00023551	0.0215848	0.690987	3
99	SNX3	3.66739	0.000245041	0.0223543	0.601812	3
0	MYL7	13.3353	1.44193e-40	2.84132e-36	2.75794	4
1	TNNC1	13.185	1.07063e-39	8.41536e-36	2.92037	4
2	ACTC1	13.1714	1.2812e-39	8.41536e-36	2.55342	4
3	MYL4	12.7435	3.387e-37	1.66852e-33	2.62974	4
4	TNNT2	12.649	1.13266e-36	4.4638e-33	2.50565	4
5	TPM1	11.4492	2.37266e-30	7.79221e-27	1.08195	4
6	NPPB	10.7292	7.42319e-27	2.08963e-23	2.55798	4
7	MYL3	10.1685	2.74215e-24	6.75426e-21	2.66692	4
8	TNNI1	9.83042	8.32677e-23	1.8231e-19	1.86933	4
9	TTN	8.69802	3.3771e-18	5.54549e-15	2.23856	4
10	COX7B	7.65286	1.96556e-14	1.68398e-11	1.01575	4
11	SLC25A4	7.57884	3.48649e-14	2.74805e-11	1.86709	4
12	ANKRD1	7.53853	4.75296e-14	3.6022e-11	2.17698	4
13	ATP5J	7.40239	1.33753e-13	8.78537e-11	0.800024	4
14	MYH6	7.37992	1.58382e-13	1.00364e-10	1.92242	4
15	ALDOA	6.70121	2.06701e-11	4.051e-09	0.807724	4
16	TCAP	6.46032	1.0448e-10	1.41984e-08	2.77547	4
17	ENO3	5.50471	3.69783e-08	1.46317e-06	2.16966	4
18	MGST3	5.4254	5.78241e-08	2.06792e-06	0.649493	4
19	HSPB7	5.42474	5.80384e-08	2.06808e-06	1.79483	4
20	CKM	5.39765	6.75209e-08	2.33033e-06	2.20944	4
21	CRYAB	4.49754	6.87433e-06	0.000103404	2.08009	4
22	PRDX2	4.37495	1.21459e-05	0.000163929	0.296433	4
23	COX7C	4.18958	2.79474e-05	0.000324899	0.316511	4
24	PLN	4.10267	4.08403e-05	0.000447337	1.91644	4
25	MYL6	3.98702	6.69079e-05	0.000674039	0.385625	4
26	LDHA	3.93812	8.21235e-05	0.000803896	0.352795	4
27	ATP5O	3.90441	9.44544e-05	0.000904385	0.473687	4
28	ACTA2	3.82478	0.00013089	0.00120186	0.696926	4
29	TNNI3	3.59314	0.000326712	0.00260748	2.50951	4
30	ATP5E	3.51318	0.00044278	0.00337654	0.307332	4
31	SEPW1	3.51318	0.00044278	0.00337654	0.117516	4
32	CTD-2545M3,8	3.39488	0.000686579	0.00493761	0.985957	4
33	ATP5G3	3.20554	0.00134807	0.00878723	0.0805274	4
34	HSPB1	3.14342	0.00166985	0.0105564	0.172199	4
35	NDUFA4	3.06412	0.00218313	0.0133598	0.18607	4
36	GAPDH	2.98415	0.00284364	0.0166967	0.247638	4
37	TPI1	2.97986	0.00288383	0.0168773	-0.0254023	4
38	TNFRSF12A	2.92567	0.00343719	0.0195978	0.976864	4
39	COX7A2	2.89394	0.00380435	0.0213636	0.142462	4
40	USMG5	2.88734	0.00388519	0.0217679	0.184018	4
41	MYH7	2.78325	0.00538175	0.0284538	1.88956	4
42	ACTN2	2.77697	0.00548681	0.0289085	1.71649	4
43	SMPX	2.69238	0.00709442	0.0361135	1.72185	4
44	FAM162A	2.65339	0.00796881	0.0397634	1.10159	4
45	ACTA1	2.50998	0.0120738	0.0565117	1.66636	4
46	COX8A	2.40887	0.0160021	0.0714045	0.197246	4
47	UQCR10	2.34179	0.0191916	0.0830784	0.0174752	4
48	COX6B1	2.2833	0.0224126	0.0945494	-0.0950209	4
49	A2M	2.26149	0.0237287	0.0992517	2.22206	4
50	ATP5I	2.22052	0.0263835	0.108287	0.0125436	4
51	COX5B	2.21292	0.0269032	0.110031	-0.219811	4
52	ATP5L	2.15047	0.0315183	0.125697	-0.149007	4
53	PPP1R14C	2.14981	0.0315705	0.12588	2.16419	4
54	ADPRHL1	2.13593	0.0326853	0.129382	2.25103	4
55	FITM1	2.1161	0.0343361	0.13486	2.52372	4
56	UQCRB	2.0401	0.0413402	0.156625	-0.162378	4
57	COX6C	2.03349	0.0420027	0.158678	-0.060738	4
58	LMOD2	2.0173	0.043664	0.16345	2.79614	4
59	TRDN	2.01367	0.0440445	0.164593	2.01027	4
60	LGALS3	2.01102	0.0443229	0.165414	1.26892	4
61	KRT18	1.99582	0.0459531	0.169793	0.0863799	4
62	UQCRH	1.90495	0.056786	0.202089	-0.225034	4
63	MYL2	1.69282	0.0904906	0.291311	2.19951	4
64	NDUFB2	1.66142	0.0966283	0.306316	-0.100736	4
65	LAD1	1.57287	0.115749	0.354003	1.83388	4
66	TMEM163	1.56461	0.117675	0.358668	2.37464	4
67	LINC00881	1.5504	0.121046	0.366392	1.61522	4
68	ENO1	1.54941	0.121284	0.367056	-0.20768	4
69	FHL2	1.45457	0.145788	0.4249	1.15376	4
70	MYOM1	1.43937	0.150045	0.434225	1.62204	4
71	IRX4	1.36668	0.171727	0.481074	1.80667	4
72	EEF1A2	1.34784	0.177709	0.49418	1.21942	4
73	EIF1B	1.32108	0.186476	0.513056	0.327818	4
74	GNAS	1.31711	0.187801	0.515623	-0.303741	4
75	ATP5B	1.30323	0.192495	0.525071	-0.141784	4
76	NEBL	1.24177	0.214321	0.571473	1.19224	4
77	PDK1	1.22327	0.221228	0.584201	1.44226	4
78	COX5A	1.1661	0.243573	0.630034	0.144898	4
79	USP2	1.14033	0.254149	0.650814	2.95543	4
80	NPPA	1.14	0.254287	0.651081	1.42075	4
81	COX6A2	1.09374	0.27407	0.689021	2.01126	4
82	UNC45B	1.08581	0.277564	0.696473	1.49633	4
83	MYO18B	1.0488	0.294271	0.725279	2.55698	4
84	MYOCD	1.0445	0.296253	0.72916	1.33463	4
85	ATP5J2	1.04417	0.296405	0.729354	-0.110798	4
86	MTRNR2L12	1.00584	0.314491	0.763318	0.316407	4
87	TRIM55	0.941738	0.346327	0.818368	1.44595	4
88	TESC	0.92059	0.357264	0.837086	1.31403	4
89	TMEM38A	0.86706	0.385909	0.883609	1.84363	4
90	ERBB4	0.840625	0.400558	0.907032	2.13067	4
91	IGFBP6	0.839964	0.400928	0.907454	1.49074	4
92	SLC39A8	0.794034	0.427176	0.949306	1.69905	4
93	ITGB1BP2	0.788416	0.430453	0.95562	1.83866	4
94	PHACTR3	0.773216	0.439394	0.967945	1.8698	4
95	SORBS2	0.773216	0.439394	0.967945	0.793093	4
96	CAPN3	0.757025	0.449035	0.986205	3.10558	4
97	MYBPC3	0.744138	0.456793	0.995918	1.24785	4
98	HSPB3	0.725634	0.468063	1	1.66391	4
99	COL7A1	0.697877	0.485254	1	2.03602	4
0	MALAT1	6.24435	4.25564e-10	8.38574e-06	0.973983	5
1	COL6A2	4.82499	1.40012e-06	0.00394135	0.79191	5
2	FBN1	4.59851	4.2552e-06	0.00698739	1.34964	5
3	VMP1	4.5426	5.55645e-06	0.0078207	0.913956	5
4	SPTBN1	4.39928	1.08609e-05	0.011909	0.785582	5
5	ITGA1	4.26021	2.04231e-05	0.0174973	1.11139	5
6	KCNQ1OT1	4.03799	5.39123e-05	0.0342691	1.00548	5
7	APLP2	3.9481	7.8773e-05	0.0398006	0.798374	5
8	WSB1	3.79877	0.000145416	0.0540644	0.707502	5
9	GOLGB1	3.73189	0.000190049	0.0645537	0.840072	5
10	CDH2	3.58857	0.000332493	0.0873569	0.733462	5
11	NEAT1	3.54576	0.00039149	0.0917364	0.948051	5
12	COL6A1	3.49798	0.000468791	0.100675	0.569808	5
13	KLF6	3.48631	0.000489742	0.102663	0.851537	5
14	ZKSCAN1	3.48312	0.000495605	0.102799	0.97335	5
15	TNNT2	3.45729	0.000545641	0.107867	0.534598	5
16	IGF2	3.42438	0.000616207	0.110385	0.756391	5
17	ARGLU1	3.26903	0.00107917	0.166133	0.657915	5
18	GTF2I	3.21984	0.00128261	0.178424	0.540761	5
19	MRC2	3.21206	0.00131788	0.180561	0.763347	5
20	APP	3.19826	0.00138261	0.182971	0.581044	5
21	AHI1	3.19613	0.00139283	0.182971	1.4933	5
22	RRBP1	3.18375	0.00145381	0.189718	0.546265	5
23	MATN2	3.17561	0.00149522	0.191788	0.939576	5
24	RBMS1	3.15367	0.00161232	0.197333	0.663319	5
25	KIF26B	3.14341	0.00166993	0.200646	1.2849	5
26	MSI2	3.07511	0.00210424	0.22642	0.95436	5
27	FN1	3.03654	0.00239311	0.248259	0.571524	5
28	COL5A2	3.03371	0.00241568	0.248259	0.635219	5
29	SLC38A2	3.01141	0.00260033	0.257485	0.680657	5
30	JUN	2.98346	0.0028501	0.272627	0.709251	5
31	FHOD3	2.96895	0.00298819	0.281733	0.982022	5
32	ANKRD1	2.94524	0.00322703	0.293711	0.620873	5
33	SVIL	2.9233	0.00346341	0.298019	0.55714	5
34	VCAN	2.89216	0.00382601	0.312318	0.751485	5
35	COL4A6	2.88862	0.00386933	0.312318	1.03056	5
36	COL3A1	2.8773	0.00401096	0.317413	0.543801	5
37	TTN	2.86385	0.00418524	0.320366	0.562921	5
38	TNC	2.85819	0.00426065	0.321671	1.19615	5
39	DDX17	2.84085	0.00449934	0.330819	0.490266	5
40	SON	2.82387	0.00474484	0.34123	0.432878	5
41	MXD4	2.82033	0.00479749	0.342516	0.645312	5
42	THBS1	2.8044	0.005041	0.353706	1.11045	5
43	CYR61	2.75946	0.00578968	0.370411	1.02605	5
44	SPTAN1	2.59562	0.00944204	0.466304	0.816694	5
45	BEX1	2.57651	0.0099803	0.478312	0.756544	5
46	COL4A1	2.55422	0.0106427	0.495111	0.729872	5
47	MMP2	2.54112	0.0110497	0.506357	0.500103	5
48	MYL7	2.52378	0.0116099	0.517979	0.262655	5
49	FSTL1	2.51706	0.0118338	0.523888	0.506988	5
50	CST3	2.51494	0.0119053	0.524583	0.474425	5
51	FOXP1	2.50008	0.0124167	0.535384	0.650401	5
52	SOX4	2.48097	0.0131027	0.554051	0.379514	5
53	MACF1	2.47707	0.0132464	0.555364	0.579006	5
54	FILIP1	2.44735	0.0143911	0.576376	0.512781	5
55	SPG7	2.42116	0.0154709	0.597754	0.933857	5
56	COL18A1	2.40559	0.0161462	0.609505	0.528643	5
57	TNNC1	2.39922	0.0164299	0.617265	0.298419	5
58	BIRC6	2.37976	0.0173239	0.633334	0.9197	5
59	LINC00657	2.34756	0.0188969	0.657886	0.523436	5
60	TAF1D	2.33836	0.0193687	0.663231	0.496514	5
61	LTBP1	2.338	0.019387	0.663231	0.858975	5
62	ALDH3A2	2.32208	0.0202286	0.676748	0.90429	5
63	GLG1	2.31146	0.0208072	0.685127	0.713798	5
64	MAP1B	2.28351	0.0224004	0.710789	0.364276	5
65	AC159540,1	2.27855	0.0226936	0.713387	1.4876	5
66	SHISA2	2.24069	0.0250461	0.751193	1.16286	5
67	HSPA5	2.223	0.026216	0.760643	0.447322	5
68	PDLIM3	2.22017	0.0264075	0.761873	0.529396	5
69	C7	2.19893	0.0278826	0.781441	0.939075	5
70	SNCA	2.19433	0.0282114	0.782966	1.12152	5
71	CTGF	2.18761	0.028698	0.787084	0.931362	5
72	TOP1	2.16886	0.0300937	0.806796	0.403304	5
73	ATF3	2.16496	0.0303905	0.807789	0.995907	5
74	AFF4	2.15081	0.0314913	0.821903	0.723922	5
75	C3orf58	2.11825	0.0341537	0.855144	0.729807	5
76	BMPR2	2.11188	0.0346965	0.863672	0.740727	5
77	MTRNR2L12	2.11047	0.0348181	0.864094	0.446771	5
78	EIF4G1	2.10728	0.0350931	0.864387	0.577051	5
79	DPP7	2.0949	0.0361801	0.879075	0.406978	5
80	SERINC1	2.09313	0.0363377	0.881817	0.704275	5
81	TRIB1	2.09065	0.0365594	0.885015	1.19893	5
82	NAA15	2.08357	0.037199	0.893594	0.858543	5
83	SPARC	2.07048	0.0384074	0.906368	0.359534	5
84	TSPYL2	2.06411	0.0390072	0.910412	1.2197	5
85	PXDN	2.06128	0.0392764	0.912666	0.413395	5
86	ATRX	2.05633	0.0397511	0.918209	0.391251	5
87	NCAM1	2.04925	0.0404378	0.924394	0.420389	5
88	COL4A2	2.04217	0.0411346	0.927411	0.541943	5
89	DYNC1H1	2.02589	0.0427758	0.950278	0.430244	5
90	TECRL	2.01457	0.0439498	0.963327	0.701046	5
91	CLCN3	2.00962	0.0444719	0.96724	0.728148	5
92	NFIB	2.00041	0.0454555	0.973588	0.420703	5
93	KAT6B	1.99758	0.0457618	0.978023	1.05836	5
94	PPFIBP1	1.99546	0.0459927	0.978475	0.598665	5
95	ADAR	1.98803	0.0468085	0.9852	0.660818	5
96	FBN2	1.97281	0.0485169	0.988651	0.890056	5
97	SMARCA1	1.9622	0.0497396	0.999929	0.462724	5
98	ANKRD11	1.9576	0.0502774	1	0.40416	5
99	FLNB	1.95583	0.0504855	1	0.938483	5
0	C7	5.68578	1.30219e-08	0.000256596	2.8433	6
1	MALAT1	4.8795	1.06355e-06	0.00698572	0.911415	6
2	RGS5	4.81744	1.45409e-06	0.00704463	1.70408	6
3	LMO2	4.77607	1.78752e-06	0.00704463	2.48612	6
4	CGNL1	4.71025	2.47409e-06	0.00812532	1.38665	6
5	C11orf96	4.52126	6.14725e-06	0.0151414	2.38368	6
6	TIMP3	4.47848	7.5177e-06	0.0164596	2.45532	6
7	SPRY1	4.44228	8.90114e-06	0.0173989	2.53214	6
8	LTBP1	4.42347	9.71268e-06	0.0173989	1.75117	6
9	NEAT1	4.37317	1.22456e-05	0.0197564	1.5175	6
10	HTRA1	4.20298	2.63423e-05	0.0370768	1.6865	6
11	HES1	4.16208	3.15363e-05	0.0406743	1.83511	6
12	LRRC17	4.13951	3.48044e-05	0.0406743	2.08869	6
13	JUNB	4.13763	3.50908e-05	0.0406743	1.3203	6
14	TXNIP	4.11883	3.80805e-05	0.0416876	1.96698	6
15	EIF4A2	4.01117	6.04193e-05	0.0577375	0.871431	6
16	HAND2	3.98719	6.68604e-05	0.0577375	1.12757	6
17	SLC25A37	3.9209	8.82182e-05	0.0724309	1.27004	6
18	KCNQ1OT1	3.90492	9.42577e-05	0.0742939	1.15493	6
19	COL18A1	3.87765	0.00010547	0.0799345	1.12646	6
20	GABARAPL2	3.83769	0.000124198	0.0853648	1.04736	6
21	AK1	3.80478	0.000141931	0.0857209	0.914868	6
22	CRABP2	3.71639	0.000202086	0.117121	0.954642	6
23	MECOM	3.70793	0.000208959	0.117644	1.70768	6
24	KLF2	3.68772	0.000226276	0.123855	1.78798	6
25	TCF12	3.6675	0.000244933	0.127011	1.33285	6
26	C1orf21	3.59228	0.000327798	0.161482	1.61537	6
27	PLXNA4	3.57347	0.000352276	0.169307	1.70146	6
28	GATA6-AS1	3.53774	0.000403561	0.189337	1.48822	6
29	ALDH7A1	3.51612	0.000437906	0.194833	1.2887	6
30	GATA6	3.51189	0.000444938	0.194833	1.04341	6
31	ID4	3.44466	0.000571783	0.24435	1.16986	6
32	SHC2	3.43949	0.000582819	0.24435	1.28294	6
33	SRSF11	3.41504	0.000637727	0.259574	0.765065	6
34	NKX2-5	3.41175	0.000645476	0.259574	1.47168	6
35	BAALC	3.34687	0.000817294	0.292814	2.52168	6
36	RAMP2	3.34687	0.000817294	0.292814	1.56291	6
37	JUND	3.30832	0.000938576	0.324468	0.708618	6
38	ANGPTL2	3.26225	0.00110533	0.369161	1.65883	6
39	MICAL2	3.25425	0.0011369	0.373378	1.13837	6
40	BTG1	3.17057	0.0015214	0.461217	0.815967	6
41	PLTP	3.10945	0.00187434	0.543144	1.14125	6
42	CRMP1	3.08407	0.00204192	0.556427	2.40102	6
43	EFNA4	3.08172	0.00205811	0.556427	1.47151	6
44	LBH	3.03329	0.00241901	0.636546	1.20993	6
45	P4HTM	3.03282	0.00242278	0.636546	1.4833	6
46	SMAD6	3.02765	0.00246463	0.63902	0.976477	6
47	SLC38A2	3.02248	0.00250713	0.641598	0.917069	6
48	BRE	2.96559	0.003021	0.753528	1.92151	6
49	NFIB	2.90307	0.00369529	0.877298	0.933244	6
50	ECE1	2.89789	0.00375677	0.881276	0.894426	6
51	PELO	2.88567	0.0039058	0.905457	1.05752	6
52	SLC25A36	2.8805	0.00397046	0.909743	0.9577	6
53	NRXN1	2.86404	0.00418269	0.947355	1.49908	6
54	FADS1	2.84477	0.00444436	0.984618	0.759757	6
55	PBX1	2.84195	0.00448387	0.984618	1.07017	6
56	FBN1	2.83067	0.00464513	1	0.945248	6
57	KDR	2.82737	0.00469314	1	1.65451	6
58	CLU	2.81609	0.00486119	1	1.39861	6
59	PINK1	2.80669	0.00500536	1	1.16015	6
60	LMO4	2.79823	0.00513841	1	0.838571	6
61	AGPAT1	2.78083	0.00542199	1	1.12836	6
62	HIGD1A	2.77143	0.00558109	1	0.851417	6
63	ID3	2.76908	0.00562152	1	0.816977	6
64	MMP15	2.76062	0.00576925	1	1.11669	6
65	AIFM1	2.7545	0.00587812	1	1.15696	6
66	COL23A1	2.75215	0.00592048	1	2.19106	6
67	RSF1	2.75027	0.00595457	1	0.727059	6
68	SAT1	2.74698	0.00601465	1	0.986416	6
69	JUN	2.73946	0.00615403	1	0.881266	6
70	SEZ6L2	2.73523	0.0062337	1	0.912459	6
71	FTH1	2.70279	0.00687603	1	0.289164	6
72	IGFBP4	2.68728	0.00720376	1	1.10776	6
73	ITM2B	2.68492	0.00725462	1	0.503705	6
74	SF1	2.67364	0.00750327	1	0.851892	6
75	CDC42BPB	2.66565	0.00768399	1	0.964217	6
76	EMC7	2.66377	0.00772707	1	0.743949	6
77	FAM107B	2.66283	0.0077487	1	1.0522	6
78	HSDL2	2.65954	0.00782481	1	1.00859	6
79	LAMB2	2.6586	0.00784668	1	1.13877	6
80	MEIS2	2.6539	0.00795684	1	0.61527	6
81	MFAP4	2.64214	0.00823834	1	1.18562	6
82	UBE2H	2.64167	0.00824978	1	0.80898	6
83	APOA1BP	2.63838	0.00833028	1	0.949762	6
84	IER5L	2.61958	0.00880391	1	0.875982	6
85	IER2	2.61582	0.00890148	1	0.732664	6
86	PPP1R10	2.61205	0.00900001	1	0.893184	6
87	ARHGEF2	2.57209	0.0101086	1	1.48502	6
88	OXR1	2.57021	0.0101636	1	1.61547	6
89	OSBPL8	2.56833	0.0102189	1	0.862915	6
90	C16orf52	2.56551	0.0103024	1	1.52693	6
91	G0S2	2.56363	0.0103584	1	1.98016	6
92	TERF2IP	2.54388	0.0109627	1	0.770562	6
93	SH3GL1	2.54341	0.0109775	1	0.786212	6
94	UFSP2	2.5232	0.0116293	1	1.48233	6
95	DCUN1D1	2.52226	0.0116604	1	1.26939	6
96	TBX2	2.52038	0.0117229	1	1.01539	6
97	SIN3B	2.51474	0.0119121	1	1.51472	6
98	AKAP13	2.51192	0.0120078	1	0.725029	6
99	MVB12A	2.49311	0.0126629	1	0.922495	6
