# Supplementary material for: Epicardioid single-cell genomics uncovers principles of human epicardium biology in heart development and disease
Source: Nat Biotechnol. 2023 Apr 3;41(12):1787–800. doi: 10.1038/s41587-023-01718-7 (PMC10713454; doi:10.1038/s41587-023-01718-7)
Supplement: Supplementary file 7 — Statistical source data for Supplementary Figs. 1 and 5. [file 41587_2023_1718_MOESM7_ESM.xlsx]

## Sheet: Supp Fig. 1b
Spheroid area (mm²) d15 under different RA conditions
		no RA	RA 0.5 µM 2d	RA 0.5 µM 4d	RA 1 µM 4d			Kruskall-Wallis test with Dunn's multiple comparisons test	Mean rank diff,	Significant?	Summary	Adjusted P Value
		1.72842	0.925251	0.270096	0.730296			no RA vs. RA 0.5 µM 2d	22.92	No	ns	0.3864
		1.2411	0.794408	0.724028	0.544969			no RA vs. RA 0.5 µM 4d	58.89	Yes	****	<0,0001
		1.45844	0.905885	0.60166	0.507441			no RA vs. RA 1 µM 4d	85.82	Yes	****	<0,0001
		1.34961	1.22046	0.6902	0.575276			RA 0.5 µM 2d vs. RA 0.5 µM 4d	35.97	Yes	**	0.0088
		1.05886	0.827537	0.715928	0.520484			RA 0.5 µM 2d vs. RA 1 µM 4d	62.9	Yes	****	<0,0001
		1.29117	0.753055	0.45544	0.555755			RA 0.5 µM 4d vs. RA 1 µM 4d	26.93	No	ns	0.071
		1.57767	0.989751	0.748365	0.560516
		1.76813	0.837668	0.423342	0.511452
		0.859544	1.01756	1.11469	0.587157
		1.1178	0.737676	0.597038	0.638327
		1.38851	0.800744	0.614765	0.588269
		1.70207	0.7456	0.541766	0.803478
		1.50601	0.662545	1.1623	0.57159
		1.79675	0.738835	0.608621	0.552004
		1.45704	1.0834	0.586458	0.562358
		1.01442	0.686652	0.558131	0.236108
		1.07861	0.954179	0.803545	0.287856
		0.765932	0.769595	0.414083	0.397647
		1.15461	0.726519	0.913164	0.281973
		0.663377	0.501419	1.07281	0.307908
		0.72267	0.358584	0.741066	0.288559
		0.756045	0.59864	0.747364	0.235085
		1.36298	0.602978	1.15142	0.1607
		0.766896	0.617133	1.25149	0.223237
		0.685618	0.76646	0.797838	0.250439
		1.61516	0.750463	0.907622	0.277232
		0.777982	0.553437	0.968142	0.578047
		0.659551	0.789728	0.760556	0.682455
		0.575344	0.513696	0.580818	0.318525
		0.437919	0.463516	0.439021	0.242255
		0.824884	0.339293	0.283463	0.393379
		1.02609	0.41904	0.525005	0.440021
		0.678826	0.601157	0.413579	0.450864
		0.339104		0.444299	0.465672
		0.597751		0.420125	0.501771
		0.632444		0.362149	0.470548
		0.675774		0.523863	0.477286
		0.431418		0.367738	0.363315
		0.829676		0.485193	0.440159
		0.754768		0.479996
		0.440078		0.459302
		0.648731		0.573019
		0.77732		0.678714
				0.585323
				0.690267
				0.499351
				0.451615
				0.52192
				0.351133
				0.342388
				0.365278
				0.342131
				0.517041
				0.384502
				0.553846
				0.367468
				0.550058
				0.491552
				0.520072
				0.554573
				0.69662
				0.650982
				0.195174
				0.631106
				0.308854
				0.34175
				0.587232
				0.345497
				0.22512
				0.671121

## Sheet: Supp Fig. 1d
Percentage of spheroids with complete, partial, or absent epicardial layer at day 15 of differentiation under different RA conditions
				Epicardial layer
Condition	Diff. #	n	% Absent	% Partial	% Complete
no RA	1	12	100	0	0
no RA	2	10	100	0	0
no RA	3	8	100	0	0
RA 0.5 µM 2d	1	9	22.22	55.56	22.22
RA 0.5 µM 2d	2	8	37.5	50	12.5
RA 0.5 µM 2d	3	12	100	0	0
RA 0.5 µM 4d	1	10	0	0	100
RA 0.5 µM 4d	2	7	0	14.2857	85.7143
RA 0.5 µM 4d	3	12	0	16.6667	83.3333
RA 1 µM 4d	1	10	0	0	100
RA 1 µM 4d	2	7	0	14.29	71.43
RA 1 µM 4d	3	8	0	87.5	12.5

## Sheet: Supp Fig. 1e
mRNA expression levels relative to GAPDH in spheroids differentiated with different RA conditions (d15)
BNC1					TBX18					WT1
no RA	RA 0.5 µM 2d	RA 0.5 µM 4d	RA 1 µM 4d		no RA	RA 0.5 µM 2d	RA 0.5 µM 4d	RA 1 µM 4d		no RA	RA 0.5 µM 2d	RA 0.5 µM 4d	RA 1 µM 4d
0.00514161	0.00189487	0.00798286	0.00259275		0.00320477	0.00058041	0.0027963	0.00158601		0.00151427	0.000299498	0.000363223	0.000555773
0.00317157	0.00587912	0.024529	0.00425212		0.00259263	0.00264457	0.003411	0.00152266		0.00156309	0.000154112	0.000789481	0.00156018
0.000577	0.000301	0.036	0.032209		5.95e-05	0.000379	0.005631	0.000926		1.32e-06	0.00017	0.006296	0.005413
0.000171	0.002494	0.029652	0.033675		0.000242	0.000106	0.003416	0.000763		2.39e-05	0.00058	0.011917	0.003664
0.00015	0.000469	0.00909086	0.017823		0.000389	0.000163	0.00408856	0.001296		6.42e-06	6.69e-05	0.0125	0.000699
BNC1
Tukey's multiple comparisons test	Mean Diff.	95,00% CI of diff.	Below threshold?	Summary	Adjusted P Value
noRA vs. RA 0.5 uM 2d	-0.0003654	-0,01810 to 0,01737	No	ns	>0,9999
noRA vs. RA 0.5 uM 4d	-0.01961	-0,03734 to -0,001875	Yes	*	0.0277
noRA vs. RA 1 uM 4d	-0.01627	-0,03400 to 0,001465	No	ns	0.0781
RA 0.5 uM 2d vs. RA 0.5 uM 4d	-0.01924	-0,03698 to -0,001510	Yes	*	0.0311
RA 0.5 uM 2d vs. RA 1 uM 4d	-0.0159	-0,03364 to 0,001831	No	ns	0.087
RA 0.5 uM 4d vs. RA 1 uM 4d	0.003341	-0,01439 to 0,02107	No	ns	0.9482
TBX18
Tukey's multiple comparisons test	Mean Diff.	95,00% CI of diff.	Below threshold?	Summary	Adjusted P Value
noRA vs. RA 0.5 uM 2d	0.000523	-0,001425 to 0,002471	No	ns	0.8676
noRA vs. RA 0.5 uM 4d	-0.002571	-0,004519 to -0,0006230	Yes	**	0.0081
noRA vs. RA 1 uM 4d	7.885e-05	-0,001869 to 0,002027	No	ns	0.9994
RA 0.5 uM 2d vs. RA 0.5 uM 4d	-0.003094	-0,005042 to -0,001146	Yes	**	0.0017
RA 0.5 uM 2d vs. RA 1 uM 4d	-0.0004441	-0,002392 to 0,001504	No	ns	0.9132
RA 0.5 uM 4d vs. RA 1 uM 4d	0.00265	0,0007018 to 0,004598	Yes	**	0.0064
WT1
Tukey's multiple comparisons test	Mean Diff.	95,00% CI of diff.	Below threshold?	Summary	Adjusted P Value
noRA vs. RA 0.5 uM 2d	0.0003677	-0,005286 to 0,006022	No	ns	0.9976
noRA vs. RA 0.5 uM 4d	-0.005751	-0,01141 to -9,743e-005	Yes	*	0.0455
noRA vs. RA 1 uM 4d	-0.001757	-0,007411 to 0,003897	No	ns	0.8106
RA 0.5 uM 2d vs. RA 0.5 uM 4d	-0.006119	-0,01177 to -0,0004651	Yes	*	0.0316
RA 0.5 uM 2d vs. RA 1 uM 4d	-0.002124	-0,007778 to 0,003530	No	ns	0.7091
RA 0.5 uM 4d vs. RA 1 uM 4d	0.003995	-0,001659 to 0,009649	No	ns	0.2213

## Sheet: Supp Fig. 5a
Cardiomyocyte cell area after dissociation of NS or control epicardioids (µm²)
	Control	NS			Unpaired t test
	1142	1246			P value	<0,0001
	1761	1403			P value summary	****
	742	999			Significantly different (P < 0.05)?	Yes
	454	1740			One- or two-tailed P value?	Two-tailed
	547	2387			t, df	t=6,062, df=737
	1552	645
	376	748
	911	1009
	602	1500
	1339	2457
	1190	2622
	893	2184
	1457	3188
	769	1407
	2016	1196
	2479	670
	1234	1295
	2306	847
	695	736
	802	813
	1833	1813
	881	1927
	1355	1836
	1445	948
	2626	710
	1007	766
	1661	678
	987	1195
	1735	831
	722	910
	2179	1221
	2567	475
	2139	304
	1228	854
	1041	710
	1442	649
	1772	1387
	1241	416
	1165	463
	1689	2467
	1366	1234
	1268	999
	693	1062
	930	1303
	2277	773
	1622	1087
	1570	895
	1167	616
	352	903
	924	499
	1498	298
	2472	601
	1260	645
	1904	237
	1507	268
	899	889
	765	1176
	1507	794
	1283	1230
	930	1657
	1717	1059
	2780	1162
	688	641
	1619	648
	1793	254
	3062	466
	1052	1171
	1500	841
	1556	1253
	1231	889
	2402	906
	1061	605
	2629	837
	1178	1870
	1189	1093
	1794	2902
	805	1294
	1217	1831
	1118	1553
	1535	1360
	1916	2425
	1350	2335
	1550	1100
	1318	797
	1977	561
	1062	1052
	2185	2837
	1140	731
	840	920
	859	840
	1531	582
	859	1446
	705	684
	1257	909
	2225	1475
	875	1162
	1278	1964
	661	1719
	327	816
	836	2013
	818	2128
	937	928
	795	1154
	990	1065
	1185	1137
	1546	900
	2884	1022
	974	1497
	722	1546
	793	1231
	1538	432
	3462	357
	1376	491
	1229	796
	489	754
	658	1029
	3870	1400
	2386	1149
	925	665
	646	1459
	1584	1001
	1162	566
	1140	884
	1215	379
	1686	1386
	3449	1240
	2615	764
	4513	454
	419	1321
	1065	1186
	3782	1103
	1332	3350
	1867	1649
	5481	1017
	2993	1258
	2358	1183
	4979	1071
	1663	1010
	2140	971
	2742	2381
	1611	1348
	1287	1349
	496	903
	1756	591
	1247	612
	981	3193
	1672	1544
	1377	1392
	2559	932
	1852	656
	720	267
	2264	1233
	993	1007
	529	339
	1449	703
	1728	587
	578	606
	946	535
	578	486
	1611	1385
	1535	1140
	1449	1343
	1334	1887
	3298	1241
	1337	935
	733	748
	1030	1008
	1868	1372
	2571	598
	1763	1059
	2535	1504
	2132	931
	1526	450
	2471	1392
	2310	877
	1468	1418
	1317	946
	5037	789
	3833	502
	1063	1531
	2276	1937
	751	1138
	1239	980
	652	835
	1650	1004
	1815	1826
	863	1563
	3514	974
	1696	647
	1987	1015
	1997	1958
	1419	2392
	1573	1711
	1225	1010
	1149	679
	975	1416
	1733	2005
	1382	1624
	1343	1645
	2739	2881
	3211	1770
	1415	3415
	1489	4447
	1116	1584
	2728	2365
	685	1410
	1000	1427
	2500	2343
	1761	1144
	529	1201
	518	1668
	995	1586
	3011	852
	1817	830
	1992	1040
	711	1823
	283	1619
	3780	1223
	3206	1722
	1866	1339
	3426	1833
	2999	1704
	3434	925
	2073	1022
	3516	855
	1593	1227
	2808	4517
	1827	1248
	7654	1688
	1962	1038
	1559	1997
	1769	2191
	1256	2220
	1894	1214
	1762	4288
	1757	1226
	2484	1296
	1342	1441
	2420	4488
	3680	1592
	2721	1792
	3605	1169
	1918	1241
	1306	1014
	1018	1709
	1126	1919
	2011	2406
	2577	1059
	1251	925
	2035	1833
	1830	3411
	2322	1450
	904	1522
	1948	1464
	2905	1451
	1894	4423
	2469	989
	2359	3528
	1801	2148
	2430	2107
	2141	858
	2817	1129
	6923	2166
	4148	1737
	2777	761
	2255	1501
	2014	3724
	1621	2483
	1215	2622
	2369	1538
	1821	2056
	2514	2149
	1120	1635
	1624	1293
	2226	2286
	2066	2213
	1861	781
	2608	1155
	2316	1155
	1356	1047
	1319	1916
	1641	1307
	1449	1080
	1473	708
	1144	1608
	1131	1246
	1322	2181
	3388	1447
	2288	2150
	2273	2015
	1986	1748
	1131	2547
	1177	1754
	2481	1617
	3308	1482
	2549	2663
	1537	1437
	1668	2431
	1420	777
	3153	1762
	1506	1530
	3197	1764
	1066	858
	1494	815
	1596	1541
	1201	2308
	451	1436
	1104	1816
	1146	565
	1506	909
	1670	1674
	808	3701
	1824	1660
	5188	1281
	1214	2234
	2272	1905
	2272	1585
	2083	1443
	1926	743
	1751	2206
	1802	2432
	2599	1654
	2819	2059
	2300	1535
	2070	1439
	1789	2827
	2016	403
	3168	559
	1520	790
	2430	2045
	1066	1016
	1769	1539
	2262	1260
	1317	1797
	1479	1793
	1816	1282
	868	1563
	785	2161
	1459	2498
	2575	4749
	1942	2984
	1559	2153
	2410	2401
	2137	2891
	4692	1187
	3154	938
	2051	2941
	1828	2702
	1757	879
	2681	633
	3191	1917
	2346	1085
	2289	2304
	1598	2034
	3478	1632
	3527	1203
	1501	3068
	2273	1574
	3212	1810
	1827	945
	2880
	2248
	3251
	1534
	2632
	2850
	1664
	2010
	1926
	3441
	2746
	2131
	2371
	2195
	1423
	3188
	1406
	2299
	1965

## Sheet: Supp Fig. 5b
mRNA expression levels relative to GAPDH in NS and control epicardioids d30
NPPA			NPPB			ACTA1			MYH7/MYH6
Control	NS		Control	NS		Control	NS		Control	NS
0.0531647	0.0504095		0.0132041	0.00127802		0.0145463	0.00509975		0.234858	0.022803
0.0697095	0.0300412		0.0171143	0.00112682		0.0281648	0.0051364		0.203257	0.141879
0.0133958	0.0102568		0.00228061	0.00109591		0.0133104	0.00888902		0.151508	0.101434
0.0158141	0.0664137		0.0023965	0.00276285		0.0153001	0.00526486		0.172815	0.044294
0.0243346	0.0163848		0.00456742	0.000764576		0.0113209	0.00736557		0.113494	0.10089
Unpaired t test			Unpaired t test			Unpaired t test			Unpaired t test
P value	0.9706		P value	0.0668		P value	0.0108		P value	0.0147
P value summary	ns		P value summary	ns		P value summary	*		P value summary	*
Significantly different (P < 0.05)?	No		Significantly different (P < 0.05)?	No		Significantly different (P < 0.05)?	Yes		Significantly different (P < 0.05)?	Yes
One- or two-tailed P value?	Two-tailed		One- or two-tailed P value?	Two-tailed		One- or two-tailed P value?	Two-tailed		One- or two-tailed P value?	Two-tailed
t, df	t=0,03804, df=8		t, df	t=2,120, df=8		t, df	t=3,302, df=8		t, df	t=3,100, df=8

## Sheet: Supp Fig. 5c
Percentage of Ki67+ cardiomyocytes in the outer myocardium (OM) and inner myocardium (IM) of control and NS epicardioids d15
	Control				NS
Sample	IM	OM		Sample	IM	OM
1	5.6	17.3		1	36.4	34.7
2	10.2	24.2		2	19.4	25.6
3	14.5	30.2		3	17.8	7.5
4	18.9	24.4		4	76.4	61.3
5	6.7	14.9		5	48.3	54.3
6	3.4	9		6	37.8	46.4
7	9.8	21.2		7	33.6	49.5
8	13.4	26.9		8	35.4	36
9	8.1	23.4		9	20.3	34
10	11.5	25		10	24	38.9
11	19.7	38.8
12	10.7	32
Tukey's multiple comparisons test	Predicted (LS) mean diff.	95,00% CI of diff.	Below threshold?	Summary	Adjusted P Value
CTR:OM vs. CTR:IM	12.9	-0,3490 to 26,15	No	ns	0.0588
CTR:OM vs. NS:OM	-14.88	-28,77 to -0,9827	Yes	*	0.0318
CTR:OM vs. NS:IM	-11	-24,89 to 2,897	No	ns	0.1638
CTR:IM vs. NS:OM	-27.78	-41,67 to -13,88	Yes	****	<0,0001
CTR:IM vs. NS:IM	-23.9	-37,79 to -10,00	Yes	***	0.0002
NS:OM vs. NS:IM	3.88	-10,63 to 18,39	No	ns	0.8899

## Sheet: Supp Fig. 5d
mRNA expression levels relative to GAPDH in NS and control epicardioids d30
COL1A2			COL3A1			FN1			POSTN
Control	NS		Control	NS		Control	NS		Control	NS
0.0608196	0.452964		0.193642	0.792908		0.11803	0.573588		0.00716633	0.0332374
0.0661499	0.939137		0.161724	1.99292		0.125608	1.28004		0.00626123	0.035583
0.0763519	0.125289		0.225237	0.285187		0.0845935	0.201213		0.00952269	0.0164222
0.0831108	0.0905271		0.304736	0.319502		0.144623	0.166071		0.0123126	0.00523436
0.0320435	0.226413		0.139305	1.03354		0.0779804	0.759907		0.00601495	0.0179867
Unpaired t test			Unpaired t test			Unpaired t test			Unpaired t test
P value	0.089		P value	0.0613		P value	0.0451		P value	0.0484
P value summary	ns		P value summary	ns		P value summary	*		P value summary	*
Significantly different (P < 0.05)?	No		Significantly different (P < 0.05)?	No		Significantly different (P < 0.05)?	Yes		Significantly different (P < 0.05)?	Yes
One- or two-tailed P value?	Two-tailed		One- or two-tailed P value?	Two-tailed		One- or two-tailed P value?	Two-tailed		One- or two-tailed P value?	Two-tailed
t, df	t=1,935, df=8		t, df	t=2,175, df=8		t, df	t=2,373, df=8		t, df	t=2,327, df=8
