# Supplementary material for: Epicardioid single-cell genomics uncovers principles of human epicardium biology in heart development and disease
Source: Nat Biotechnol. 2023 Apr 3;41(12):1787–800. doi: 10.1038/s41587-023-01718-7 (PMC10713454; doi:10.1038/s41587-023-01718-7)
Supplement: Supplementary file 9 — Statistical source data for Figs. 2, 3 and 6 and Extended Data Figs. 1, 2, 5 and 6. [file 41587_2023_1718_MOESM9_ESM.xlsx]

## Sheet: Fig 2c
Left panel: Density of cardiomyocytes/mm² in the outer myocardium (OM) and inner myocardium (IM) d15										Right panel: Ratio of cardiomyocyte density OM/IM
	noRA				Epicardioids					noRA	Epicardioids
Sample	IM	OM		Sample	IM	OM				0.896827	1.3
1	4176.19	3745.32		1	5039.98	6488.51				1.10443	1.24317
2	3038.75	3356.09		2	3315.5	4121.74				0.782286	1.4312
3	5897.8	4613.77		3	3654.86	5230.84				1.0659	1.43849
4	4422.89	4714.38		4	3124.09	4493.98				1.35575	1.43
5	2680.93	3634.66		5	3389.48	4862.41				0.999152	1.5017
6	4237.99	4234.4		6	3482.4	5229.52				0.88544	1.28427
7	4511.86	3994.98		7	5661.93	7271.42				0.995916	1.57463
8	4299.38	4281.82		8	5229.31	8234.22				1.11458	1.41992
9	2771.89	3089.49		9	5804.46	8241.86				0.852836	1.3792
10	4250.28	3624.79		10	5658.4	7804.04				1.17996	1.37533
11	4182.17	4934.77		11	6152.33	8461.47				0.750198	1.86941
12	4497.29	3373.86		12	3622.62	6772.17				1.03797	1.64243
13	4435.03	4603.42		13	4654.34	7644.43				0.926269	2.01696
14	3301.69	3058.25		14	3978.64	8024.77				1.32673	1.3779
15	3644.5	4835.28		15	4192.28	5776.54
	2-way ANOVA with Tukey's multiple comparisons test									Unpaired t-test
		Mean Diff.	95,00% CI of diff.	Below threshold?	Summary	Adjusted P Value				P value	<0,0001
	no RA OM vs. no RA IM	-16.89	-1039 to 1006	No	ns	>0,9999				P value summary	****
	no RA OM vs. Epicardioids OM	-2571	-3593 to -1548	Yes	****	<0,0001				Significantly different (P < 0.05)?	Yes
	no RA OM vs. Epicardioids IM	-457.7	-1480 to 564,8	No	ns	0.6386				One- or two-tailed P value?	Two-tailed
	no RA IM vs. Epicardioids OM	-2554	-3576 to -1531	Yes	****	<0,0001				t, df	t=6,472, df=28
	no RA IM vs. Epicardioids IM	-440.8	-1463 to 581,7	No	ns	0.6657
	Epicardioids OM vs. Epicardioids IM	2113	1091 to 3136	Yes	****	<0,0001

## Sheet: Fig 2e
Transcriptional correlation between epicardioids and human embryos
Correlation coefficients
		Epicardioid vCM clusters
		0	4	1	2	3
Human embryo CMs	Compact	0.9105316	0.8262978	0.7918643	0.7636142	0.7780512
(Cui et al. 2019)	Trabecular	0.8048905	0.8219345	0.8548738	0.8232417	0.8267193

## Sheet: Fig 2h
Left panel: optical AP measurements APD50 (s)								Right panel: optical AP measurements APD90 (s)
	noRA			Epicardioids				noRA			Epicardioids
	IM	OM		IM	OM			IM	OM		IM	OM
	0.45	0.45		0.74	0.55			0.67	0.67		1.22	0.74
	0.46	0.44		0.64	0.52			0.72	0.7		1.11	0.68
	0.44	0.42		0.74	0.57			0.66	0.64		1.2	0.7
	0.42	0.52		0.66	0.53			0.71	0.72		1.1	0.65
	0.47	0.45		0.67	0.55			0.73	0.78		1.23	0.79
	0.5	0.6		0.8	0.55			0.91	1.03		1.34	0.7
	0.47	0.52		0.74	0.51			0.8	0.97		1.29	0.65
	0.48	0.55		0.64	0.52			0.79	1.02		1.21	0.66
	0.43	0.53		0.72	0.6			0.77	1.03		0.87	0.82
	0.46	0.53		0.81	0.58			0.8	1.03		0.93	0.74
	0.45	0.53		0.87	0.59			0.87	1.34		1	0.72
	0.44	0.54		0.76	0.6			1.01	1.17		0.9	0.75
	0.43	0.54		0.55	0.53			0.84	1.23		0.84	0.7
	0.49	0.49		0.53	0.43			0.92	1.12		0.81	0.59
	0.46	0.58		0.52	0.44			0.81	1.42		0.81	0.59
	0.32	0.39		0.5	0.4			0.55	0.63		0.78	0.57
	0.29	0.33		0.55	0.41			0.54	0.5		0.81	0.6
	0.35	0.41		0.51	0.42			0.67	0.67		0.84	0.6
	0.35	0.4		0.65	0.45			0.6	0.63		0.96	0.63
	0.3	0.34		0.5	0.48			0.53	0.55		0.81	0.66
	0.31	0.37		0.56	0.41			0.49	0.68		0.86	0.59
	0.3	0.37		0.49	0.43			0.51	0.79		0.8	0.59
	0.33	0.35		0.55	0.43			0.58	0.63		0.86	0.61
	0.34	0.38		0.49	0.42			0.51	0.68		0.82	0.61
	0.31	0.39		0.51	0.43			0.56	0.7		0.82	0.63
	0.36	0.39		0.52	0.48			0.63	0.75		0.86	0.7
	0.38	0.44		0.56	0.45			0.62	0.77		0.85	0.64
	0.41	0.4		0.51	0.48			0.73	0.74		0.79	0.64
	0.37	0.38		0.58	0.48			0.65	0.7		0.83	0.63
	0.36	0.36		0.56	0.45			0.64	0.63		0.81	0.63
	0.54	0.64		0.47	0.46			0.89	1.13		0.74	0.63
	0.51	0.6		0.51	0.42			0.79	1.13		0.78	0.6
	0.5	0.56		0.47	0.43			0.82	1.07		0.78	0.6
	0.47	0.6		0.48	0.56			0.83	1.06		0.75	0.76
	0.52	0.59		0.51	0.47			0.89	1.1		0.78	0.64
	0.51	0.53		0.5	0.44			1.08	1.04		0.77	0.6
	0.51	0.55		0.5	0.42			1.03	1.04		0.77	0.61
	0.49	0.56		0.52	0.49			0.92	1.06		0.82	0.73
	0.55	0.6		0.5	0.5			1.05	1.01		0.78	0.7
	0.55	0.62		0.52	0.44			1.08	1.04		0.81	0.65
	0.45	0.58		0.52	0.5			0.73	1.15		0.79	0.7
	0.44	0.55		0.48	0.45			0.65	1.02		0.8	0.69
	0.45	0.58		0.55	0.47			0.7	1.09		0.85	0.67
	0.44	0.51		0.56	0.45			0.74	1.03		0.88	0.66
	0.47	0.55		0.58	0.45			0.71	1.07		0.83	0.65
	0.49	0.52		0.54	0.45			0.98	1.07		0.81	0.69
	0.55	0.52		0.53	0.42			1.1	1		0.78	0.67
	0.55	0.5		0.55	0.47			1.03	0.97		0.82	0.72
	0.55	0.52		0.56	0.46			1.07	0.95		0.81	0.69
	0.56	0.52		0.53	0.48			1.08	1.05		0.76	0.77
	0.57	0.53		0.64	0.55			1.18	1.11		0.93	0.82
	0.56	0.57		0.62	0.43			1.15	1.12		0.87	0.69
	0.57	0.59		0.56	0.43			1.13	1.11		0.81	0.67
	0.57	0.64		0.59	0.54			1.16	1.16		0.83	0.82
	0.56	0.56		0.66	0.46			1.2	1.09		0.92	0.73
	0.58	0.6		0.56	0.47			1.15	1.16		0.81	0.7
	0.54	0.61		0.54	0.43			1.15	1.15		0.81	0.63
	0.54	0.61		0.6	0.45			1.11	1.13		0.86	0.76
	0.52	0.59		0.6	0.48			1.08	1.13		0.87	0.72
	0.59	0.61		0.58	0.45			1.21	1.14		0.78	0.76
				0.48	0.43						0.67	0.6
				0.43	0.43						0.64	0.59
				0.44	0.43						0.65	0.59
				0.46	0.44						0.67	0.62
				0.52	0.45						0.76	0.6
				0.45	0.43						0.67	0.6
				0.48	0.52						0.7	0.7
				0.48	0.45						0.7	0.56
				0.46	0.52						0.67	0.7
				0.48	0.45						0.71	0.67
				0.49	0.45						0.79	0.8
				0.51	0.44						0.8	0.77
				0.55	0.42						0.83	0.76
				0.51	0.45						0.76	0.77
				0.51	0.45						0.81	0.75
				0.5	0.4						0.85	0.78
				0.49	0.47						0.77	0.74
				0.46	0.48						0.79	0.76
				0.51	0.43						0.79	0.79
				0.5	0.44						0.82	0.74
				0.46	0.42						0.7	0.56
				0.46	0.43						0.71	0.54
				0.46	0.45						0.74	0.52
				0.46	0.42						0.71	0.5
				0.5	0.44						0.79	0.51
				0.46	0.43						0.74	0.51
				0.45	0.38						0.71	0.5
				0.52	0.42						0.79	0.49
				0.46	0.4						0.77	0.51
				0.48	0.44						0.75	0.51
				0.46	0.44						0.65	0.58
				0.45	0.44						0.67	0.57
				0.47	0.42						0.67	0.54
				0.5	0.43						0.69	0.57
				0.45	0.42						0.67	0.57
				0.47	0.53						0.67	0.68
				0.5	0.44						0.69	0.58
				0.55	0.47						0.74	0.61
				0.47	0.44						0.68	0.58
				0.46	0.43						0.67	0.6
APD50							APD90
Kruskall-Wallis test with Dunn's multiple comparisons test	Mean rank diff,	Significant?	Summary	Adjusted P Value			Kruskall-Wallis test with Dunn's multiple comparisons test	Mean rank diff,	Significant?	Summary	Adjusted P Value
Epicardioids IM vs. Epicardioids OM	91.01	Yes	****	<0,0001			Epicardioids IM vs. Epicardioids OM	103.6	Yes	****	<0,0001
Epicardioids IM vs. noRA IM	72.39	Yes	****	<0,0001			Epicardioids IM vs. noRA IM	8.333	No	ns	>0,9999
Epicardioids IM vs. noRA OM	21.93	No	ns	0.8776			Epicardioids IM vs. noRA OM	-33.33	No	ns	0.1641
Epicardioids OM vs. noRA IM	-18.62	No	ns	>0,9999			Epicardioids OM vs. noRA IM	-95.3	Yes	****	<0,0001
Epicardioids OM vs. noRA OM	-69.09	Yes	****	<0,0001			Epicardioids OM vs. noRA OM	-137	Yes	****	<0,0001
noRA IM vs. noRA OM	-50.47	Yes	*	0.0167			noRA IM vs. noRA OM	-41.66	No	ns	0.0817

## Sheet: Fig 2j
Left panel: calcium imaging TD50 (s)								Right panel: calcium imaging TD90 (s)
	noRA			Epicardioids				noRA			Epicardioids
	IM	OM		IM	OM			IM	OM		IM	OM
	1.18	1.29		1.15	1.01			1.84	1.77		1.79	1.38
	1.27	1.26		0.9	1			1.81	1.76		1.6	1.36
	1.2	1.32		0.99	1.01			1.75	1.82		1.58	1.28
	1.21	1.32		1.01	1.03			1.75	1.81		1.59	1.37
	1.2	1.31		0.97	0.98			1.8	1.81		1.6	1.35
	1.12	1.17		1.05	0.71			1.81	1.78		1.72	1.37
	1.17	1.24		0.97	0.85			1.79	1.75		1.45	1.39
	1.11	1.21		0.97	0.7			1.72	1.72		1.61	1.37
	1.15	1.21		1.08	0.74			1.71	1.71		1.59	1.27
	1.16	1.34		1.08	0.81			1.78	1.89		1.66	1.42
	1.13	1.29		0.92	0.88			1.82	1.87		1.69	1.47
	1.11	1.3		0.91	0.73			1.73	1.78		1.44	1.2
	1.07	1.26		0.86	0.79			1.75	1.75		1.51	1.37
	1.17	1.24		0.75	0.75			1.7	1.73		1.49	1.41
	1.16	1.31		0.81	0.81			1.78	1.81		1.51	1.27
	1.12	1.13		1.09	1			1.68	1.7		1.64	1.27
	1.13	1.16		0.95	0.97			1.72	1.69		1.51	1.24
	1.14	1.13		1.01	0.97			1.77	1.71		1.63	1.23
	1.07	1.16		0.96	0.97			1.68	1.73		1.54	1.26
	1.22	1.32		0.93	0.98			1.81	1.89		1.56	1.25
	1.26	1.44		1.27	1.05			1.76	1.85		1.81	1.54
	1.3	1.38		1.17	1.01			1.81	1.81		1.71	1.45
	1.28	1.38		1.19	0.98			1.69	1.83		1.64	1.5
	1.37	1.42		1.21	0.92			1.82	1.83		1.7	1.48
	1.3	1.46		1.35	0.89			1.75	1.89		1.76	1.46
	1.33	1.23		1.25	1.19			1.77	1.69		1.91	1.89
	1.41	1.34		1.15	1.17			1.84	1.76		1.66	1.77
	1.34	1.24		1.25	1.04			1.79	1.73		1.74	1.57
	1.21	1.29		1.28	1.07			1.73	1.78		1.86	1.68
	1.38	1.29		1.01	1.09			1.82	1.81		1.56	1.58
	1.25	1.4		1.17	1.11			1.73	1.81		1.89	1.88
	1.26	1.37		1.11	1.03			1.74	1.78		1.68	1.52
	1.15	1.33		1.13	1.04			1.73	1.82		1.64	1.63
	1.32	1.42		1.17	1.01			1.73	1.85		1.75	1.67
	1.36	1.44		1.05	1			1.81	1.87		1.69	1.52
	1.35	1.37		1.25	1.08			1.79	1.74		1.84	1.43
	1.28	1.45		1.29	1.02			1.83	1.88		1.77	1.46
	1.26	1.4		1.17	1.06			1.82	1.81		1.65	1.49
	1.18	1.42		1.1	0.99			1.76	1.85		1.64	1.33
	1.35	1.48		1.19	1.03			1.86	1.94		1.74	1.4
	1.36	1.19		0.99	0.87			1.59	1.7		1.58	1.38
	1.13	1.14		0.98	0.86			1.63	1.52		1.62	1.34
	1.1	1.06		0.99	0.82			1.8	1.37		1.53	1.28
	1.18	1.06		1.03	0.85			1.75	1.49		1.53	1.36
	1.19	1.14		0.98	0.84			1.46	1.43		1.41	1.32
	1.31	1.34		0.97	0.92			1.72	1.51		1.47	1.5
	1.08	1.16		0.91	0.96			1.55	1.59		1.43	1.49
	1.04	1.07		0.98	0.89			1.63	1.58		1.45	1.41
	1.06	1.18		0.85	0.89			1.61	1.7		1.35	1.37
	1.16	1.22		0.88	0.89			1.69	1.67		1.4	1.46
	1.5	1.5		0.85	0.87			1.84	1.67		1.43	1.49
	1.23	1.22		0.96	0.86			1.76	1.8		1.71	1.44
	1.39	1.24		0.79	0.77			1.51	1.82		1.27	1.39
	1.32	1.35		0.9	0.77			1.58	1.67		1.61	1.39
	1.17	1.31		0.9	0.79			1.6	1.59		1.39	1.44
	1.47	1.4		0.91	0.87			1.84	1.66		1.48	1.42
	1.03	1.24		0.89	0.82			1.9	1.56		1.61	1.45
	1.05	1.2		0.91	0.74			1.7	1.96		1.48	1.37
	1.04	1.2		0.93	0.79			1.49	1.59		1.56	1.37
	1.11	1.18		0.98	0.76			1.35	1.87		1.53	1.54
	1.27	1.15		0.9	0.59			1.41	1.61		1.34	1.2
	0.98	1.06		0.69	0.51			1.6	1.63		1.2	1.05
	0.92	1.22		0.73	0.53			1.62	1.95		1.28	1.12
	0.78	0.98		0.62	0.59			1.26	1.62		1.07	1.14
	0.92	1.02		0.76	0.54			1.45	1.72		1.25	1.12
	1.03	1.24		0.73	0.63			1.39	1.55		1.26	1.14
	0.8	1.1		0.76	0.54			1.86	1.63		1.27	1.03
	0.63	1.13		0.63	0.55			1.55	1.6		1.14	1.08
	0.73	1.04		0.76	0.51			1.51	1.59		1.28	1.04
	0.82	1.06		0.71	0.62			1.57	1.61		1.24	1.18
	1.23	1.24		0.65	0.54			1.84	1.69		1.18	1.09
	0.96	1.1		0.76	0.73			1.29	1.46		1.33	1.22
	0.86	1.1		0.67	0.55			1.44	1.65		1.16	1.08
	1	1.12		0.72	0.53			1.61	1.67		1.25	1.09
	1.27	1.19		0.61	0.63			1.36	1.63		1.12	1.2
	0.94	1.32		0.72	0.73			1.34			1.31	1.2
	0.63	1.11		0.73	0.65						1.2	1.1
	0.9	1.1		0.65	0.73						1.1	1.22
	0.75	1.14		0.73	0.73						1.22	1.22
	0.53	1.08		0.73	0.9						1.22	1.35
				0.9	0.54						1.35	1.14
				0.85	0.52						1.48	1.03
				0.76	0.65						1.36	1.13
				0.81	0.52						1.37	1.04
				0.72	0.61						1.28	1
				0.83	0.61						1.4	1.24
				0.87	0.59						1.38	0.92
				0.68	0.54						1.23	1.05
				0.79	0.51						1.32	0.82
				0.82	0.53						1.37	0.82
				0.94	0.61						1.43	1.24
				0.74	0.59						1.33	0.92
				0.76	0.54						1.36	1.05
				0.7	0.51						1.52	0.82
				0.74	0.53						1.25	0.82
				0.78	0.79						1.58	1.44
				0.93	0.71						1.51	1.26
				0.77	0.7						1.37	1.28
				0.8	0.71						1.41	1.3
				0.75	0.82						1.37	1.43
				0.73	0.56						1.31	0.88
				0.51	0.52						0.95	1.01
				0.57	0.42						1.02	0.87
				0.6	0.48						1.07	0.93
				0.54	0.46						0.99	0.83
				0.53	0.48						1.01	0.88
				0.59	0.49						1.06	0.92
				0.54	0.44						1.05	0.86
				0.52	0.45						1.01	0.87
				0.56	0.45						1.08	0.9
				0.54	0.61						1.03	1.04
				0.52	0.49						0.98	0.96
				0.6	0.47						1.08	0.94
				0.72	0.51						1.2	1
				0.52	0.49						0.98	0.96
				0.57	0.46						1.04	0.78
				0.59	0.48						1.04	0.84
				0.56	0.46						1.01	0.82
				0.49	0.49						0.94	0.87
				0.53	0.46						0.99	0.81
				0.55	0.82						1	1.43
				0.84	0.73						1.43	1.28
				0.69	0.78						1.2	1.33
				0.73	0.78						1.22	1.36
				0.88	0.9						1.41	1.41
				0.79	0.71						1.28	1.34
				0.88	0.77						1.43	1.34
				0.7	0.79						1.24	1.32
				0.71	0.72						1.22	1.27
				0.8	0.73						1.29	1.3
				0.71	0.76						1.28	1.33
				0.76	0.7						1.31	1.24
				0.71	0.71						1.25	1.26
				0.71	0.95						1.22	1.47
				0.74	0.69						1.27	1.24
				0.73	0.71						1.24	1.36
				0.71	0.74						1.25	1.33
				0.7	0.69						1.2	1.26
				0.71	0.72						1.24	1.27
				0.84	0.7						1.34	1.31
				0.71	0.6						1.2	0.94
				0.69	0.63						1.08	0.97
				0.62	0.58						0.97	0.96
				0.63	0.56						1.06	0.89
				0.61	0.71						1	0.98
				0.61	0.49						1.01	0.83
				1.15	0.48						1.54	0.85
				0.73	0.52						1.14	0.87
				0.7	0.59						1.1	0.95
				0.68	0.52						1.1	0.85
				0.79	0.46						1.2	0.73
				0.73	0.59						1.13	0.86
				1	0.51						1.39	0.81
				0.65	0.45						1.06	0.72
				0.79	0.49						1.19	0.81
				0.77	0.69						1.18	1.1
				0.74	0.75						1.19	1.12
				0.83	0.69						1.24	1.09
				0.98	0.56						1.41	0.95
				0.92	0.49						1.37	0.84
				0.66	0.84						1.09	1.36
				0.82	0.63						1.37	1.04
				0.9	0.81						1.21	1.31
				1.08	0.71						1.61	1.18
				0.66	0.69						0.96	1.1
				1.26	0.63						1.87	1.15
				0.72	0.53						1.21	0.93
				1.12	0.5						1.41	1.03
				0.98	0.83						1.3	1.24
				0.99	0.85						1.33	1.31
				1.06	0.97						1.42	1.65
				0.78	0.55						1.35	0.91
				0.94	0.72						1.29	1.15
				0.92	0.6						1.32	1.06
				0.89	0.7						1.24	1.17
				0.9	1.28						1.41	1.88
				0.74	1.02						1.15	1.45
				0.74	0.57						1.09	1.06
				1.25	0.55						1.66	1.03
				0.96	0.53						1.28	0.98
				0.9	0.61						1.29	1.14
				0.73	0.61						1.29	1.12
				0.74	0.63						1.27	1.14
				0.72	0.63						1.23	1.15
				0.72	0.61						1.23	1.16
				0.72	0.68						1.27	1.35
				0.8	0.67						1.63	1.29
				0.75	0.69						1.28	1.29
				0.81	0.67						1.61	1.28
				0.76	0.68						1.24	1.33
				0.78	0.7						1.8	1.21
				0.75	0.65						1.34	1.17
				0.73	0.66						1.28	1.16
				0.73	0.69						1.25	1.18
				0.73	0.66						1.26	1.21
				0.74	0.8						1.29	1.45
				0.72	0.78						1.29	1.36
				0.71	0.78						1.24	1.35
				0.77	0.77						1.29	1.35
				0.75	0.8						1.26	1.41
				0.72							1.27
TD50							TD90
Kruskall-Wallis test with Dunn's multiple comparisons test	Mean rank diff,	Significant?	Summary	Adjusted P Value			Kruskall-Wallis test with Dunn's multiple comparisons test	Mean rank diff,	Significant?	Summary	Adjusted P Value
Epicardioids IM vs. Epicardioids OM	75.55	Yes	****	<0,0001			Epicardioids IM vs. Epicardioids OM	71.44	Yes	****	<0,0001
Epicardioids IM vs. noRA IM	-176.4	Yes	****	<0,0001			Epicardioids IM vs. noRA IM	-188.3	Yes	****	<0,0001
Epicardioids IM vs. noRA OM	-231.8	Yes	****	<0,0001			Epicardioids IM vs. noRA OM	-208.3	Yes	****	<0,0001
Epicardioids OM vs. noRA IM	-251.9	Yes	****	<0,0001			Epicardioids OM vs. noRA IM	-259.7	Yes	****	<0,0001
Epicardioids OM vs. noRA OM	-307.3	Yes	****	<0,0001			Epicardioids OM vs. noRA OM	-279.8	Yes	****	<0,0001
noRA IM vs. noRA OM	-55.41	No	ns	0.1835			noRA IM vs. noRA OM	-20.04	No	ns	>0,9999

## Sheet: Fig 3a
Number of cell-cell interactions inferred via CellphoneDB (d15)
Partner A cluster	Partner B cluster	Number of interactions
3	3	22
3	4	69
3	2	21
3	12	78
3	0	4
3	6	51
3	1	64
3	5	124
3	8	37
3	7	96
3	10	92
3	13	117
3	11	78
3	9	17
4	3	69
4	4	46
4	2	43
4	12	109
4	0	5
4	6	80
4	1	92
4	5	150
4	8	63
4	7	108
4	10	127
4	13	130
4	11	83
4	9	26
2	3	21
2	4	43
2	2	5
2	12	44
2	0	3
2	6	30
2	1	29
2	5	82
2	8	20
2	7	61
2	10	55
2	13	75
2	11	47
2	9	13
12	3	78
12	4	109
12	2	44
12	12	73
12	0	25
12	6	87
12	1	97
12	5	170
12	8	78
12	7	123
12	10	152
12	13	167
12	11	130
12	9	44
0	3	4
0	4	5
0	2	3
0	12	25
0	0	0
0	6	7
0	1	2
0	5	37
0	8	2
0	7	8
0	10	25
0	13	49
0	11	23
0	9	3
6	3	51
6	4	80
6	2	30
6	12	87
6	0	7
6	6	26
6	1	68
6	5	137
6	8	32
6	7	91
6	10	100
6	13	116
6	11	78
6	9	19
1	3	64
1	4	92
1	2	29
1	12	97
1	0	2
1	6	68
1	1	46
1	5	147
1	8	50
1	7	109
1	10	110
1	13	118
1	11	79
1	9	25
5	3	124
5	4	150
5	2	82
5	12	170
5	0	37
5	6	137
5	1	147
5	5	114
5	8	108
5	7	194
5	10	196
5	13	203
5	11	163
5	9	44
8	3	37
8	4	63
8	2	20
8	12	78
8	0	2
8	6	32
8	1	50
8	5	108
8	8	10
8	7	67
8	10	87
8	13	121
8	11	66
8	9	20
7	3	96
7	4	108
7	2	61
7	12	123
7	0	8
7	6	91
7	1	109
7	5	194
7	8	67
7	7	66
7	10	154
7	13	149
7	11	117
7	9	27
10	3	92
10	4	127
10	2	55
10	12	152
10	0	25
10	6	100
10	1	110
10	5	196
10	8	87
10	7	154
10	10	79
10	13	191
10	11	144
10	9	44
13	3	117
13	4	130
13	2	75
13	12	167
13	0	49
13	6	116
13	1	118
13	5	203
13	8	121
13	7	149
13	10	191
13	13	93
13	11	152
13	9	65
11	3	78
11	4	83
11	2	47
11	12	130
11	0	23
11	6	78
11	1	79
11	5	163
11	8	66
11	7	117
11	10	144
11	13	152
11	11	60
11	9	32
9	3	17
9	4	26
9	2	13
9	12	44
9	0	3
9	6	19
9	1	25
9	5	44
9	8	20
9	7	27
9	10	44
9	13	65
9	11	32
9	9	7

## Sheet: Fig 3b
P values of selected cell-cell interactions inferred via CellphoneDB d15 (partner A: cluster 11)
											Interacting clusters (partner A | partner B)
id_cp_interaction	interacting_pair	partner_a	partner_b	gene_a	gene_b	secreted	receptor_a	receptor_b	annotation_strategy	is_integrin	11|4	11|1	11|2	11|3	11|6	11|0	11|8	11|9	11|7	11|5	11|10	11|13	11|11
CPI-SC0984894BC	TGFB1_TGFbeta receptor2	simple:P01137	complex:TGFbeta receptor2	TGFB1		TRUE	FALSE	TRUE	curated	FALSE	1.0	1.0	1.0	1.0	1.0	1.0	1.0	1.0	0.0	0.0	0.0	0.012	1.0
CPI-SC098C06330	TGFB1_TGFbeta receptor1	simple:P01137	complex:TGFbeta receptor1	TGFB1		TRUE	FALSE	TRUE	curated	FALSE	1.0	1.0	1.0	1.0	1.0	1.0	1.0	1.0	0.0	0.0	0.0	1.0	1.0
CPI-SS059EEFDC6	MIF_TNFRSF10D	simple:P14174	simple:Q9UBN6	MIF	TNFRSF10D	TRUE	FALSE	TRUE	I2D,IntAct	FALSE	1.0	1.0	1.0	1.0	1.0	1.0	1.0	1.0	1.0	1.0	1.0	0.0	0.024
CPI-SS0A28DCA72	CXCL12_CXCR4	simple:P48061	simple:P61073	CXCL12	CXCR4	TRUE	FALSE	TRUE	curated	FALSE	1.0	1.0	1.0	1.0	1.0	1.0	1.0	1.0	1.0	1.0	1.0	0.0	1.0
CPI-SS0F15C1AB3	NRP2_SEMA3F	simple:O60462	simple:Q13275	NRP2	SEMA3F	TRUE	TRUE	FALSE	curated	FALSE	1.0	1.0	1.0	1.0	1.0	1.0	1.0	1.0	1.0	1.0	1.0	0.035	1.0
CPI-SS0241A1F57	NRP2_SEMA3C	simple:O60462	simple:Q99985	NRP2	SEMA3C	TRUE	TRUE	FALSE	curated	FALSE	0.084	1.0	1.0	1.0	1.0	1.0	1.0	1.0	0.072	0.012	0.012	1.0	0.0
CPI-SS0E00478B4	NRP2_VEGFA	simple:O60462	simple:P15692	NRP2	VEGFA	TRUE	TRUE	FALSE	curated	FALSE	0.0	0.012	0.072	0.189	0.392	0.285	0.488	0.024	0.332	0.285	0.823	1.0	1.0
CPI-SS085195142	TYRO3_GAS6	simple:Q06418	simple:Q14393	TYRO3	GAS6	TRUE	TRUE	FALSE	guidetopharmacology.org	FALSE	0.012	0.012	0.024	0.024	0.036	0.143	0.06	0.012	0.012	0.964	0.964	0.773	0.703
CPI-SS03A4F7DC8	AXL_GAS6	simple:P30530	simple:Q14393	AXL	GAS6	TRUE	TRUE	FALSE	guidetopharmacology.org	FALSE	0.0	0.0	0.0	0.0	0.0	0.0	0.012	0.012	0.0	0.107	0.298	0.441	0.167
CPI-SS0579FA162	IGF2_IGF1R	simple:P01344	simple:P08069	IGF2	IGF1R	TRUE	FALSE	TRUE	curated	FALSE	0.0	0.0	0.0	0.0	0.0	0.0	0.0	0.0	0.0	0.0	0.0	0.0	0.0
CPI-SC04F2478E9	FN1_a3b1 complex	simple:P02751	complex:a3b1 complex	FN1		TRUE	FALSE	FALSE	curated	TRUE	0.0	0.0	0.0	0.0	0.0	1.0	0.0	1.0	0.0	0.0	1.0	0.0	0.0
CPI-SC08B2AD7C6	FN1_a5b1 complex	simple:P02751	complex:a5b1 complex	FN1		TRUE	FALSE	FALSE	curated	TRUE	0.0	0.0	1.0	0.0	0.0	1.0	0.0	0.0	0.0	0.0	0.0	0.0	0.0
CPI-SC0847A64D2	FN1_aVb5 complex	simple:P02751	complex:aVb5 complex	FN1		TRUE	FALSE	FALSE	curated	TRUE	0.0	0.0	1.0	0.0	0.0	1.0	0.0	1.0	0.0	0.0	0.0	0.0	0.0
CPI-SC096929DB0	FN1_aVb1 complex	simple:P02751	complex:aVb1 complex	FN1		TRUE	FALSE	FALSE	curated	TRUE	0.0	0.0	0.0	0.0	0.0	0.0	0.0	0.0	0.0	0.0	0.0	0.0	0.0

## Sheet: Fig. 3e
Percentage of Ki67+ cardiomyocytes in the outer myocardium (OM) and inner myocardium (IM) of DMSO- and Linsitinib-treated epicardioids d15
	DMSO control				Lintisinib 0.25 µM				Lintisinib 0.5 µM				Lintisinib 1 µM
Sample	IM	OM		Sample	IM	OM		Sample	IM	OM		Sample	IM	OM
1	16.5	22		1	9.8	7.9		1	11.2	17		1	8.7	19.2
2	29.8	35.9		2	10	5.8		2	6	8.3		2	6.7	4.9
3	19.5	27.6		3	10.1	9.2		3	6.9	7.7		3	10.2	10.1
4	21.9	25.6		4	8.5	13.8		4	4.3	8.6		4	11.7	11.4
5	17.4	32.2		5	11.9	11.7		5	5.4	7.4		5	11.2	13
6	24.2	33.3		6	20.8	23.2		6	11.9	11.7		6	8.3	9.2
7	25.6	35.8
	2-way ANOVA with Tukey's multiple comparisons test	Predicted (LS) mean diff.	95,00% CI of diff.	Below threshold?	Summary	Adjusted P Value
	DMSO:OM vs. DMSO:IM	8.214	0,5396 to 15,89	Yes	*	0.0284
	DMSO:OM vs. Lin 0.25:OM	18.41	10,42 to 26,40	Yes	****	<0,0001
	DMSO:OM vs. Lin 0.25:IM	18.49	10,50 to 26,48	Yes	****	<0,0001
	DMSO:OM vs. Lin 0.5:OM	20.23	12,24 to 28,21	Yes	****	<0,0001
	DMSO:OM vs. Lin 0.5:IM	22.73	14,74 to 30,71	Yes	****	<0,0001
	DMSO:OM vs. Lin 1:OM	19.04	11,05 to 27,03	Yes	****	<0,0001
	DMSO:OM vs. Lin 1:IM	20.88	12,89 to 28,86	Yes	****	<0,0001
	DMSO:IM vs. Lin 0.25:OM	10.2	2,207 to 18,18	Yes	**	0.0046
	DMSO:IM vs. Lin 0.25:IM	10.28	2,290 to 18,27	Yes	**	0.0042
	DMSO:IM vs. Lin 0.5:OM	12.01	4,024 to 20,00	Yes	***	0.0005
	DMSO:IM vs. Lin 0.5:IM	14.51	6,524 to 22,50	Yes	****	<0,0001
	DMSO:IM vs. Lin 1:OM	10.83	2,840 to 18,82	Yes	**	0.0022
	DMSO:IM vs. Lin 1:IM	12.66	4,674 to 20,65	Yes	***	0.0002
	Lin 0.25:OM vs. Lin 0.25:IM	0.08333	-8,206 to 8,373	No	ns	>0,9999
	Lin 0.25:OM vs. Lin 0.5:OM	1.817	-6,473 to 10,11	No	ns	0.9966
	Lin 0.25:OM vs. Lin 0.5:IM	4.317	-3,973 to 12,61	No	ns	0.7116
	Lin 0.25:OM vs. Lin 1:OM	0.6333	-7,656 to 8,923	No	ns	>0,9999
	Lin 0.25:OM vs. Lin 1:IM	2.467	-5,823 to 10,76	No	ns	0.979
	Lin 0.25:IM vs. Lin 0.5:OM	1.733	-6,556 to 10,02	No	ns	0.9975
	Lin 0.25:IM vs. Lin 0.5:IM	4.233	-4,056 to 12,52	No	ns	0.7309
	Lin 0.25:IM vs. Lin 1:OM	0.55	-7,740 to 8,840	No	ns	>0,9999
	Lin 0.25:IM vs. Lin 1:IM	2.383	-5,906 to 10,67	No	ns	0.9827
	Lin 0.5:OM vs. Lin 0.5:IM	2.5	-5,790 to 10,79	No	ns	0.9774
	Lin 0.5:OM vs. Lin 1:OM	-1.183	-9,473 to 7,106	No	ns	0.9998
	Lin 0.5:OM vs. Lin 1:IM	0.65	-7,640 to 8,940	No	ns	>0,9999
	Lin 0.5:IM vs. Lin 1:OM	-3.683	-11,97 to 4,606	No	ns	0.8444
	Lin 0.5:IM vs. Lin 1:IM	-1.85	-10,14 to 6,440	No	ns	0.9962
	Lin 1:OM vs. Lin 1:IM	1.833	-6,456 to 10,12	No	ns	0.9964

## Sheet: Fig. 3f
Ratio of cardiomyocyte density OM/IM in DMSO- and Linsitinib-treated epicardioids d15
	DMSO	Lintisinib 0.25 µM	Lintisinib 0.5 µM	Lintisinib 1 µM
	1.20435	1.14	0.98	1.56
	1.05819	1.025	1.15	1.49
	1.36184	1.11	1.13	1.455
	1.108	1.11354	1.37	1.58
	1.35	1.13004	1.05	2.6
	1.14	1.31	0.802	1.57212
				1.59178
	Tukey's multiple comparisons test	Mean Diff.	95,00% CI of diff.	Below threshold?	Summary	Adjusted P Value
	Lin 0.25 vs. Lin 0.5	0.06563	-0,3317 to 0,4630	No	ns	0.9668
	Lin 0.25 vs. Lin 1	0.1234	-0,2739 to 0,5207	No	ns	0.8223
	Lin 0.25 vs. DMSO	-0.489	-0,8718 to -0,1061	Yes	**	0.0093
	Lin 0.5 vs. Lin 1	0.05776	-0,3396 to 0,4551	No	ns	0.9769
	Lin 0.5 vs. DMSO	-0.5546	-0,9375 to -0,1717	Yes	**	0.0031
	Lin 1 vs. DMSO	-0.6124	-0,9952 to -0,2295	Yes	**	0.0012

## Sheet: Fig. 3h
Maximum epicardium thickness (µm) in DMSO- and NRP2 blocking antibody-treated epicardioids d15
	DMSO	NRP2 ab 200 µg/mL	NRP2 ab 500 µg/mL
	53.19	73.81	108.38
	63.03	59.34	135.11
	23.8	67.4	124.2
	104.91	51.64	105.51
	44.64	62.52	147.94
	65.59	50.43	61.8
	40.41	52.46	115.8
	81.77	146.67	213.01
	55.58	83.9	133.79
	44.23	64.42	135.12
	Tukey's multiple comparisons test	Mean Diff.	95,00% CI of diff.	Below threshold?	Summary	Adjusted P Value
	DMSO vs. NRP2 200	-13.54	-47,44 to 20,35	No	ns	0.5888
	DMSO vs. NRP2 500	-70.35	-104,2 to -36,46	Yes	****	<0,0001
	NRP2 200 vs. NRP2 500	-56.81	-90,70 to -22,92	Yes	***	0.0008

## Sheet: Fig. 3k
Percentage of epicardial cells expressing CDH1 and TWIST1 in DMSO- and NRP2 blocking antibody-treated epicardioids d15
	CDH1- TWIST1+			CDH1+ TWIST1+			CDH1- TWIST1-			CDH1+ TWIST1-
	DMSO	NRP2 ab 500 µg/mL		DMSO	NRP2 ab 500 µg/mL		DMSO	NRP2 ab 500 µg/mL		DMSO	NRP2 ab 500 µg/mL
	5.7	41.2		15.6	4.5		70.8	47		7.8	7.3
	4.6	44.1		14.5	1.8		72.8	52.6		8.1	1.6
	0	25.6		22.2	16.7		51.4	52.1		26.4	5.7
	2.2	29.91		21.4	30.84		56.5	21.5		19.9	17.76
	20.5	28.6		3.11	15.7		54.66	35.7		21.74	20
	16.07	42.93		10.71	1.29		41.07	48.59		32.14	7.2
	19.19	17.98		12.12	1.98		50.51	62.06		18.18	17.98
	24.66	17.13		23.29	2.31		20.55	67.59		31.51	12.96
	Unpaired t-test			Unpaired t-test			Unpaired t-test			Unpaired t-test
	P value	0.002		P value	0.2055		P value	0.6249		P value	0.0373
	P value summary	**		P value summary	ns		P value summary	ns		P value summary	*
	Significantly different (P < 0.05)?	Yes		Significantly different (P < 0.05)?	No		Significantly different (P < 0.05)?	No		Significantly different (P < 0.05)?	Yes
	One- or two-tailed P value?	Two-tailed		One- or two-tailed P value?	Two-tailed		One- or two-tailed P value?	Two-tailed		One- or two-tailed P value?	Two-tailed
	t, df	t=3,796, df=14		t, df	t=1,328, df=14		t, df	t=0,4999, df=14		t, df	t=2,301, df=14

[truncated: 15 more sheets: Fig 6a, Fig 6b, Fig 6c, Fig 6g, Fig 6h, ED Fig. 1a, ED Fig. 1c, ED Fig. 1g, ED Fig. 2b, ED Fig. 5, ED Fig. 6a, ED Fig. 6b, ED Fig. 6f, ED Fig. 6g, ED Fig. 6j]
